# Supplementary material for: Novel expression profiles of microRNAs suggest that specific miRNAs regulate gene expression for the sexual maturation of female Schistosoma japonicum after pairing
Source: Parasit Vectors. 2014 Apr 10;7:177. doi: 10.1186/1756-3305-7-177 (PMC4021575; doi:10.1186/1756-3305-7-177)
Supplement: Additional file 3: Table S1 — Predicted target genes of miR-1-miR-71-miR-7-miR-7-5p in Schistosoma japonicum. [file 1756-3305-7-177-S3.xlsx]

## Sheet: Sheet2
Complementary table. 1 Predicted target genes of miR-1 and miR-71 and miR-7 and miR-7-5p in Schistosoma japonicum
Sjc_0000020|Sjp_0000020|SJC_S000000.12571
Sjc_0000040|Sjp_0000040|SJC_S000000.52867
Sjc_0000050|Sjp_0000050|SJC_S000000.64303
Sjc_0000080|Sjp_0000080|SJC_S000000.390426
Sjc_0000100|Sjp_0000100|SJC_S000000.524702
Sjc_0000110|Sjp_0000110|SJC_S000000.570777
Sjc_0000120|Sjp_0000120|SJC_S000000.584744
Sjc_0000140|Sjp_0000140|SJC_S000000.616070
Sjc_0000220|Sjp_0000220|SJC_S000000.841246
Sjc_0000240|Sjp_0000240|SJC_S000000.893887
Sjc_0000340|Sjp_0000340|SJC_S000000.1075952
Sjc_0000370|Sjp_0000370|SJC_S000000.1178335
Sjc_0000380|Sjp_0000380|SJC_S000000.1184271
Sjc_0000390|Sjp_0000390|SJC_S000000.1308991
Sjc_0000410|Sjp_0000410|SJC_S000000.1378501
Sjc_0000440|Sjp_0000440|SJC_S000000.1574357
Sjc_0000460|Sjp_0000460|SJC_S000001.20599
Sjc_0000470|Sjp_0000470|SJC_S000001.44438
Sjc_0000480|Sjp_0000480|SJC_S000001.73084
Sjc_0000500|Sjp_0000500|SJC_S000001.145072
Sjc_0000510|Sjp_0000510|SJC_S000001.159537
Sjc_0000550|Sjp_0000550|SJC_S000001.288689
Sjc_0000580|Sjp_0000580|SJC_S000001.351229
Sjc_0000670|Sjp_0000670|SJC_S000001.688453
Sjc_0000680|Sjp_0000680|SJC_S000001.718724
Sjc_0000700|Sjp_0000700|SJC_S000001.749933
Sjc_0000720|Sjp_0000720|SJC_S000001.888997
Sjc_0000750|Sjp_0000750|SJC_S000001.961569
Sjc_0000800|Sjp_0000800|SJC_S000001.1111513
Sjc_0000820|Sjp_0000820|SJC_S000001.1164331
Sjc_0000900|Sjp_0000900|SJC_S000001.1286347
Sjc_0000930|Sjp_0000930|SJC_S000001.1405038
Sjc_0001030|Sjp_0001030|SJC_S000002.177330
Sjc_0001040|Sjp_0001040|SJC_S000002.225611
Sjc_0001050|Sjp_0001050|SJC_S000002.271557
Sjc_0001060|Sjp_0001060|SJC_S000002.285156
Sjc_0001110|Sjp_0001110|SJC_S000002.448031
Sjc_0001140|Sjp_0001140|SJC_S000002.515049
Sjc_0001160|Sjp_0001160|SJC_S000002.588902
Sjc_0001210|Sjp_0001210|SJC_S000002.748552
Sjc_0001220|Sjp_0001220|SJC_S000002.773693
Sjc_0001230|Sjp_0001230|SJC_S000002.816156
Sjc_0001260|Sjp_0001260|SJC_S000002.907435
Sjc_0001270|Sjp_0001270|SJC_S000002.955963
Sjc_0001290|Sjp_0001290|SJC_S000002.1050369
Sjc_0001300|Sjp_0001300|SJC_S000002.1093251
Sjc_0001340|Sjp_0001340|SJC_S000002.1131072
Sjc_0001360|Sjp_0001360|SJC_S000002.1189900
Sjc_0001370|Sjp_0001370|SJC_S000002.1230828
Sjc_0001390|Sjp_0001390|SJC_S000003.24421
Sjc_0001430|Sjp_0001430|SJC_S000003.111285
Sjc_0001440|Sjp_0001440|SJC_S000003.121786
Sjc_0001450|Sjp_0001450|SJC_S000003.151003
Sjc_0001470|Sjp_0001470|SJC_S000003.232533
Sjc_0001480|Sjp_0001480|SJC_S000003.269345
Sjc_0001520|Sjp_0001520|SJC_S000003.423055
Sjc_0001540|Sjp_0001540|SJC_S000003.460465
Sjc_0001560|Sjp_0001560|SJC_S000003.503740
Sjc_0001580|Sjp_0001580|SJC_S000003.631953
Sjc_0001590|Sjp_0001590|SJC_S000003.800607
Sjc_0001600|Sjp_0001600|SJC_S000003.818063
Sjc_0001620|Sjp_0001620|SJC_S000003.895319
Sjc_0001630|Sjp_0001630|SJC_S000003.914000
Sjc_0001640|Sjp_0001640|SJC_S000003.924123
Sjc_0001660|Sjp_0001660|SJC_S000003.993845
Sjc_0001690|Sjp_0001690|SJC_S000003.1166331
Sjc_0001700|Sjp_0001700|SJC_S000003.1204775
Sjc_0001710|Sjp_0001710|SJC_S000003.1227589
Sjc_0001730|Sjp_0001730|SJC_S000003.1295368
Sjc_0001780|Sjp_0001780|SJC_S000003.1453355
Sjc_0001840|Sjp_0001840|SJC_S000004.90986
Sjc_0001930|Sjp_0001930|SJC_S000004.332708
Sjc_0001970|Sjp_0001970|SJC_S000004.403193
Sjc_0002000|Sjp_0002000|SJC_S000004.487464
Sjc_0002030|Sjp_0002030|SJC_S000004.543312
Sjc_0002060|Sjp_0002060|SJC_S000004.685364
Sjc_0002070|Sjp_0002070|SJC_S000004.801016
Sjc_0002080|Sjp_0002080|SJC_S000004.814159
Sjc_0002110|Sjp_0002110|SJC_S000004.903804
Sjc_0002130|Sjp_0002130|SJC_S000004.927163
Sjc_0002150|Sjp_0002150|SJC_S000004.986182
Sjc_0002170|Sjp_0002170|SJC_S000004.1121908
Sjc_0002180|Sjp_0002180|SJC_S000004.1170475
Sjc_0002210|Sjp_0002210|SJC_S000005.66257
Sjc_0002220|Sjp_0002220|SJC_S000005.101507
Sjc_0002240|Sjp_0002240|SJC_S000005.126127
Sjc_0002250|Sjp_0002250|SJC_S000005.165501
Sjc_0002270|Sjp_0002270|SJC_S000005.201107
Sjc_0002310|Sjp_0002310|SJC_S000005.471133
Sjc_0002340|Sjp_0002340|SJC_S000005.548187
Sjc_0002350|Sjp_0002350|SJC_S000005.590395
Sjc_0002370|Sjp_0002370|SJC_S000005.624655
Sjc_0002390|Sjp_0002390|SJC_S000005.665773
Sjc_0002410|Sjp_0002410|SJC_S000005.691899
Sjc_0002440|Sjp_0002440|SJC_S000005.750175
Sjc_0002450|Sjp_0002450|SJC_S000005.775046
Sjc_0002490|Sjp_0002490|SJC_S000005.867894
Sjc_0002510|Sjp_0002510|SJC_S000005.901642
Sjc_0002530|Sjp_0002530|SJC_S000005.937111
Sjc_0002540|Sjp_0002540|SJC_S000005.1011298
Sjc_0002570|Sjp_0002570|SJC_S000005.1069374
Sjc_0002580|Sjp_0002580|SJC_S000005.1117019
Sjc_0002640|Sjp_0002640|SJC_S000006.92225
Sjc_0002690|Sjp_0002690|SJC_S000006.335539
Sjc_0002700|Sjp_0002700|SJC_S000006.345871
Sjc_0002720|Sjp_0002720|SJC_S000006.414301
Sjc_0002800|Sjp_0002800|SJC_S000006.676592
Sjc_0002830|Sjp_0002830|SJC_S000006.758807
Sjc_0002860|Sjp_0002860|SJC_S000006.827294
Sjc_0002880|Sjp_0002880|SJC_S000007.22935
Sjc_0002930|Sjp_0002930|SJC_S000007.143011
Sjc_0002950|Sjp_0002950|SJC_S000007.179736
Sjc_0002960|Sjp_0002960|SJC_S000007.186480
Sjc_0002990|Sjp_0002990|SJC_S000007.224220
Sjc_0003000|Sjp_0003000|SJC_S000007.267931
Sjc_0003040|Sjp_0003040|SJC_S000007.455026
Sjc_0003070|Sjp_0003070|SJC_S000007.533952
Sjc_0003080|Sjp_0003080|SJC_S000007.634588
Sjc_0003100|Sjp_0003100|SJC_S000007.666554
Sjc_0003160|Sjp_0003160|SJC_S000007.729405
Sjc_0003190|Sjp_0003190|SJC_S000007.779766
Sjc_0003200|Sjp_0003200|SJC_S000007.806902
Sjc_0003220|Sjp_0003220|SJC_S000007.839528
Sjc_0003300|Sjp_0003300|SJC_S000008.238209
Sjc_0003350|Sjp_0003350|SJC_S000008.415399
Sjc_0003360|Sjp_0003360|SJC_S000008.508066
Sjc_0003430|Sjp_0003430|SJC_S000008.619975
Sjc_0003480|Sjp_0003480|SJC_S000008.716301
Sjc_0003500|Sjp_0003500|SJC_S000008.749793
Sjc_0003570|Sjp_0003570|SJC_S000009.154853
Sjc_0003580|Sjp_0003580|SJC_S000009.227660
Sjc_0003590|Sjp_0003590|SJC_S000009.246565
Sjc_0003610|Sjp_0003610|SJC_S000009.324946
Sjc_0003630|Sjp_0003630|SJC_S000009.406086
Sjc_0003700|Sjp_0003700|SJC_S000009.606022
Sjc_0003710|Sjp_0003710|SJC_S000009.632317
Sjc_0003720|Sjp_0003720|SJC_S000009.653221
Sjc_0003750|Sjp_0003750|SJC_S000010.112612
Sjc_0003760|Sjp_0003760|SJC_S000010.158338
Sjc_0003770|Sjp_0003770|SJC_S000010.182564
Sjc_0003790|Sjp_0003790|SJC_S000010.286375
Sjc_0003860|Sjp_0003860|SJC_S000010.655978
Sjc_0003890|Sjp_0003890|SJC_S000010.758582
Sjc_0003940|Sjp_0003940|SJC_S000010.918179
Sjc_0003990|Sjp_0003990|SJC_S000010.1013689
Sjc_0004000|Sjp_0004000|SJC_S000010.1042102
Sjc_0004030|Sjp_0004030|SJC_S000010.1083761
Sjc_0004110|Sjp_0004110|SJC_S000011.101871
Sjc_0004130|Sjp_0004130|SJC_S000011.150263
Sjc_0004160|Sjp_0004160|SJC_S000011.299651
Sjc_0004190|Sjp_0004190|SJC_S000011.335916
Sjc_0004200|Sjp_0004200|SJC_S000011.358487
Sjc_0004210|Sjp_0004210|SJC_S000011.416798
Sjc_0004250|Sjp_0004250|SJC_S000011.612410
Sjc_0004280|Sjp_0004280|SJC_S000011.664038
Sjc_0004290|Sjp_0004290|SJC_S000011.732988
Sjc_0004330|Sjp_0004330|SJC_S000012.128659
Sjc_0004350|Sjp_0004350|SJC_S000012.178147
Sjc_0004380|Sjp_0004380|SJC_S000012.299882
Sjc_0004440|Sjp_0004440|SJC_S000012.698761
Sjc_0004500|Sjp_0004500|SJC_S000012.974954
Sjc_0004510|Sjp_0004510|SJC_S000012.1049189
Sjc_0004520|Sjp_0004520|SJC_S000013.38534
Sjc_0004530|Sjp_0004530|SJC_S000013.93453
Sjc_0004550|Sjp_0004550|SJC_S000013.173123
Sjc_0004610|Sjp_0004610|SJC_S000013.284460
Sjc_0004640|Sjp_0004640|SJC_S000014.43586
Sjc_0004650|Sjp_0004650|SJC_S000014.57525
Sjc_0004680|Sjp_0004680|SJC_S000014.87450
Sjc_0004700|Sjp_0004700|SJC_S000014.158682
Sjc_0004720|Sjp_0004720|SJC_S000014.218222
Sjc_0004750|Sjp_0004750|SJC_S000014.310166
Sjc_0004780|Sjp_0004780|SJC_S000014.446489
Sjc_0004800|Sjp_0004800|SJC_S000014.484811
Sjc_0004810|Sjp_0004810|SJC_S000015.7960
Sjc_0004860|Sjp_0004860|SJC_S000015.247511
Sjc_0004870|Sjp_0004870|SJC_S000015.301045
Sjc_0004900|Sjp_0004900|SJC_S000015.444861
Sjc_0004930|Sjp_0004930|SJC_S000015.463175
Sjc_0004950|Sjp_0004950|SJC_S000015.607696
Sjc_0004970|Sjp_0004970|SJC_S000015.769558
Sjc_0004980|Sjp_0004980|SJC_S000015.784600
Sjc_0005020|Sjp_0005020|SJC_S000015.920797
Sjc_0005050|Sjp_0005050|SJC_S000016.19583
Sjc_0005100|Sjp_0005100|SJC_S000016.184030
Sjc_0005120|Sjp_0005120|SJC_S000016.190589
Sjc_0005140|Sjp_0005140|SJC_S000016.215023
Sjc_0005150|Sjp_0005150|SJC_S000016.236641
Sjc_0005170|Sjp_0005170|SJC_S000016.296617
Sjc_0005220|Sjp_0005220|SJC_S000016.493775
Sjc_0005240|Sjp_0005240|SJC_S000016.535297
Sjc_0005340|Sjp_0005340|SJC_S000016.888210
Sjc_0005350|Sjp_0005350|SJC_S000016.915224
Sjc_0005360|Sjp_0005360|SJC_S000016.933433
Sjc_0005370|Sjp_0005370|SJC_S000016.998769
Sjc_0005380|Sjp_0005380|SJC_S000016.1015984
Sjc_0005420|Sjp_0005420|SJC_S000016.1099881
Sjc_0005530|Sjp_0005530|SJC_S000017.192782
Sjc_0005550|Sjp_0005550|SJC_S000017.211701
Sjc_0005570|Sjp_0005570|SJC_S000017.232491
Sjc_0005610|Sjp_0005610|SJC_S000017.318298
Sjc_0005620|Sjp_0005620|SJC_S000017.348749
Sjc_0005630|Sjp_0005630|SJC_S000017.385224
Sjc_0005660|Sjp_0005660|SJC_S000017.422659
Sjc_0005740|Sjp_0005740|SJC_S000018.40567
Sjc_0005750|Sjp_0005750|SJC_S000018.53304
Sjc_0005760|Sjp_0005760|SJC_S000018.113456
Sjc_0005770|Sjp_0005770|SJC_S000018.132079
Sjc_0005780|Sjp_0005780|SJC_S000018.236901
Sjc_0005790|Sjp_0005790|SJC_S000018.259696
Sjc_0005800|Sjp_0005800|SJC_S000018.273212
Sjc_0005810|Sjp_0005810|SJC_S000018.294879
Sjc_0005880|Sjp_0005880|SJC_S000018.457039
Sjc_0005890|Sjp_0005890|SJC_S000018.481422
Sjc_0005900|Sjp_0005900|SJC_S000018.487720
Sjc_0005910|Sjp_0005910|SJC_S000018.502617
Sjc_0005940|Sjp_0005940|SJC_S000018.601333
Sjc_0005950|Sjp_0005950|SJC_S000018.613802
Sjc_0005990|Sjp_0005990|SJC_S000018.871332
Sjc_0006000|Sjp_0006000|SJC_S000018.883646
Sjc_0006010|Sjp_0006010|SJC_S000018.909174
Sjc_0006050|Sjp_0006050|SJC_S000019.122698
Sjc_0006060|Sjp_0006060|SJC_S000019.172065
Sjc_0006080|Sjp_0006080|SJC_S000019.199901
Sjc_0006130|Sjp_0006130|SJC_S000019.429050
Sjc_0006140|Sjp_0006140|SJC_S000019.474448
Sjc_0006180|Sjp_0006180|SJC_S000019.606301
Sjc_0006190|Sjp_0006190|SJC_S000019.638942
Sjc_0006230|Sjp_0006230|SJC_S000019.792429
Sjc_0006240|Sjp_0006240|SJC_S000019.822710
Sjc_0006270|Sjp_0006270|SJC_S000019.885202
Sjc_0006300|Sjp_0006300|SJC_S000019.1075406
Sjc_0006320|Sjp_0006320|SJC_S000019.1124442
Sjc_0006340|Sjp_0006340|SJC_S000019.1145752
Sjc_0006350|Sjp_0006350|SJC_S000020.10035
Sjc_0006360|Sjp_0006360|SJC_S000020.60667
Sjc_0006380|Sjp_0006380|SJC_S000020.133580
Sjc_0006390|Sjp_0006390|SJC_S000020.145460
Sjc_0006410|Sjp_0006410|SJC_S000020.177425
Sjc_0006420|Sjp_0006420|SJC_S000020.193541
Sjc_0006450|Sjp_0006450|SJC_S000020.344901
Sjc_0006460|Sjp_0006460|SJC_S000020.363987
Sjc_0006480|Sjp_0006480|SJC_S000020.476254
Sjc_0006500|Sjp_0006500|SJC_S000020.608673
Sjc_0006510|Sjp_0006510|SJC_S000020.620913
Sjc_0006520|Sjp_0006520|SJC_S000020.651729
Sjc_0006590|Sjp_0006590|SJC_S000021.272142
Sjc_0006600|Sjp_0006600|SJC_S000021.342906
Sjc_0006700|Sjp_0006700|SJC_S000021.684275
Sjc_0006710|Sjp_0006710|SJC_S000021.729276
Sjc_0006750|Sjp_0006750|SJC_S000021.820233
Sjc_0006760|Sjp_0006760|SJC_S000021.858974
Sjc_0006820|Sjp_0006820|SJC_S000021.1012874
Sjc_0006840|Sjp_0006840|SJC_S000021.1043958
Sjc_0006850|Sjp_0006850|SJC_S000021.1073902
Sjc_0006870|Sjp_0006870|SJC_S000022.362
Sjc_0006890|Sjp_0006890|SJC_S000022.73864
Sjc_0006930|Sjp_0006930|SJC_S000022.218549
Sjc_0006940|Sjp_0006940|SJC_S000022.237240
Sjc_0007000|Sjp_0007000|SJC_S000022.308109
Sjc_0007040|Sjp_0007040|SJC_S000022.402974
Sjc_0007090|Sjp_0007090|SJC_S000022.607697
Sjc_0007100|Sjp_0007100|SJC_S000022.622592
Sjc_0007110|Sjp_0007110|SJC_S000022.668323
Sjc_0007120|Sjp_0007120|SJC_S000022.692502
Sjc_0007140|Sjp_0007140|SJC_S000022.710341
Sjc_0007150|Sjp_0007150|SJC_S000022.750574
Sjc_0007170|Sjp_0007170|SJC_S000022.867303
Sjc_0007200|Sjp_0007200|SJC_S000022.926550
Sjc_0007210|Sjp_0007210|SJC_S000022.949202
Sjc_0007240|Sjp_0007240|SJC_S000023.35965
Sjc_0007280|Sjp_0007280|SJC_S000023.98184
Sjc_0007330|Sjp_0007330|SJC_S000023.402899
Sjc_0007380|Sjp_0007380|SJC_S000023.572792
Sjc_0007420|Sjp_0007420|SJC_S000023.670872
Sjc_0007470|Sjp_0007470|SJC_S000024.34484
Sjc_0007480|Sjp_0007480|SJC_S000024.147595
Sjc_0007490|Sjp_0007490|SJC_S000024.167245
Sjc_0007500|Sjp_0007500|SJC_S000024.184842
Sjc_0007540|Sjp_0007540|SJC_S000024.283520
Sjc_0007550|Sjp_0007550|SJC_S000024.302766
Sjc_0007580|Sjp_0007580|SJC_S000024.453110
Sjc_0007600|Sjp_0007600|SJC_S000024.505444
Sjc_0007620|Sjp_0007620|SJC_S000024.584693
Sjc_0007630|Sjp_0007630|SJC_S000024.592056
Sjc_0007640|Sjp_0007640|SJC_S000024.670552
Sjc_0007650|Sjp_0007650|SJC_S000024.688008
Sjc_0007660|Sjp_0007660|SJC_S000024.704163
Sjc_0007670|Sjp_0007670|SJC_S000024.727042
Sjc_0007720|Sjp_0007720|SJC_S000024.841990
Sjc_0007730|Sjp_0007730|SJC_S000024.862301
Sjc_0007740|Sjp_0007740|SJC_S000024.891143
Sjc_0007750|Sjp_0007750|SJC_S000024.907371
Sjc_0007790|Sjp_0007790|SJC_S000025.110954
Sjc_0007820|Sjp_0007820|SJC_S000025.232186
Sjc_0007850|Sjp_0007850|SJC_S000025.318633
Sjc_0007880|Sjp_0007880|SJC_S000025.512364
Sjc_0007890|Sjp_0007890|SJC_S000025.547528
Sjc_0007920|Sjp_0007920|SJC_S000025.620782
Sjc_0007930|Sjp_0007930|SJC_S000025.681294
Sjc_0007950|Sjp_0007950|SJC_S000025.721326
Sjc_0007980|Sjp_0007980|SJC_S000026.4976
Sjc_0007990|Sjp_0007990|SJC_S000026.56257
Sjc_0008030|Sjp_0008030|SJC_S000026.110066
Sjc_0008070|Sjp_0008070|SJC_S000026.213735
Sjc_0008080|Sjp_0008080|SJC_S000026.219041
Sjc_0008100|Sjp_0008100|SJC_S000026.373625
Sjc_0008140|Sjp_0008140|SJC_S000026.482387
Sjc_0008170|Sjp_0008170|SJC_S000026.523221
Sjc_0008180|Sjp_0008180|SJC_S000026.542445
Sjc_0008200|Sjp_0008200|SJC_S000026.583625
Sjc_0008230|Sjp_0008230|SJC_S000026.737286
Sjc_0008260|Sjp_0008260|SJC_S000026.793107
Sjc_0008280|Sjp_0008280|SJC_S000026.799844
Sjc_0008300|Sjp_0008300|SJC_S000027.50439
Sjc_0008310|Sjp_0008310|SJC_S000027.137144
Sjc_0008330|Sjp_0008330|SJC_S000027.184820
Sjc_0008400|Sjp_0008400|SJC_S000027.422605
Sjc_0008430|Sjp_0008430|SJC_S000027.529499
Sjc_0008480|Sjp_0008480|SJC_S000028.64794
Sjc_0008580|Sjp_0008580|SJC_S000028.579081
Sjc_0008640|Sjp_0008640|SJC_S000029.48969
Sjc_0008680|Sjp_0008680|SJC_S000029.120008
Sjc_0008740|Sjp_0008740|SJC_S000029.344311
Sjc_0008760|Sjp_0008760|SJC_S000029.372055
Sjc_0008770|Sjp_0008770|SJC_S000029.393136
Sjc_0008810|Sjp_0008810|SJC_S000030.75033
Sjc_0008830|Sjp_0008830|SJC_S000030.148045
Sjc_0008850|Sjp_0008850|SJC_S000030.294281
Sjc_0008870|Sjp_0008870|SJC_S000030.401551
Sjc_0008880|Sjp_0008880|SJC_S000030.453274
Sjc_0008900|Sjp_0008900|SJC_S000030.504435
Sjc_0008940|Sjp_0008940|SJC_S000030.615244
Sjc_0008950|Sjp_0008950|SJC_S000030.640716
Sjc_0008990|Sjp_0008990|SJC_S000030.748485
Sjc_0009010|Sjp_0009010|SJC_S000030.774403
Sjc_0009030|Sjp_0009030|SJC_S000030.899123
Sjc_0009040|Sjp_0009040|SJC_S000030.923569
Sjc_0009120|Sjp_0009120|SJC_S000031.279360
Sjc_0009140|Sjp_0009140|SJC_S000031.364347
Sjc_0009160|Sjp_0009160|SJC_S000031.438143
Sjc_0009170|Sjp_0009170|SJC_S000031.485324
Sjc_0009210|Sjp_0009210|SJC_S000031.646553
Sjc_0009260|Sjp_0009260|SJC_S000031.748812
Sjc_0009310|Sjp_0009310|SJC_S000031.859578
Sjc_0009360|Sjp_0009360|SJC_S000031.911768
Sjc_0009370|Sjp_0009370|SJC_S000031.982779
Sjc_0009410|Sjp_0009410|SJC_S000031.1172871
Sjc_0009420|Sjp_0009420|SJC_S000031.1183079
Sjc_0009460|Sjp_0009460|SJC_S000032.112375
Sjc_0009500|Sjp_0009500|SJC_S000032.284959
Sjc_0009510|Sjp_0009510|SJC_S000032.299347
Sjc_0009520|Sjp_0009520|SJC_S000032.303861
Sjc_0009590|Sjp_0009590|SJC_S000033.57980
Sjc_0009600|Sjp_0009600|SJC_S000033.104227
Sjc_0009610|Sjp_0009610|SJC_S000033.118042
Sjc_0009630|Sjp_0009630|SJC_S000033.179877
Sjc_0009640|Sjp_0009640|SJC_S000033.290896
Sjc_0009720|Sjp_0009720|SJC_S000033.661220
Sjc_0009780|Sjp_0009780|SJC_S000033.847027
Sjc_0009810|Sjp_0009810|SJC_S000034.76784
Sjc_0009840|Sjp_0009840|SJC_S000034.270870
Sjc_0009870|Sjp_0009870|SJC_S000034.344654
Sjc_0009920|Sjp_0009920|SJC_S000034.466231
Sjc_0010030|Sjp_0010030|SJC_S000035.175478
Sjc_0010070|Sjp_0010070|SJC_S000036.8442
Sjc_0010100|Sjp_0010100|SJC_S000036.106578
Sjc_0010110|Sjp_0010110|SJC_S000036.119725
Sjc_0010120|Sjp_0010120|SJC_S000036.199819
Sjc_0010130|Sjp_0010130|SJC_S000036.290211
Sjc_0010140|Sjp_0010140|SJC_S000036.352253
Sjc_0010150|Sjp_0010150|SJC_S000036.361518
Sjc_0010160|Sjp_0010160|SJC_S000036.371944
Sjc_0010190|Sjp_0010190|SJC_S000036.484837
Sjc_0010200|Sjp_0010200|SJC_S000036.509734
Sjc_0010210|Sjp_0010210|SJC_S000036.515602
Sjc_0010220|Sjp_0010220|SJC_S000037.2671
Sjc_0010250|Sjp_0010250|SJC_S000037.233108
Sjc_0010260|Sjp_0010260|SJC_S000037.357781
Sjc_0010320|Sjp_0010320|SJC_S000038.89332
Sjc_0010330|Sjp_0010330|SJC_S000038.108072
Sjc_0010390|Sjp_0010390|SJC_S000039.21412
Sjc_0010400|Sjp_0010400|SJC_S000039.99106
Sjc_0010440|Sjp_0010440|SJC_S000039.197301
Sjc_0010450|Sjp_0010450|SJC_S000039.218280
Sjc_0010460|Sjp_0010460|SJC_S000039.269550
Sjc_0010480|Sjp_0010480|SJC_S000039.361467
Sjc_0010530|Sjp_0010530|SJC_S000039.591889
Sjc_0010540|Sjp_0010540|SJC_S000040.127
Sjc_0010550|Sjp_0010550|SJC_S000040.19797
Sjc_0010580|Sjp_0010580|SJC_S000040.82992
Sjc_0010590|Sjp_0010590|SJC_S000040.95668
Sjc_0010640|Sjp_0010640|SJC_S000040.230519
Sjc_0010650|Sjp_0010650|SJC_S000040.300758
Sjc_0010690|Sjp_0010690|SJC_S000040.397499
Sjc_0010710|Sjp_0010710|SJC_S000040.478445
Sjc_0010720|Sjp_0010720|SJC_S000040.528022
Sjc_0010750|Sjp_0010750|SJC_S000040.795783
Sjc_0010770|Sjp_0010770|SJC_S000040.940315
Sjc_0010830|Sjp_0010830|SJC_S000041.140158
Sjc_0010850|Sjp_0010850|SJC_S000041.216338
Sjc_0010870|Sjp_0010870|SJC_S000041.475323
Sjc_0010880|Sjp_0010880|SJC_S000041.499537
Sjc_0010900|Sjp_0010900|SJC_S000041.685902
Sjc_0010920|Sjp_0010920|SJC_S000041.730971
Sjc_0010930|Sjp_0010930|SJC_S000041.734900
Sjc_0010940|Sjp_0010940|SJC_S000041.743874
Sjc_0010950|Sjp_0010950|SJC_S000041.775862
Sjc_0011000|Sjp_0011000|SJC_S000042.1394
Sjc_0011020|Sjp_0011020|SJC_S000042.53606
Sjc_0011050|Sjp_0011050|SJC_S000042.155510
Sjc_0011080|Sjp_0011080|SJC_S000042.208160
Sjc_0011090|Sjp_0011090|SJC_S000042.226996
Sjc_0011120|Sjp_0011120|SJC_S000042.347054
Sjc_0011140|Sjp_0011140|SJC_S000042.423952
Sjc_0011150|Sjp_0011150|SJC_S000043.22057
Sjc_0011180|Sjp_0011180|SJC_S000043.166391
Sjc_0011200|Sjp_0011200|SJC_S000043.222212
Sjc_0011250|Sjp_0011250|SJC_S000044.330902
Sjc_0011270|Sjp_0011270|SJC_S000045.425
Sjc_0011290|Sjp_0011290|SJC_S000045.65903
Sjc_0011300|Sjp_0011300|SJC_S000045.82347
Sjc_0011310|Sjp_0011310|SJC_S000045.98498
Sjc_0011330|Sjp_0011330|SJC_S000045.143937
Sjc_0011350|Sjp_0011350|SJC_S000045.226184
Sjc_0011380|Sjp_0011380|SJC_S000045.279088
Sjc_0011390|Sjp_0011390|SJC_S000045.316550
Sjc_0011400|Sjp_0011400|SJC_S000045.317503
Sjc_0011420|Sjp_0011420|SJC_S000045.366676
Sjc_0011430|Sjp_0011430|SJC_S000045.389862
Sjc_0011450|Sjp_0011450|SJC_S000045.421951
Sjc_0011460|Sjp_0011460|SJC_S000045.439314
Sjc_0011500|Sjp_0011500|SJC_S000045.543099
Sjc_0011530|Sjp_0011530|SJC_S000045.632331
Sjc_0011540|Sjp_0011540|SJC_S000045.710266
Sjc_0011550|Sjp_0011550|SJC_S000045.759389
Sjc_0011570|Sjp_0011570|SJC_S000045.804915
Sjc_0011590|Sjp_0011590|SJC_S000046.9411
Sjc_0011600|Sjp_0011600|SJC_S000046.25001
Sjc_0011610|Sjp_0011610|SJC_S000046.129139
Sjc_0011620|Sjp_0011620|SJC_S000046.243579
Sjc_0011660|Sjp_0011660|SJC_S000046.456357
Sjc_0011680|Sjp_0011680|SJC_S000046.576811
Sjc_0011810|Sjp_0011810|SJC_S000048.260160
Sjc_0011860|Sjp_0011860|SJC_S000048.391171
Sjc_0011870|Sjp_0011870|SJC_S000048.411465
Sjc_0011910|Sjp_0011910|SJC_S000048.489578
Sjc_0011920|Sjp_0011920|SJC_S000048.663025
Sjc_0011940|Sjp_0011940|SJC_S000048.797499
Sjc_0011950|Sjp_0011950|SJC_S000048.811943
Sjc_0011980|Sjp_0011980|SJC_S000048.880854
Sjc_0011990|Sjp_0011990|SJC_S000048.897579
Sjc_0012110|Sjp_0012110|SJC_S000050.243190
Sjc_0012160|Sjp_0012160|SJC_S000050.378700
Sjc_0012180|Sjp_0012180|SJC_S000050.512646
Sjc_0012190|Sjp_0012190|SJC_S000051.188
Sjc_0012210|Sjp_0012210|SJC_S000051.54226
Sjc_0012240|Sjp_0012240|SJC_S000051.160070
Sjc_0012280|Sjp_0012280|SJC_S000051.296297
Sjc_0012290|Sjp_0012290|SJC_S000051.355841
Sjc_0012320|Sjp_0012320|SJC_S000052.58811
Sjc_0012370|Sjp_0012370|SJC_S000052.138257
Sjc_0012420|Sjp_0012420|SJC_S000052.478720
Sjc_0012430|Sjp_0012430|SJC_S000052.520949
Sjc_0012460|Sjp_0012460|SJC_S000052.785675
Sjc_0012470|Sjp_0012470|SJC_S000052.812144
Sjc_0012500|Sjp_0012500|SJC_S000052.886810
Sjc_0012520|Sjp_0012520|SJC_S000053.221
Sjc_0012530|Sjp_0012530|SJC_S000053.99519
Sjc_0012540|Sjp_0012540|SJC_S000053.104335
Sjc_0012550|Sjp_0012550|SJC_S000053.105299
Sjc_0012560|Sjp_0012560|SJC_S000053.111430
Sjc_0012590|Sjp_0012590|SJC_S000053.223130
Sjc_0012610|Sjp_0012610|SJC_S000054.19254
Sjc_0012690|Sjp_0012690|SJC_S000054.344188
Sjc_0012700|Sjp_0012700|SJC_S000054.403986
Sjc_0012720|Sjp_0012720|SJC_S000055.4860
Sjc_0012740|Sjp_0012740|SJC_S000055.81811
Sjc_0012800|Sjp_0012800|SJC_S000055.279035
Sjc_0012820|Sjp_0012820|SJC_S000055.355494
Sjc_0012840|Sjp_0012840|SJC_S000055.400387
Sjc_0012850|Sjp_0012850|SJC_S000055.421519
Sjc_0012890|Sjp_0012890|SJC_S000055.565050
Sjc_0012910|Sjp_0012910|SJC_S000055.646996
Sjc_0012920|Sjp_0012920|SJC_S000055.658337
Sjc_0013010|Sjp_0013010|SJC_S000057.1006
Sjc_0013020|Sjp_0013020|SJC_S000057.35572
Sjc_0013030|Sjp_0013030|SJC_S000057.74655
Sjc_0013040|Sjp_0013040|SJC_S000057.128559
Sjc_0013070|Sjp_0013070|SJC_S000057.239023
Sjc_0013090|Sjp_0013090|SJC_S000057.339149
Sjc_0013130|Sjp_0013130|SJC_S000057.420539
Sjc_0013210|Sjp_0013210|SJC_S000058.47657
Sjc_0013220|Sjp_0013220|SJC_S000058.66299
Sjc_0013290|Sjp_0013290|SJC_S000058.268162
Sjc_0013300|Sjp_0013300|SJC_S000058.269457
Sjc_0013330|Sjp_0013330|SJC_S000058.355052
Sjc_0013360|Sjp_0013360|SJC_S000058.418644
Sjc_0013410|Sjp_0013410|SJC_S000058.534120
Sjc_0013420|Sjp_0013420|SJC_S000058.578467
Sjc_0013430|Sjp_0013430|SJC_S000058.613559
Sjc_0013440|Sjp_0013440|SJC_S000058.640939
Sjc_0013450|Sjp_0013450|SJC_S000058.711407
Sjc_0013470|Sjp_0013470|SJC_S000058.739522
Sjc_0013490|Sjp_0013490|SJC_S000059.41182
Sjc_0013530|Sjp_0013530|SJC_S000059.118152
Sjc_0013540|Sjp_0013540|SJC_S000059.181457
Sjc_0013570|Sjp_0013570|SJC_S000059.248177
Sjc_0013590|Sjp_0013590|SJC_S000059.325525
Sjc_0013600|Sjp_0013600|SJC_S000059.353284
Sjc_0013610|Sjp_0013610|SJC_S000059.511466
Sjc_0013630|Sjp_0013630|SJC_S000059.548289
Sjc_0013650|Sjp_0013650|SJC_S000059.601560
Sjc_0013670|Sjp_0013670|SJC_S000059.614152
Sjc_0013680|Sjp_0013680|SJC_S000059.624922
Sjc_0013690|Sjp_0013690|SJC_S000059.655532
Sjc_0013700|Sjp_0013700|SJC_S000059.673242
Sjc_0013720|Sjp_0013720|SJC_S000059.705116
Sjc_0013770|Sjp_0013770|SJC_S000059.811548
Sjc_0013780|Sjp_0013780|SJC_S000059.819234
Sjc_0013860|Sjp_0013860|SJC_S000060.194052
Sjc_0013870|Sjp_0013870|SJC_S000060.208861
Sjc_0013880|Sjp_0013880|SJC_S000060.225221
Sjc_0013890|Sjp_0013890|SJC_S000060.306751
Sjc_0013900|Sjp_0013900|SJC_S000060.355138
Sjc_0013920|Sjp_0013920|SJC_S000060.397449
Sjc_0014020|Sjp_0014020|SJC_S000061.296042
Sjc_0014050|Sjp_0014050|SJC_S000061.391739
Sjc_0014140|Sjp_0014140|SJC_S000061.613310
Sjc_0014150|Sjp_0014150|SJC_S000061.635875
Sjc_0014200|Sjp_0014200|SJC_S000062.221000
Sjc_0014210|Sjp_0014210|SJC_S000062.270224
Sjc_0014230|Sjp_0014230|SJC_S000062.319728
Sjc_0014370|Sjp_0014370|SJC_S000063.155141
Sjc_0014380|Sjp_0014380|SJC_S000063.223087
Sjc_0014390|Sjp_0014390|SJC_S000063.241276
Sjc_0014400|Sjp_0014400|SJC_S000063.254327
Sjc_0014440|Sjp_0014440|SJC_S000064.12549
Sjc_0014450|Sjp_0014450|SJC_S000064.27892
Sjc_0014490|Sjp_0014490|SJC_S000064.141623
Sjc_0014500|Sjp_0014500|SJC_S000064.150928
Sjc_0014510|Sjp_0014510|SJC_S000064.181197
Sjc_0014530|Sjp_0014530|SJC_S000064.215763
Sjc_0014570|Sjp_0014570|SJC_S000064.303785
Sjc_0014580|Sjp_0014580|SJC_S000064.304726
Sjc_0014610|Sjp_0014610|SJC_S000064.408040
Sjc_0014640|Sjp_0014640|SJC_S000065.32217
Sjc_0014680|Sjp_0014680|SJC_S000065.84002
Sjc_0014720|Sjp_0014720|SJC_S000065.205216
Sjc_0014790|Sjp_0014790|SJC_S000066.3026
Sjc_0014810|Sjp_0014810|SJC_S000066.97251
Sjc_0014920|Sjp_0014920|SJC_S000066.445017
Sjc_0014930|Sjp_0014930|SJC_S000068.19087
Sjc_0014970|Sjp_0014970|SJC_S000068.233658
Sjc_0014980|Sjp_0014980|SJC_S000068.257409
Sjc_0015000|Sjp_0015000|SJC_S000068.323681
Sjc_0015010|Sjp_0015010|SJC_S000068.326248
Sjc_0015050|Sjp_0015050|SJC_S000069.116115
Sjc_0015060|Sjp_0015060|SJC_S000069.141035
Sjc_0015080|Sjp_0015080|SJC_S000069.164549
Sjc_0015110|Sjp_0015110|SJC_S000069.232142
Sjc_0015180|Sjp_0015180|SJC_S000069.424827
Sjc_0015190|Sjp_0015190|SJC_S000069.430008
Sjc_0015220|Sjp_0015220|SJC_S000069.476349
Sjc_0015230|Sjp_0015230|SJC_S000069.502620
Sjc_0015270|Sjp_0015270|SJC_S000070.193820
Sjc_0015280|Sjp_0015280|SJC_S000070.230724
Sjc_0015290|Sjp_0015290|SJC_S000070.288193
Sjc_0015310|Sjp_0015310|SJC_S000070.312023
Sjc_0015330|Sjp_0015330|SJC_S000070.375830
Sjc_0015370|Sjp_0015370|SJC_S000070.521129
Sjc_0015400|Sjp_0015400|SJC_S000070.567036
Sjc_0015410|Sjp_0015410|SJC_S000070.570204
Sjc_0015450|Sjp_0015450|SJC_S000071.49217
Sjc_0015470|Sjp_0015470|SJC_S000072.10869
Sjc_0015510|Sjp_0015510|SJC_S000072.160268
Sjc_0015520|Sjp_0015520|SJC_S000072.184066
Sjc_0015540|Sjp_0015540|SJC_S000072.214818
Sjc_0015570|Sjp_0015570|SJC_S000072.312812
Sjc_0015580|Sjp_0015580|SJC_S000072.366938
Sjc_0015590|Sjp_0015590|SJC_S000072.381954
Sjc_0015620|Sjp_0015620|SJC_S000072.462285
Sjc_0015630|Sjp_0015630|SJC_S000072.553395
Sjc_0015650|Sjp_0015650|SJC_S000072.613955
Sjc_0015660|Sjp_0015660|SJC_S000072.640458
Sjc_0015670|Sjp_0015670|SJC_S000072.658984
Sjc_0015680|Sjp_0015680|SJC_S000073.24505
Sjc_0015690|Sjp_0015690|SJC_S000073.29065
Sjc_0015720|Sjp_0015720|SJC_S000073.68871
Sjc_0015750|Sjp_0015750|SJC_S000073.217170
Sjc_0015770|Sjp_0015770|SJC_S000073.272642
Sjc_0015780|Sjp_0015780|SJC_S000073.286352
Sjc_0015810|Sjp_0015810|SJC_S000074.11348
Sjc_0015830|Sjp_0015830|SJC_S000074.149731
Sjc_0015840|Sjp_0015840|SJC_S000074.225181
Sjc_0015880|Sjp_0015880|SJC_S000075.8254
Sjc_0015890|Sjp_0015890|SJC_S000075.22405
Sjc_0015900|Sjp_0015900|SJC_S000075.48321
Sjc_0015910|Sjp_0015910|SJC_S000075.56426
Sjc_0015920|Sjp_0015920|SJC_S000075.235231
Sjc_0015930|Sjp_0015930|SJC_S000075.266106
Sjc_0015960|Sjp_0015960|SJC_S000075.377079
Sjc_0016060|Sjp_0016060|SJC_S000076.155124
Sjc_0016070|Sjp_0016070|SJC_S000076.181040
Sjc_0016130|Sjp_0016130|SJC_S000076.281643
Sjc_0016150|Sjp_0016150|SJC_S000077.1991
Sjc_0016210|Sjp_0016210|SJC_S000077.150641
Sjc_0016220|Sjp_0016220|SJC_S000077.212828
Sjc_0016230|Sjp_0016230|SJC_S000077.261536
Sjc_0016260|Sjp_0016260|SJC_S000077.364873
Sjc_0016270|Sjp_0016270|SJC_S000077.369377
Sjc_0016340|Sjp_0016340|SJC_S000077.641554
Sjc_0016360|Sjp_0016360|SJC_S000077.684055
Sjc_0016370|Sjp_0016370|SJC_S000077.709732
Sjc_0016380|Sjp_0016380|SJC_S000077.741533
Sjc_0016410|Sjp_0016410|SJC_S000078.80905
Sjc_0016430|Sjp_0016430|SJC_S000078.150245
Sjc_0016450|Sjp_0016450|SJC_S000078.185246
Sjc_0016470|Sjp_0016470|SJC_S000078.276592
Sjc_0016490|Sjp_0016490|SJC_S000078.301284
Sjc_0016500|Sjp_0016500|SJC_S000078.319806
Sjc_0016510|Sjp_0016510|SJC_S000078.353146
Sjc_0016540|Sjp_0016540|SJC_S000078.395823
Sjc_0016560|Sjp_0016560|SJC_S000079.13821
Sjc_0016570|Sjp_0016570|SJC_S000079.80187
Sjc_0016600|Sjp_0016600|SJC_S000080.66606
Sjc_0016610|Sjp_0016610|SJC_S000080.211123
Sjc_0016650|Sjp_0016650|SJC_S000080.315743
Sjc_0016670|Sjp_0016670|SJC_S000080.342423
Sjc_0016710|Sjp_0016710|SJC_S000080.448804
Sjc_0016740|Sjp_0016740|SJC_S000080.496153
Sjc_0016760|Sjp_0016760|SJC_S000080.609414
Sjc_0016820|Sjp_0016820|SJC_S000081.38078
Sjc_0016900|Sjp_0016900|SJC_S000081.365906
Sjc_0016920|Sjp_0016920|SJC_S000081.406540
Sjc_0016930|Sjp_0016930|SJC_S000081.413067
Sjc_0017000|Sjp_0017000|SJC_S000081.579309
Sjc_0017080|Sjp_0017080|SJC_S000083.62108
Sjc_0017100|Sjp_0017100|SJC_S000083.91280
Sjc_0017130|Sjp_0017130|SJC_S000083.129432
Sjc_0017160|Sjp_0017160|SJC_S000083.345913
Sjc_0017170|Sjp_0017170|SJC_S000083.389478
Sjc_0017210|Sjp_0017210|SJC_S000083.476298
Sjc_0017220|Sjp_0017220|SJC_S000083.522902
Sjc_0017230|Sjp_0017230|SJC_S000083.541918
Sjc_0017240|Sjp_0017240|SJC_S000083.565022
Sjc_0017310|Sjp_0017310|SJC_S000084.21554
Sjc_0017330|Sjp_0017330|SJC_S000084.51012
Sjc_0017390|Sjp_0017390|SJC_S000084.140659
Sjc_0017400|Sjp_0017400|SJC_S000084.199018
Sjc_0017450|Sjp_0017450|SJC_S000084.339068
Sjc_0017470|Sjp_0017470|SJC_S000084.353271
Sjc_0017500|Sjp_0017500|SJC_S000085.71427
Sjc_0017510|Sjp_0017510|SJC_S000085.75635
Sjc_0017530|Sjp_0017530|SJC_S000085.99014
Sjc_0017580|Sjp_0017580|SJC_S000085.186149
Sjc_0017590|Sjp_0017590|SJC_S000085.210439
Sjc_0017600|Sjp_0017600|SJC_S000085.286580
Sjc_0017630|Sjp_0017630|SJC_S000085.334196
Sjc_0017640|Sjp_0017640|SJC_S000085.400807
Sjc_0017670|Sjp_0017670|SJC_S000085.482322
Sjc_0017720|Sjp_0017720|SJC_S000086.38126
Sjc_0017730|Sjp_0017730|SJC_S000086.95480
Sjc_0017740|Sjp_0017740|SJC_S000086.125411
Sjc_0017750|Sjp_0017750|SJC_S000086.265861
Sjc_0017760|Sjp_0017760|SJC_S000086.283532
Sjc_0017770|Sjp_0017770|SJC_S000086.311874
Sjc_0017800|Sjp_0017800|SJC_S000086.376136
Sjc_0017810|Sjp_0017810|SJC_S000086.452777
Sjc_0017870|Sjp_0017870|SJC_S000087.54782
Sjc_0017900|Sjp_0017900|SJC_S000087.102605
Sjc_0017910|Sjp_0017910|SJC_S000087.117028
Sjc_0017970|Sjp_0017970|SJC_S000087.290424
Sjc_0018000|Sjp_0018000|SJC_S000087.375209
Sjc_0018020|Sjp_0018020|SJC_S000087.452885
Sjc_0018080|Sjp_0018080|SJC_S000088.61096
Sjc_0018110|Sjp_0018110|SJC_S000088.190244
Sjc_0018140|Sjp_0018140|SJC_S000088.296504
Sjc_0018150|Sjp_0018150|SJC_S000088.348204
Sjc_0018200|Sjp_0018200|SJC_S000088.526808
Sjc_0018210|Sjp_0018210|SJC_S000088.558794
Sjc_0018280|Sjp_0018280|SJC_S000089.163772
Sjc_0018290|Sjp_0018290|SJC_S000089.240325
Sjc_0018340|Sjp_0018340|SJC_S000090.46995
Sjc_0018350|Sjp_0018350|SJC_S000090.63858
Sjc_0018360|Sjp_0018360|SJC_S000090.148528
Sjc_0018380|Sjp_0018380|SJC_S000090.229198
Sjc_0018410|Sjp_0018410|SJC_S000090.284846
Sjc_0018430|Sjp_0018430|SJC_S000090.339370
Sjc_0018450|Sjp_0018450|SJC_S000090.501040
Sjc_0018460|Sjp_0018460|SJC_S000090.541764
Sjc_0018520|Sjp_0018520|SJC_S000091.68562
Sjc_0018530|Sjp_0018530|SJC_S000091.83757
Sjc_0018550|Sjp_0018550|SJC_S000091.146037
Sjc_0018560|Sjp_0018560|SJC_S000091.159397
Sjc_0018570|Sjp_0018570|SJC_S000091.183425
Sjc_0018600|Sjp_0018600|SJC_S000091.284154
Sjc_0018640|Sjp_0018640|SJC_S000091.384795
Sjc_0018650|Sjp_0018650|SJC_S000092.3315
Sjc_0018710|Sjp_0018710|SJC_S000092.221901
Sjc_0018790|Sjp_0018790|SJC_S000093.259162
Sjc_0018830|Sjp_0018830|SJC_S000094.8104
Sjc_0018840|Sjp_0018840|SJC_S000094.30361
Sjc_0018880|Sjp_0018880|SJC_S000094.122132
Sjc_0018890|Sjp_0018890|SJC_S000094.289276
Sjc_0018900|Sjp_0018900|SJC_S000096.28357
Sjc_0018920|Sjp_0018920|SJC_S000096.110065
Sjc_0018940|Sjp_0018940|SJC_S000096.204532
Sjc_0018960|Sjp_0018960|SJC_S000096.230085
Sjc_0018980|Sjp_0018980|SJC_S000096.326407
Sjc_0018990|Sjp_0018990|SJC_S000096.340838
Sjc_0019010|Sjp_0019010|SJC_S000096.421706
Sjc_0019030|Sjp_0019030|SJC_S000097.3587
Sjc_0019080|Sjp_0019080|SJC_S000097.304856
Sjc_0019120|Sjp_0019120|SJC_S000098.88582
Sjc_0019130|Sjp_0019130|SJC_S000098.136403
Sjc_0019160|Sjp_0019160|SJC_S000098.215393
Sjc_0019170|Sjp_0019170|SJC_S000098.237211
Sjc_0019250|Sjp_0019250|SJC_S000099.83741
Sjc_0019260|Sjp_0019260|SJC_S000099.100263
Sjc_0019280|Sjp_0019280|SJC_S000099.247432
Sjc_0019290|Sjp_0019290|SJC_S000099.271742
Sjc_0019300|Sjp_0019300|SJC_S000099.291341
Sjc_0019330|Sjp_0019330|SJC_S000099.348139
Sjc_0019340|Sjp_0019340|SJC_S000099.355178
Sjc_0019350|Sjp_0019350|SJC_S000099.368761
Sjc_0019390|Sjp_0019390|SJC_S000100.138988
Sjc_0019420|Sjp_0019420|SJC_S000100.202341
Sjc_0019440|Sjp_0019440|SJC_S000101.77892
Sjc_0019490|Sjp_0019490|SJC_S000102.14710
Sjc_0019530|Sjp_0019530|SJC_S000102.133869
Sjc_0019540|Sjp_0019540|SJC_S000102.143965
Sjc_0019550|Sjp_0019550|SJC_S000102.203085
Sjc_0019560|Sjp_0019560|SJC_S000102.249576
Sjc_0019580|Sjp_0019580|SJC_S000102.284471
Sjc_0019620|Sjp_0019620|SJC_S000104.79323
Sjc_0019630|Sjp_0019630|SJC_S000104.108678
Sjc_0019660|Sjp_0019660|SJC_S000104.135959
Sjc_0019690|Sjp_0019690|SJC_S000104.179940
Sjc_0019720|Sjp_0019720|SJC_S000104.309110
Sjc_0019740|Sjp_0019740|SJC_S000104.370988
Sjc_0019880|Sjp_0019880|SJC_S000105.414219
Sjc_0019930|Sjp_0019930|SJC_S000106.190294
Sjc_0020000|Sjp_0020000|SJC_S000106.300218
Sjc_0020020|Sjp_0020020|SJC_S000107.548
Sjc_0020040|Sjp_0020040|SJC_S000107.107482
Sjc_0020050|Sjp_0020050|SJC_S000107.120603
Sjc_0020060|Sjp_0020060|SJC_S000107.164704
Sjc_0020070|Sjp_0020070|SJC_S000107.178445
Sjc_0020090|Sjp_0020090|SJC_S000107.236360
Sjc_0020110|Sjp_0020110|SJC_S000107.267047
Sjc_0020120|Sjp_0020120|SJC_S000107.375071
Sjc_0020150|Sjp_0020150|SJC_S000108.22239
Sjc_0020220|Sjp_0020220|SJC_S000108.265747
Sjc_0020230|Sjp_0020230|SJC_S000108.275411
Sjc_0020240|Sjp_0020240|SJC_S000109.5844
Sjc_0020280|Sjp_0020280|SJC_S000109.146168
Sjc_0020300|Sjp_0020300|SJC_S000109.194830
Sjc_0020320|Sjp_0020320|SJC_S000109.311040
Sjc_0020330|Sjp_0020330|SJC_S000109.316793
Sjc_0020340|Sjp_0020340|SJC_S000109.375726
Sjc_0020400|Sjp_0020400|SJC_S000110.105969
Sjc_0020430|Sjp_0020430|SJC_S000110.185598
Sjc_0020500|Sjp_0020500|SJC_S000110.461236
Sjc_0020520|Sjp_0020520|SJC_S000111.68829
Sjc_0020530|Sjp_0020530|SJC_S000111.83664
Sjc_0020580|Sjp_0020580|SJC_S000111.322881
Sjc_0020590|Sjp_0020590|SJC_S000111.333350
Sjc_0020600|Sjp_0020600|SJC_S000111.346951
Sjc_0020620|Sjp_0020620|SJC_S000112.8187
Sjc_0020650|Sjp_0020650|SJC_S000112.85512
Sjc_0020660|Sjp_0020660|SJC_S000112.102281
Sjc_0020670|Sjp_0020670|SJC_S000112.113127
Sjc_0020680|Sjp_0020680|SJC_S000112.140541
Sjc_0020730|Sjp_0020730|SJC_S000112.269324
Sjc_0020740|Sjp_0020740|SJC_S000112.270165
Sjc_0020780|Sjp_0020780|SJC_S000113.87944
Sjc_0020800|Sjp_0020800|SJC_S000113.116772
Sjc_0020840|Sjp_0020840|SJC_S000113.358389
Sjc_0020850|Sjp_0020850|SJC_S000113.377476
Sjc_0020860|Sjp_0020860|SJC_S000114.7072
Sjc_0020880|Sjp_0020880|SJC_S000114.67367
Sjc_0020930|Sjp_0020930|SJC_S000114.166127
Sjc_0020980|Sjp_0020980|SJC_S000114.335398
Sjc_0021020|Sjp_0021020|SJC_S000114.401788
Sjc_0021040|Sjp_0021040|SJC_S000114.460920
Sjc_0021060|Sjp_0021060|SJC_S000114.471679
Sjc_0021150|Sjp_0021150|SJC_S000114.745817
Sjc_0021180|Sjp_0021180|SJC_S000114.798977
Sjc_0021210|Sjp_0021210|SJC_S000115.98432
Sjc_0021300|Sjp_0021300|SJC_S000115.347872
Sjc_0021310|Sjp_0021310|SJC_S000115.420723
Sjc_0021320|Sjp_0021320|SJC_S000115.472866
Sjc_0021340|Sjp_0021340|SJC_S000115.551049
Sjc_0021360|Sjp_0021360|SJC_S000115.615755
Sjc_0021390|Sjp_0021390|SJC_S000116.135960
Sjc_0021420|Sjp_0021420|SJC_S000116.190123
Sjc_0021450|Sjp_0021450|SJC_S000116.250133
Sjc_0021480|Sjp_0021480|SJC_S000116.325594
Sjc_0021490|Sjp_0021490|SJC_S000116.358652
Sjc_0021510|Sjp_0021510|SJC_S000117.3799
Sjc_0021530|Sjp_0021530|SJC_S000117.49337
Sjc_0021550|Sjp_0021550|SJC_S000117.142718
Sjc_0021560|Sjp_0021560|SJC_S000117.164622
Sjc_0021570|Sjp_0021570|SJC_S000117.190007
Sjc_0021630|Sjp_0021630|SJC_S000118.3828
Sjc_0021650|Sjp_0021650|SJC_S000118.27510
Sjc_0021660|Sjp_0021660|SJC_S000118.66739
Sjc_0021670|Sjp_0021670|SJC_S000118.111147
Sjc_0021680|Sjp_0021680|SJC_S000118.142367
Sjc_0021760|Sjp_0021760|SJC_S000118.308955
Sjc_0021780|Sjp_0021780|SJC_S000119.30416
Sjc_0021790|Sjp_0021790|SJC_S000119.61021
Sjc_0021800|Sjp_0021800|SJC_S000119.100840
Sjc_0021810|Sjp_0021810|SJC_S000119.185313
Sjc_0021840|Sjp_0021840|SJC_S000119.236329
Sjc_0021870|Sjp_0021870|SJC_S000119.299277
Sjc_0021890|Sjp_0021890|SJC_S000120.14976
Sjc_0021900|Sjp_0021900|SJC_S000120.46971
Sjc_0022000|Sjp_0022000|SJC_S000120.247410
Sjc_0022010|Sjp_0022010|SJC_S000120.276961
Sjc_0022020|Sjp_0022020|SJC_S000120.327210
Sjc_0022070|Sjp_0022070|SJC_S000120.513382
Sjc_0022130|Sjp_0022130|SJC_S000121.202490
Sjc_0022150|Sjp_0022150|SJC_S000121.388532
Sjc_0022240|Sjp_0022240|SJC_S000122.398810
Sjc_0022270|Sjp_0022270|SJC_S000123.193615
Sjc_0022360|Sjp_0022360|SJC_S000123.444013
Sjc_0022370|Sjp_0022370|SJC_S000123.450757
Sjc_0022390|Sjp_0022390|SJC_S000124.145880
Sjc_0022430|Sjp_0022430|SJC_S000124.217034
Sjc_0022450|Sjp_0022450|SJC_S000124.240166
Sjc_0022460|Sjp_0022460|SJC_S000124.251002
Sjc_0022470|Sjp_0022470|SJC_S000124.257450
Sjc_0022530|Sjp_0022530|SJC_S000125.90855
Sjc_0022550|Sjp_0022550|SJC_S000125.128290
Sjc_0022580|Sjp_0022580|SJC_S000125.170405
Sjc_0022610|Sjp_0022610|SJC_S000126.42008
Sjc_0022620|Sjp_0022620|SJC_S000126.64697
Sjc_0022660|Sjp_0022660|SJC_S000126.194722
Sjc_0022680|Sjp_0022680|SJC_S000126.216574
Sjc_0022690|Sjp_0022690|SJC_S000126.271382
Sjc_0022700|Sjp_0022700|SJC_S000126.306895
Sjc_0022720|Sjp_0022720|SJC_S000126.360307
Sjc_0022730|Sjp_0022730|SJC_S000126.388016
Sjc_0022740|Sjp_0022740|SJC_S000126.421992
Sjc_0022780|Sjp_0022780|SJC_S000128.143
Sjc_0022790|Sjp_0022790|SJC_S000128.57611
Sjc_0022810|Sjp_0022810|SJC_S000128.139516
Sjc_0022820|Sjp_0022820|SJC_S000128.171755
Sjc_0022890|Sjp_0022890|SJC_S000128.304468
Sjc_0022910|Sjp_0022910|SJC_S000129.10727
Sjc_0022920|Sjp_0022920|SJC_S000129.29779
Sjc_0022930|Sjp_0022930|SJC_S000129.64622
Sjc_0022950|Sjp_0022950|SJC_S000129.90666
Sjc_0022980|Sjp_0022980|SJC_S000130.62906
Sjc_0023020|Sjp_0023020|SJC_S000130.151207
Sjc_0023030|Sjp_0023030|SJC_S000130.168813
Sjc_0023130|Sjp_0023130|SJC_S000131.307229
Sjc_0023170|Sjp_0023170|SJC_S000131.375502
Sjc_0023200|Sjp_0023200|SJC_S000132.69060
Sjc_0023230|Sjp_0023230|SJC_S000132.181057
Sjc_0023260|Sjp_0023260|SJC_S000132.217299
Sjc_0023290|Sjp_0023290|SJC_S000132.293086
Sjc_0023310|Sjp_0023310|SJC_S000132.336392
Sjc_0023320|Sjp_0023320|SJC_S000132.376729
Sjc_0023330|Sjp_0023330|SJC_S000132.393557
Sjc_0023340|Sjp_0023340|SJC_S000132.420903
Sjc_0023360|Sjp_0023360|SJC_S000133.13008
Sjc_0023430|Sjp_0023430|SJC_S000133.279451
Sjc_0023440|Sjp_0023440|SJC_S000133.326298
Sjc_0023450|Sjp_0023450|SJC_S000133.397004
Sjc_0023460|Sjp_0023460|SJC_S000133.447692
Sjc_0023490|Sjp_0023490|SJC_S000134.69590
Sjc_0023500|Sjp_0023500|SJC_S000134.78627
Sjc_0023580|Sjp_0023580|SJC_S000134.245333
Sjc_0023590|Sjp_0023590|SJC_S000134.261909
Sjc_0023610|Sjp_0023610|SJC_S000134.305222
Sjc_0023620|Sjp_0023620|SJC_S000134.331672
Sjc_0023640|Sjp_0023640|SJC_S000135.91861
Sjc_0023700|Sjp_0023700|SJC_S000136.65221
Sjc_0023770|Sjp_0023770|SJC_S000137.13811
Sjc_0023790|Sjp_0023790|SJC_S000137.44807
Sjc_0023800|Sjp_0023800|SJC_S000137.65465
Sjc_0023840|Sjp_0023840|SJC_S000137.106382
Sjc_0023850|Sjp_0023850|SJC_S000137.140583
Sjc_0023860|Sjp_0023860|SJC_S000137.168490
Sjc_0023870|Sjp_0023870|SJC_S000137.246459
Sjc_0023890|Sjp_0023890|SJC_S000137.288589
Sjc_0023920|Sjp_0023920|SJC_S000138.56226
Sjc_0023940|Sjp_0023940|SJC_S000138.103531
Sjc_0023970|Sjp_0023970|SJC_S000138.162196
Sjc_0023990|Sjp_0023990|SJC_S000138.214707
Sjc_0024000|Sjp_0024000|SJC_S000138.257946
Sjc_0024020|Sjp_0024020|SJC_S000138.296979
Sjc_0024050|Sjp_0024050|SJC_S000138.387168
Sjc_0024060|Sjp_0024060|SJC_S000138.420464
Sjc_0024090|Sjp_0024090|SJC_S000138.480798
Sjc_0024110|Sjp_0024110|SJC_S000138.543382
Sjc_0024140|Sjp_0024140|SJC_S000138.684515
Sjc_0024200|Sjp_0024200|SJC_S000139.11531
Sjc_0024220|Sjp_0024220|SJC_S000139.60401
Sjc_0024310|Sjp_0024310|SJC_S000139.352028
Sjc_0024330|Sjp_0024330|SJC_S000139.388727
Sjc_0024350|Sjp_0024350|SJC_S000140.39
Sjc_0024390|Sjp_0024390|SJC_S000141.168
Sjc_0024400|Sjp_0024400|SJC_S000141.54257
Sjc_0024430|Sjp_0024430|SJC_S000141.158356
Sjc_0024450|Sjp_0024450|SJC_S000141.198860
Sjc_0024460|Sjp_0024460|SJC_S000141.227852
Sjc_0024480|Sjp_0024480|SJC_S000141.275683
Sjc_0024500|Sjp_0024500|SJC_S000141.302192
Sjc_0024520|Sjp_0024520|SJC_S000141.357381
Sjc_0024530|Sjp_0024530|SJC_S000141.391586
Sjc_0024540|Sjp_0024540|SJC_S000141.431379
Sjc_0024550|Sjp_0024550|SJC_S000141.439177
Sjc_0024580|Sjp_0024580|SJC_S000141.490832
Sjc_0024590|Sjp_0024590|SJC_S000141.525243
Sjc_0024600|Sjp_0024600|SJC_S000141.529658
Sjc_0024610|Sjp_0024610|SJC_S000141.565666
Sjc_0024620|Sjp_0024620|SJC_S000141.615135
Sjc_0024630|Sjp_0024630|SJC_S000141.638307
Sjc_0024640|Sjp_0024640|SJC_S000142.5029
Sjc_0024670|Sjp_0024670|SJC_S000142.56942
Sjc_0024690|Sjp_0024690|SJC_S000142.88636
Sjc_0024710|Sjp_0024710|SJC_S000142.180696
Sjc_0024720|Sjp_0024720|SJC_S000143.1921
Sjc_0024750|Sjp_0024750|SJC_S000143.60601
Sjc_0024770|Sjp_0024770|SJC_S000143.122794
Sjc_0024780|Sjp_0024780|SJC_S000144.3229
Sjc_0024790|Sjp_0024790|SJC_S000144.257828
Sjc_0024810|Sjp_0024810|SJC_S000144.315757
Sjc_0024820|Sjp_0024820|SJC_S000145.2386
Sjc_0024830|Sjp_0024830|SJC_S000145.121760
Sjc_0024840|Sjp_0024840|SJC_S000145.163079
Sjc_0024850|Sjp_0024850|SJC_S000145.192650
Sjc_0024880|Sjp_0024880|SJC_S000145.280981
Sjc_0024910|Sjp_0024910|SJC_S000146.18109
Sjc_0024960|Sjp_0024960|SJC_S000146.101104
Sjc_0024990|Sjp_0024990|SJC_S000146.176244
Sjc_0025000|Sjp_0025000|SJC_S000146.180113
Sjc_0025010|Sjp_0025010|SJC_S000146.200770
Sjc_0025040|Sjp_0025040|SJC_S000146.480304
Sjc_0025050|Sjp_0025050|SJC_S000146.544998
Sjc_0025150|Sjp_0025150|SJC_S000147.125922
Sjc_0025190|Sjp_0025190|SJC_S000148.74162
Sjc_0025200|Sjp_0025200|SJC_S000148.107001
Sjc_0025230|Sjp_0025230|SJC_S000148.188904
Sjc_0025260|Sjp_0025260|SJC_S000148.256229
Sjc_0025290|Sjp_0025290|SJC_S000148.355026
Sjc_0025310|Sjp_0025310|SJC_S000148.379185
Sjc_0025330|Sjp_0025330|SJC_S000149.8695
Sjc_0025340|Sjp_0025340|SJC_S000149.11356
Sjc_0025350|Sjp_0025350|SJC_S000149.80077
Sjc_0025360|Sjp_0025360|SJC_S000149.95248
Sjc_0025420|Sjp_0025420|SJC_S000149.260838
Sjc_0025430|Sjp_0025430|SJC_S000149.293797
Sjc_0025460|Sjp_0025460|SJC_S000149.379192
Sjc_0025480|Sjp_0025480|SJC_S000149.388745
Sjc_0025530|Sjp_0025530|SJC_S000150.34286
Sjc_0025550|Sjp_0025550|SJC_S000150.100632
Sjc_0025580|Sjp_0025580|SJC_S000150.135162
Sjc_0025590|Sjp_0025590|SJC_S000151.9706
Sjc_0025620|Sjp_0025620|SJC_S000151.93083
Sjc_0025650|Sjp_0025650|SJC_S000151.270834
Sjc_0025660|Sjp_0025660|SJC_S000151.296428
Sjc_0025670|Sjp_0025670|SJC_S000151.350346
Sjc_0025730|Sjp_0025730|SJC_S000152.87857
Sjc_0025780|Sjp_0025780|SJC_S000152.218550
Sjc_0025790|Sjp_0025790|SJC_S000152.279760
Sjc_0025830|Sjp_0025830|SJC_S000154.49108
Sjc_0025850|Sjp_0025850|SJC_S000154.135170
Sjc_0025860|Sjp_0025860|SJC_S000154.249159
Sjc_0025880|Sjp_0025880|SJC_S000154.322988
Sjc_0025920|Sjp_0025920|SJC_S000154.403375
Sjc_0025950|Sjp_0025950|SJC_S000154.440350
Sjc_0026010|Sjp_0026010|SJC_S000154.515202
Sjc_0026060|Sjp_0026060|SJC_S000154.634530
Sjc_0026090|Sjp_0026090|SJC_S000155.20650
Sjc_0026150|Sjp_0026150|SJC_S000155.221717
Sjc_0026170|Sjp_0026170|SJC_S000155.281971
Sjc_0026190|Sjp_0026190|SJC_S000157.7573
Sjc_0026230|Sjp_0026230|SJC_S000157.135156
Sjc_0026250|Sjp_0026250|SJC_S000158.18845
Sjc_0026270|Sjp_0026270|SJC_S000158.106095
Sjc_0026280|Sjp_0026280|SJC_S000158.120305
Sjc_0026300|Sjp_0026300|SJC_S000158.168858
Sjc_0026330|Sjp_0026330|SJC_S000159.96793
Sjc_0026410|Sjp_0026410|SJC_S000159.301645
Sjc_0026420|Sjp_0026420|SJC_S000159.335315
Sjc_0026460|Sjp_0026460|SJC_S000159.491180
Sjc_0026470|Sjp_0026470|SJC_S000160.3026
Sjc_0026510|Sjp_0026510|SJC_S000160.104297
Sjc_0026540|Sjp_0026540|SJC_S000160.249400
Sjc_0026560|Sjp_0026560|SJC_S000161.20745
Sjc_0026570|Sjp_0026570|SJC_S000161.29327
Sjc_0026610|Sjp_0026610|SJC_S000161.208199
Sjc_0026630|Sjp_0026630|SJC_S000161.252036
Sjc_0026650|Sjp_0026650|SJC_S000161.351510
Sjc_0026740|Sjp_0026740|SJC_S000162.26112
Sjc_0026770|Sjp_0026770|SJC_S000162.129684
Sjc_0026860|Sjp_0026860|SJC_S000162.331923
Sjc_0026880|Sjp_0026880|SJC_S000162.372492
Sjc_0026930|Sjp_0026930|SJC_S000163.152958
Sjc_0026940|Sjp_0026940|SJC_S000163.168157
Sjc_0026950|Sjp_0026950|SJC_S000163.191423
Sjc_0026970|Sjp_0026970|SJC_S000163.203767
Sjc_0026980|Sjp_0026980|SJC_S000163.220749
Sjc_0027010|Sjp_0027010|SJC_S000163.307337
Sjc_0027020|Sjp_0027020|SJC_S000163.328793
Sjc_0027030|Sjp_0027030|SJC_S000164.3276
Sjc_0027040|Sjp_0027040|SJC_S000164.28454
Sjc_0027090|Sjp_0027090|SJC_S000164.154493
Sjc_0027120|Sjp_0027120|SJC_S000165.121562
Sjc_0027150|Sjp_0027150|SJC_S000165.202592
Sjc_0027180|Sjp_0027180|SJC_S000165.235048
Sjc_0027220|Sjp_0027220|SJC_S000165.336531
Sjc_0027230|Sjp_0027230|SJC_S000165.378293
Sjc_0027250|Sjp_0027250|SJC_S000165.406112
Sjc_0027270|Sjp_0027270|SJC_S000165.458231
Sjc_0027320|Sjp_0027320|SJC_S000166.33293
Sjc_0027410|Sjp_0027410|SJC_S000167.18087
Sjc_0027460|Sjp_0027460|SJC_S000167.105289
Sjc_0027520|Sjp_0027520|SJC_S000167.332232
Sjc_0027530|Sjp_0027530|SJC_S000168.421
Sjc_0027560|Sjp_0027560|SJC_S000168.322377
Sjc_0027570|Sjp_0027570|SJC_S000168.351198
Sjc_0027600|Sjp_0027600|SJC_S000168.484098
Sjc_0027610|Sjp_0027610|SJC_S000168.532776
Sjc_0027640|Sjp_0027640|SJC_S000169.26868
Sjc_0027660|Sjp_0027660|SJC_S000169.134629
Sjc_0027740|Sjp_0027740|SJC_S000169.425884
Sjc_0027760|Sjp_0027760|SJC_S000170.2214
Sjc_0027790|Sjp_0027790|SJC_S000170.70323
Sjc_0027800|Sjp_0027800|SJC_S000170.79128
Sjc_0027810|Sjp_0027810|SJC_S000170.138080
Sjc_0027820|Sjp_0027820|SJC_S000170.185449
Sjc_0027880|Sjp_0027880|SJC_S000171.291279
Sjc_0027890|Sjp_0027890|SJC_S000172.13916
Sjc_0027910|Sjp_0027910|SJC_S000172.47111
Sjc_0027920|Sjp_0027920|SJC_S000172.47677
Sjc_0027930|Sjp_0027930|SJC_S000172.84170
Sjc_0027940|Sjp_0027940|SJC_S000172.96537
Sjc_0027980|Sjp_0027980|SJC_S000172.240919
Sjc_0028000|Sjp_0028000|SJC_S000172.303104
Sjc_0028010|Sjp_0028010|SJC_S000172.315587
Sjc_0028020|Sjp_0028020|SJC_S000172.318286
Sjc_0028050|Sjp_0028050|SJC_S000172.434516
Sjc_0028120|Sjp_0028120|SJC_S000173.172064
Sjc_0028140|Sjp_0028140|SJC_S000173.193022
Sjc_0028170|Sjp_0028170|SJC_S000173.262235
Sjc_0028220|Sjp_0028220|SJC_S000174.61426
Sjc_0028250|Sjp_0028250|SJC_S000174.203385
Sjc_0028290|Sjp_0028290|SJC_S000175.3338
Sjc_0028300|Sjp_0028300|SJC_S000175.15428
Sjc_0028310|Sjp_0028310|SJC_S000175.41525
Sjc_0028320|Sjp_0028320|SJC_S000175.53647
Sjc_0028350|Sjp_0028350|SJC_S000175.78477
Sjc_0028410|Sjp_0028410|SJC_S000176.111471
Sjc_0028420|Sjp_0028420|SJC_S000176.150548
Sjc_0028440|Sjp_0028440|SJC_S000176.301520
Sjc_0028450|Sjp_0028450|SJC_S000176.324905
Sjc_0028510|Sjp_0028510|SJC_S000177.98624
Sjc_0028530|Sjp_0028530|SJC_S000177.132187
Sjc_0028570|Sjp_0028570|SJC_S000178.134690
Sjc_0028610|Sjp_0028610|SJC_S000180.63065
Sjc_0028690|Sjp_0028690|SJC_S000180.244502
Sjc_0028750|Sjp_0028750|SJC_S000180.405753
Sjc_0028760|Sjp_0028760|SJC_S000180.425763
Sjc_0028770|Sjp_0028770|SJC_S000180.442489
Sjc_0028800|Sjp_0028800|SJC_S000181.2574
Sjc_0028840|Sjp_0028840|SJC_S000181.161582
Sjc_0028890|Sjp_0028890|SJC_S000182.13349
Sjc_0028900|Sjp_0028900|SJC_S000182.28117
Sjc_0028920|Sjp_0028920|SJC_S000182.112842
Sjc_0028930|Sjp_0028930|SJC_S000182.135370
Sjc_0028970|Sjp_0028970|SJC_S000182.176283
Sjc_0029030|Sjp_0029030|SJC_S000183.40857
Sjc_0029060|Sjp_0029060|SJC_S000184.3172
Sjc_0029080|Sjp_0029080|SJC_S000184.112702
Sjc_0029090|Sjp_0029090|SJC_S000184.138325
Sjc_0029100|Sjp_0029100|SJC_S000184.157315
Sjc_0029130|Sjp_0029130|SJC_S000184.277071
Sjc_0029150|Sjp_0029150|SJC_S000184.302186
Sjc_0029170|Sjp_0029170|SJC_S000184.404564
Sjc_0029190|Sjp_0029190|SJC_S000185.766
Sjc_0029260|Sjp_0029260|SJC_S000185.211511
Sjc_0029290|Sjp_0029290|SJC_S000185.444196
Sjc_0029310|Sjp_0029310|SJC_S000186.19223
Sjc_0029320|Sjp_0029320|SJC_S000186.47803
Sjc_0029350|Sjp_0029350|SJC_S000186.145989
Sjc_0029360|Sjp_0029360|SJC_S000186.160245
Sjc_0029400|Sjp_0029400|SJC_S000186.259633
Sjc_0029410|Sjp_0029410|SJC_S000186.329906
Sjc_0029430|Sjp_0029430|SJC_S000187.11820
Sjc_0029490|Sjp_0029490|SJC_S000187.179351
Sjc_0029500|Sjp_0029500|SJC_S000187.213612
Sjc_0029550|Sjp_0029550|SJC_S000187.278732
Sjc_0029600|Sjp_0029600|SJC_S000188.398770
Sjc_0029610|Sjp_0029610|SJC_S000189.15285
Sjc_0029630|Sjp_0029630|SJC_S000189.61085
Sjc_0029660|Sjp_0029660|SJC_S000189.211181
Sjc_0029720|Sjp_0029720|SJC_S000190.20719
Sjc_0029790|Sjp_0029790|SJC_S000191.209251
Sjc_0029840|Sjp_0029840|SJC_S000191.380126
Sjc_0029930|Sjp_0029930|SJC_S000191.635277
Sjc_0030020|Sjp_0030020|SJC_S000192.124633
Sjc_0030050|Sjp_0030050|SJC_S000192.219144
Sjc_0030120|Sjp_0030120|SJC_S000192.467780
Sjc_0030140|Sjp_0030140|SJC_S000192.585058
Sjc_0030150|Sjp_0030150|SJC_S000192.638519
Sjc_0030160|Sjp_0030160|SJC_S000192.702914
Sjc_0030280|Sjp_0030280|SJC_S000193.166864
Sjc_0030300|Sjp_0030300|SJC_S000193.210138
Sjc_0030310|Sjp_0030310|SJC_S000193.239846
Sjc_0030380|Sjp_0030380|SJC_S000193.426063
Sjc_0030420|Sjp_0030420|SJC_S000193.473221
Sjc_0030440|Sjp_0030440|SJC_S000193.544120
Sjc_0030450|Sjp_0030450|SJC_S000194.25745
Sjc_0030480|Sjp_0030480|SJC_S000194.134118
Sjc_0030500|Sjp_0030500|SJC_S000194.163533
Sjc_0030510|Sjp_0030510|SJC_S000194.184869
Sjc_0030530|Sjp_0030530|SJC_S000194.214945
Sjc_0030540|Sjp_0030540|SJC_S000194.226811
Sjc_0030550|Sjp_0030550|SJC_S000194.250403
Sjc_0030560|Sjp_0030560|SJC_S000194.266558
Sjc_0030610|Sjp_0030610|SJC_S000194.383661
Sjc_0030620|Sjp_0030620|SJC_S000195.660
Sjc_0030640|Sjp_0030640|SJC_S000195.38829
Sjc_0030660|Sjp_0030660|SJC_S000195.121570
Sjc_0030670|Sjp_0030670|SJC_S000195.147496
Sjc_0030780|Sjp_0030780|SJC_S000196.61585
Sjc_0030800|Sjp_0030800|SJC_S000197.7063
Sjc_0030820|Sjp_0030820|SJC_S000197.56375
Sjc_0030850|Sjp_0030850|SJC_S000197.329436
Sjc_0030900|Sjp_0030900|SJC_S000197.495344
Sjc_0030920|Sjp_0030920|SJC_S000197.570878
Sjc_0030930|Sjp_0030930|SJC_S000197.584440
Sjc_0030960|Sjp_0030960|SJC_S000198.70229
Sjc_0031000|Sjp_0031000|SJC_S000198.122472
Sjc_0031010|Sjp_0031010|SJC_S000198.131448
Sjc_0031050|Sjp_0031050|SJC_S000199.14418
Sjc_0031070|Sjp_0031070|SJC_S000199.45893
Sjc_0031110|Sjp_0031110|SJC_S000199.272584
Sjc_0031120|Sjp_0031120|SJC_S000199.323573
Sjc_0031150|Sjp_0031150|SJC_S000199.411691
Sjc_0031180|Sjp_0031180|SJC_S000199.496583
Sjc_0031220|Sjp_0031220|SJC_S000200.32796
Sjc_0031230|Sjp_0031230|SJC_S000200.138149
Sjc_0031260|Sjp_0031260|SJC_S000200.217327
Sjc_0031280|Sjp_0031280|SJC_S000200.240318
Sjc_0031360|Sjp_0031360|SJC_S000200.686106
Sjc_0031390|Sjp_0031390|SJC_S000200.751837
Sjc_0031410|Sjp_0031410|SJC_S000200.785097
Sjc_0031420|Sjp_0031420|SJC_S000200.800448
Sjc_0031450|Sjp_0031450|SJC_S000201.47334
Sjc_0031500|Sjp_0031500|SJC_S000201.192933
Sjc_0031530|Sjp_0031530|SJC_S000202.30259
Sjc_0031540|Sjp_0031540|SJC_S000202.66134
Sjc_0031550|Sjp_0031550|SJC_S000202.98781
Sjc_0031580|Sjp_0031580|SJC_S000202.135533
Sjc_0031620|Sjp_0031620|SJC_S000203.51877
Sjc_0031670|Sjp_0031670|SJC_S000204.33117
Sjc_0031710|Sjp_0031710|SJC_S000204.199633
Sjc_0031720|Sjp_0031720|SJC_S000205.2061
Sjc_0031760|Sjp_0031760|SJC_S000205.63318
Sjc_0031810|Sjp_0031810|SJC_S000206.56823
Sjc_0031860|Sjp_0031860|SJC_S000206.209896
Sjc_0031950|Sjp_0031950|SJC_S000207.98385
Sjc_0031980|Sjp_0031980|SJC_S000207.240359
Sjc_0032010|Sjp_0032010|SJC_S000207.327937
Sjc_0032050|Sjp_0032050|SJC_S000208.84427
Sjc_0032080|Sjp_0032080|SJC_S000208.198689
Sjc_0032160|Sjp_0032160|SJC_S000208.435331
Sjc_0032170|Sjp_0032170|SJC_S000208.437413
Sjc_0032190|Sjp_0032190|SJC_S000208.551376
Sjc_0032200|Sjp_0032200|SJC_S000209.53171
Sjc_0032220|Sjp_0032220|SJC_S000209.232010
Sjc_0032270|Sjp_0032270|SJC_S000209.425011
Sjc_0032320|Sjp_0032320|SJC_S000210.120190
Sjc_0032330|Sjp_0032330|SJC_S000210.161272
Sjc_0032380|Sjp_0032380|SJC_S000210.401218
Sjc_0032390|Sjp_0032390|SJC_S000210.432493
Sjc_0032500|Sjp_0032500|SJC_S000212.98537
Sjc_0032520|Sjp_0032520|SJC_S000212.130362
Sjc_0032550|Sjp_0032550|SJC_S000212.170357
Sjc_0032570|Sjp_0032570|SJC_S000212.213516
Sjc_0032590|Sjp_0032590|SJC_S000213.68595
Sjc_0032610|Sjp_0032610|SJC_S000213.112132
Sjc_0032620|Sjp_0032620|SJC_S000213.145092
Sjc_0032660|Sjp_0032660|SJC_S000213.187997
Sjc_0032680|Sjp_0032680|SJC_S000214.59778
Sjc_0032700|Sjp_0032700|SJC_S000214.109921
Sjc_0032710|Sjp_0032710|SJC_S000214.117897
Sjc_0032730|Sjp_0032730|SJC_S000214.177161
Sjc_0032760|Sjp_0032760|SJC_S000214.247557
Sjc_0032790|Sjp_0032790|SJC_S000214.422072
Sjc_0032820|Sjp_0032820|SJC_S000215.133017
Sjc_0032840|Sjp_0032840|SJC_S000216.18588
Sjc_0032870|Sjp_0032870|SJC_S000216.166974
Sjc_0032900|Sjp_0032900|SJC_S000217.53199
Sjc_0032910|Sjp_0032910|SJC_S000217.90166
Sjc_0032920|Sjp_0032920|SJC_S000217.113549
Sjc_0033000|Sjp_0033000|SJC_S000217.458317
Sjc_0033040|Sjp_0033040|SJC_S000218.47804
Sjc_0033130|Sjp_0033130|SJC_S000219.1839
Sjc_0033180|Sjp_0033180|SJC_S000220.47071
Sjc_0033190|Sjp_0033190|SJC_S000220.53136
Sjc_0033230|Sjp_0033230|SJC_S000221.40731
Sjc_0033240|Sjp_0033240|SJC_S000222.34309
Sjc_0033250|Sjp_0033250|SJC_S000222.65850
Sjc_0033290|Sjp_0033290|SJC_S000222.172674
Sjc_0033320|Sjp_0033320|SJC_S000222.220124
Sjc_0033370|Sjp_0033370|SJC_S000223.150274
Sjc_0033380|Sjp_0033380|SJC_S000223.181387
Sjc_0033390|Sjp_0033390|SJC_S000223.315009
Sjc_0033440|Sjp_0033440|SJC_S000225.65182
Sjc_0033480|Sjp_0033480|SJC_S000226.50809
Sjc_0033500|Sjp_0033500|SJC_S000226.113790
Sjc_0033520|Sjp_0033520|SJC_S000226.208974
Sjc_0033530|Sjp_0033530|SJC_S000226.220748
Sjc_0033540|Sjp_0033540|SJC_S000226.230930
Sjc_0033600|Sjp_0033600|SJC_S000226.424286
Sjc_0033610|Sjp_0033610|SJC_S000226.476246
Sjc_0033620|Sjp_0033620|SJC_S000227.8274
Sjc_0033630|Sjp_0033630|SJC_S000227.21805
Sjc_0033650|Sjp_0033650|SJC_S000227.95200
Sjc_0033660|Sjp_0033660|SJC_S000227.155149
Sjc_0033690|Sjp_0033690|SJC_S000227.203483
Sjc_0033700|Sjp_0033700|SJC_S000227.239511
Sjc_0033730|Sjp_0033730|SJC_S000227.286791
Sjc_0033740|Sjp_0033740|SJC_S000227.329842
Sjc_0033770|Sjp_0033770|SJC_S000228.132390
Sjc_0033810|Sjp_0033810|SJC_S000228.202092
Sjc_0033840|Sjp_0033840|SJC_S000228.284451
Sjc_0033850|Sjp_0033850|SJC_S000229.11724
Sjc_0033860|Sjp_0033860|SJC_S000229.66724
Sjc_0033870|Sjp_0033870|SJC_S000229.80173
Sjc_0033910|Sjp_0033910|SJC_S000230.70557
Sjc_0033940|Sjp_0033940|SJC_S000230.128712
Sjc_0034000|Sjp_0034000|SJC_S000232.131470
Sjc_0034020|Sjp_0034020|SJC_S000232.212874
Sjc_0034050|Sjp_0034050|SJC_S000232.284721
Sjc_0034090|Sjp_0034090|SJC_S000233.147987
Sjc_0034100|Sjp_0034100|SJC_S000233.200400
Sjc_0034110|Sjp_0034110|SJC_S000233.218917
Sjc_0034120|Sjp_0034120|SJC_S000233.255008
Sjc_0034130|Sjp_0034130|SJC_S000233.341636
Sjc_0034150|Sjp_0034150|SJC_S000233.425236
Sjc_0034200|Sjp_0034200|SJC_S000233.524390
Sjc_0034230|Sjp_0034230|SJC_S000234.34950
Sjc_0034240|Sjp_0034240|SJC_S000234.51865
Sjc_0034260|Sjp_0034260|SJC_S000234.107621
Sjc_0034290|Sjp_0034290|SJC_S000234.197740
Sjc_0034300|Sjp_0034300|SJC_S000234.260327
Sjc_0034330|Sjp_0034330|SJC_S000235.34636
Sjc_0034340|Sjp_0034340|SJC_S000235.77564
Sjc_0034350|Sjp_0034350|SJC_S000235.98097
Sjc_0034390|Sjp_0034390|SJC_S000235.320948
Sjc_0034410|Sjp_0034410|SJC_S000236.65490
Sjc_0034430|Sjp_0034430|SJC_S000236.194900
Sjc_0034440|Sjp_0034440|SJC_S000236.227450
Sjc_0034500|Sjp_0034500|SJC_S000236.349181
Sjc_0034580|Sjp_0034580|SJC_S000238.79371
Sjc_0034630|Sjp_0034630|SJC_S000239.32173
Sjc_0034700|Sjp_0034700|SJC_S000239.182042
Sjc_0034730|Sjp_0034730|SJC_S000239.248106
Sjc_0034760|Sjp_0034760|SJC_S000239.312379
Sjc_0034790|Sjp_0034790|SJC_S000240.12044
Sjc_0034800|Sjp_0034800|SJC_S000240.19891
Sjc_0034820|Sjp_0034820|SJC_S000240.65522
Sjc_0034850|Sjp_0034850|SJC_S000240.188303
Sjc_0034900|Sjp_0034900|SJC_S000241.61443
Sjc_0034910|Sjp_0034910|SJC_S000241.73619
Sjc_0034930|Sjp_0034930|SJC_S000241.134414
Sjc_0034940|Sjp_0034940|SJC_S000241.144856
Sjc_0034990|Sjp_0034990|SJC_S000243.125661
Sjc_0035030|Sjp_0035030|SJC_S000245.73776
Sjc_0035040|Sjp_0035040|SJC_S000245.78118
Sjc_0035050|Sjp_0035050|SJC_S000245.97047
Sjc_0035080|Sjp_0035080|SJC_S000245.269255
Sjc_0035090|Sjp_0035090|SJC_S000245.317956
Sjc_0035130|Sjp_0035130|SJC_S000247.76344
Sjc_0035150|Sjp_0035150|SJC_S000247.128755
Sjc_0035160|Sjp_0035160|SJC_S000247.160061
Sjc_0035190|Sjp_0035190|SJC_S000247.284411
Sjc_0035210|Sjp_0035210|SJC_S000248.43171
Sjc_0035230|Sjp_0035230|SJC_S000248.89807
Sjc_0035240|Sjp_0035240|SJC_S000248.163259
Sjc_0035350|Sjp_0035350|SJC_S000249.107472
Sjc_0035360|Sjp_0035360|SJC_S000249.116143
Sjc_0035370|Sjp_0035370|SJC_S000249.145779
Sjc_0035400|Sjp_0035400|SJC_S000249.211041
Sjc_0035420|Sjp_0035420|SJC_S000249.261324
Sjc_0035480|Sjp_0035480|SJC_S000250.224835
Sjc_0035500|Sjp_0035500|SJC_S000250.240272
Sjc_0035550|Sjp_0035550|SJC_S000250.405513
Sjc_0035560|Sjp_0035560|SJC_S000250.421884
Sjc_0035580|Sjp_0035580|SJC_S000250.459642
Sjc_0035590|Sjp_0035590|SJC_S000250.469921
Sjc_0035600|Sjp_0035600|SJC_S000250.493006
Sjc_0035620|Sjp_0035620|SJC_S000250.526385
Sjc_0035630|Sjp_0035630|SJC_S000250.531868
Sjc_0035690|Sjp_0035690|SJC_S000251.149883
Sjc_0035710|Sjp_0035710|SJC_S000251.182936
Sjc_0035730|Sjp_0035730|SJC_S000251.221622
Sjc_0035780|Sjp_0035780|SJC_S000251.416263
Sjc_0035800|Sjp_0035800|SJC_S000252.36577
Sjc_0035860|Sjp_0035860|SJC_S000252.318101
Sjc_0035870|Sjp_0035870|SJC_S000252.380789
Sjc_0035930|Sjp_0035930|SJC_S000253.217747
Sjc_0035950|Sjp_0035950|SJC_S000253.297216
Sjc_0035960|Sjp_0035960|SJC_S000253.301772
Sjc_0035970|Sjp_0035970|SJC_S000253.320227
Sjc_0035980|Sjp_0035980|SJC_S000253.351252
Sjc_0036000|Sjp_0036000|SJC_S000253.398840
Sjc_0036040|Sjp_0036040|SJC_S000254.24034
Sjc_0036080|Sjp_0036080|SJC_S000254.231637
Sjc_0036110|Sjp_0036110|SJC_S000255.89455
Sjc_0036130|Sjp_0036130|SJC_S000255.131900
Sjc_0036160|Sjp_0036160|SJC_S000256.414
Sjc_0036180|Sjp_0036180|SJC_S000256.173493
Sjc_0036190|Sjp_0036190|SJC_S000256.213285
Sjc_0036200|Sjp_0036200|SJC_S000256.296356
Sjc_0036280|Sjp_0036280|SJC_S000257.8459
Sjc_0036350|Sjp_0036350|SJC_S000257.198709
Sjc_0036370|Sjp_0036370|SJC_S000257.315422
Sjc_0036440|Sjp_0036440|SJC_S000258.22375
Sjc_0036460|Sjp_0036460|SJC_S000258.62895
Sjc_0036480|Sjp_0036480|SJC_S000258.122337
Sjc_0036490|Sjp_0036490|SJC_S000258.148289
Sjc_0036510|Sjp_0036510|SJC_S000258.198566
Sjc_0036520|Sjp_0036520|SJC_S000258.204111
Sjc_0036570|Sjp_0036570|SJC_S000258.440335
Sjc_0036580|Sjp_0036580|SJC_S000258.468554
Sjc_0036600|Sjp_0036600|SJC_S000258.495651
Sjc_0036640|Sjp_0036640|SJC_S000258.690679
Sjc_0036670|Sjp_0036670|SJC_S000258.730788
Sjc_0036680|Sjp_0036680|SJC_S000259.57
Sjc_0036740|Sjp_0036740|SJC_S000259.317339
Sjc_0036760|Sjp_0036760|SJC_S000259.349289
Sjc_0036770|Sjp_0036770|SJC_S000260.5322
Sjc_0036780|Sjp_0036780|SJC_S000260.34601
Sjc_0036810|Sjp_0036810|SJC_S000260.162283
Sjc_0036890|Sjp_0036890|SJC_S000261.122245
Sjc_0036900|Sjp_0036900|SJC_S000261.138193
Sjc_0036920|Sjp_0036920|SJC_S000261.206029
Sjc_0036950|Sjp_0036950|SJC_S000262.14173
Sjc_0036990|Sjp_0036990|SJC_S000262.181713
Sjc_0037030|Sjp_0037030|SJC_S000262.275476
Sjc_0037040|Sjp_0037040|SJC_S000263.34933
Sjc_0037070|Sjp_0037070|SJC_S000263.173470
Sjc_0037090|Sjp_0037090|SJC_S000264.8690
Sjc_0037100|Sjp_0037100|SJC_S000264.53881
Sjc_0037130|Sjp_0037130|SJC_S000264.140783
Sjc_0037150|Sjp_0037150|SJC_S000264.159389
Sjc_0037190|Sjp_0037190|SJC_S000264.384607
Sjc_0037200|Sjp_0037200|SJC_S000265.138
Sjc_0037210|Sjp_0037210|SJC_S000265.91748
Sjc_0037220|Sjp_0037220|SJC_S000265.149469
Sjc_0037260|Sjp_0037260|SJC_S000265.368140
Sjc_0037270|Sjp_0037270|SJC_S000265.408344
Sjc_0037280|Sjp_0037280|SJC_S000265.421609
Sjc_0037290|Sjp_0037290|SJC_S000265.450569
Sjc_0037310|Sjp_0037310|SJC_S000266.222866
Sjc_0037320|Sjp_0037320|SJC_S000266.231383
Sjc_0037350|Sjp_0037350|SJC_S000266.413268
Sjc_0037380|Sjp_0037380|SJC_S000266.537004
Sjc_0037390|Sjp_0037390|SJC_S000266.542830
Sjc_0037410|Sjp_0037410|SJC_S000267.23966
Sjc_0037430|Sjp_0037430|SJC_S000267.130434
Sjc_0037440|Sjp_0037440|SJC_S000267.155674
Sjc_0037470|Sjp_0037470|SJC_S000268.118157
Sjc_0037480|Sjp_0037480|SJC_S000268.195669
Sjc_0037540|Sjp_0037540|SJC_S000269.169023
Sjc_0037550|Sjp_0037550|SJC_S000269.191235
Sjc_0037560|Sjp_0037560|SJC_S000269.226948
Sjc_0037570|Sjp_0037570|SJC_S000269.232355
Sjc_0037620|Sjp_0037620|SJC_S000270.49711
Sjc_0037630|Sjp_0037630|SJC_S000270.52767
Sjc_0037640|Sjp_0037640|SJC_S000270.70140
Sjc_0037650|Sjp_0037650|SJC_S000270.100746
Sjc_0037670|Sjp_0037670|SJC_S000270.146829
Sjc_0037690|Sjp_0037690|SJC_S000270.189637
Sjc_0037800|Sjp_0037800|SJC_S000271.87355
Sjc_0037810|Sjp_0037810|SJC_S000271.94867
Sjc_0037830|Sjp_0037830|SJC_S000271.212912
Sjc_0037880|Sjp_0037880|SJC_S000272.16212
Sjc_0037890|Sjp_0037890|SJC_S000272.87255
Sjc_0037900|Sjp_0037900|SJC_S000272.136953
Sjc_0037920|Sjp_0037920|SJC_S000272.193900
Sjc_0037940|Sjp_0037940|SJC_S000272.223571
Sjc_0038020|Sjp_0038020|SJC_S000274.14214
Sjc_0038030|Sjp_0038030|SJC_S000274.49987
Sjc_0038040|Sjp_0038040|SJC_S000274.67499
Sjc_0038060|Sjp_0038060|SJC_S000275.56337
Sjc_0038080|Sjp_0038080|SJC_S000276.119101
Sjc_0038090|Sjp_0038090|SJC_S000276.149414
Sjc_0038150|Sjp_0038150|SJC_S000278.19493
Sjc_0038220|Sjp_0038220|SJC_S000278.223016
Sjc_0038240|Sjp_0038240|SJC_S000278.244339
Sjc_0038250|Sjp_0038250|SJC_S000278.257629
Sjc_0038270|Sjp_0038270|SJC_S000279.44289
Sjc_0038280|Sjp_0038280|SJC_S000279.112306
Sjc_0038300|Sjp_0038300|SJC_S000279.178141
Sjc_0038320|Sjp_0038320|SJC_S000279.207563
Sjc_0038340|Sjp_0038340|SJC_S000279.271196
Sjc_0038380|Sjp_0038380|SJC_S000280.77237
Sjc_0038390|Sjp_0038390|SJC_S000280.107529
Sjc_0038410|Sjp_0038410|SJC_S000280.159861
Sjc_0038430|Sjp_0038430|SJC_S000281.84141
Sjc_0038440|Sjp_0038440|SJC_S000281.131544
Sjc_0038470|Sjp_0038470|SJC_S000281.237494
Sjc_0038480|Sjp_0038480|SJC_S000281.345743
Sjc_0038510|Sjp_0038510|SJC_S000282.30219
Sjc_0038520|Sjp_0038520|SJC_S000282.86563
Sjc_0038530|Sjp_0038530|SJC_S000282.165736
Sjc_0038540|Sjp_0038540|SJC_S000282.228246
Sjc_0038560|Sjp_0038560|SJC_S000282.254111
Sjc_0038570|Sjp_0038570|SJC_S000282.284032
Sjc_0038610|Sjp_0038610|SJC_S000283.59551
Sjc_0038630|Sjp_0038630|SJC_S000283.148864
Sjc_0038640|Sjp_0038640|SJC_S000283.173581
Sjc_0038680|Sjp_0038680|SJC_S000283.238624
Sjc_0038700|Sjp_0038700|SJC_S000284.93969
Sjc_0038710|Sjp_0038710|SJC_S000285.66828
Sjc_0038730|Sjp_0038730|SJC_S000285.120769
Sjc_0038740|Sjp_0038740|SJC_S000285.143794
Sjc_0038750|Sjp_0038750|SJC_S000285.151814
Sjc_0038790|Sjp_0038790|SJC_S000287.3849
Sjc_0038810|Sjp_0038810|SJC_S000287.59239
Sjc_0038880|Sjp_0038880|SJC_S000288.125094
Sjc_0038900|Sjp_0038900|SJC_S000288.201588
Sjc_0038910|Sjp_0038910|SJC_S000289.2567
Sjc_0038980|Sjp_0038980|SJC_S000290.72208
Sjc_0039020|Sjp_0039020|SJC_S000290.229623
Sjc_0039080|Sjp_0039080|SJC_S000291.70970
Sjc_0039120|Sjp_0039120|SJC_S000291.273100
Sjc_0039150|Sjp_0039150|SJC_S000293.66281
Sjc_0039160|Sjp_0039160|SJC_S000293.91363
Sjc_0039180|Sjp_0039180|SJC_S000293.164847
Sjc_0039190|Sjp_0039190|SJC_S000294.19533
Sjc_0039230|Sjp_0039230|SJC_S000294.110752
Sjc_0039250|Sjp_0039250|SJC_S000294.144916
Sjc_0039380|Sjp_0039380|SJC_S000297.55675
Sjc_0039410|Sjp_0039410|SJC_S000297.120437
Sjc_0039430|Sjp_0039430|SJC_S000297.285671
Sjc_0039440|Sjp_0039440|SJC_S000297.325669
Sjc_0039450|Sjp_0039450|SJC_S000297.351758
Sjc_0039490|Sjp_0039490|SJC_S000298.52831
Sjc_0039500|Sjp_0039500|SJC_S000298.93527
Sjc_0039510|Sjp_0039510|SJC_S000298.101577
Sjc_0039520|Sjp_0039520|SJC_S000298.138406
Sjc_0039540|Sjp_0039540|SJC_S000298.208243
Sjc_0039550|Sjp_0039550|SJC_S000298.285625
Sjc_0039580|Sjp_0039580|SJC_S000299.1239
Sjc_0039590|Sjp_0039590|SJC_S000299.17240
Sjc_0039610|Sjp_0039610|SJC_S000299.44129
Sjc_0039640|Sjp_0039640|SJC_S000299.137909
Sjc_0039690|Sjp_0039690|SJC_S000300.129713
Sjc_0039730|Sjp_0039730|SJC_S000301.29534
Sjc_0039780|Sjp_0039780|SJC_S000303.36995
Sjc_0039800|Sjp_0039800|SJC_S000303.88065
Sjc_0039820|Sjp_0039820|SJC_S000304.11798
Sjc_0039830|Sjp_0039830|SJC_S000304.38457
Sjc_0039890|Sjp_0039890|SJC_S000304.314772
Sjc_0039920|Sjp_0039920|SJC_S000305.528
Sjc_0039950|Sjp_0039950|SJC_S000305.104952
Sjc_0039980|Sjp_0039980|SJC_S000306.14367
Sjc_0039990|Sjp_0039990|SJC_S000306.108311
Sjc_0040000|Sjp_0040000|SJC_S000306.121039
Sjc_0040010|Sjp_0040010|SJC_S000306.127934
Sjc_0040030|Sjp_0040030|SJC_S000307.23146
Sjc_0040050|Sjp_0040050|SJC_S000307.121000
Sjc_0040070|Sjp_0040070|SJC_S000307.153210
Sjc_0040080|Sjp_0040080|SJC_S000307.174658
Sjc_0040090|Sjp_0040090|SJC_S000307.176680
Sjc_0040100|Sjp_0040100|SJC_S000307.206237
Sjc_0040110|Sjp_0040110|SJC_S000307.229515
Sjc_0040120|Sjp_0040120|SJC_S000307.272960
Sjc_0040130|Sjp_0040130|SJC_S000307.294680
Sjc_0040140|Sjp_0040140|SJC_S000307.315204
Sjc_0040150|Sjp_0040150|SJC_S000307.329348
Sjc_0040170|Sjp_0040170|SJC_S000307.359006
Sjc_0040220|Sjp_0040220|SJC_S000308.217804
Sjc_0040240|Sjp_0040240|SJC_S000308.247047
Sjc_0040280|Sjp_0040280|SJC_S000308.322575
Sjc_0040320|Sjp_0040320|SJC_S000311.3348
Sjc_0040340|Sjp_0040340|SJC_S000311.28240
Sjc_0040360|Sjp_0040360|SJC_S000312.16056
Sjc_0040370|Sjp_0040370|SJC_S000312.43676
Sjc_0040390|Sjp_0040390|SJC_S000312.154095
Sjc_0040430|Sjp_0040430|SJC_S000312.234826
Sjc_0040470|Sjp_0040470|SJC_S000313.57022
Sjc_0040480|Sjp_0040480|SJC_S000313.67292
Sjc_0040490|Sjp_0040490|SJC_S000313.140639
Sjc_0040520|Sjp_0040520|SJC_S000313.237197
Sjc_0040540|Sjp_0040540|SJC_S000313.355060
Sjc_0040550|Sjp_0040550|SJC_S000313.362104
Sjc_0040570|Sjp_0040570|SJC_S000314.49153
Sjc_0040580|Sjp_0040580|SJC_S000314.66483
Sjc_0040590|Sjp_0040590|SJC_S000314.129143
Sjc_0040600|Sjp_0040600|SJC_S000314.146479
Sjc_0040610|Sjp_0040610|SJC_S000314.204714
Sjc_0040680|Sjp_0040680|SJC_S000315.153307
Sjc_0040690|Sjp_0040690|SJC_S000315.164783
Sjc_0040700|Sjp_0040700|SJC_S000315.174323
Sjc_0040730|Sjp_0040730|SJC_S000315.259838
Sjc_0040740|Sjp_0040740|SJC_S000315.290506
Sjc_0040760|Sjp_0040760|SJC_S000315.309416
Sjc_0040770|Sjp_0040770|SJC_S000315.321362
Sjc_0040800|Sjp_0040800|SJC_S000316.13127
Sjc_0040870|Sjp_0040870|SJC_S000316.172795
Sjc_0040950|Sjp_0040950|SJC_S000317.217171
Sjc_0041000|Sjp_0041000|SJC_S000318.110324
Sjc_0041020|Sjp_0041020|SJC_S000318.223561
Sjc_0041040|Sjp_0041040|SJC_S000319.27323
Sjc_0041050|Sjp_0041050|SJC_S000319.48099
Sjc_0041060|Sjp_0041060|SJC_S000319.111077
Sjc_0041110|Sjp_0041110|SJC_S000320.66008
Sjc_0041120|Sjp_0041120|SJC_S000320.105345
Sjc_0041140|Sjp_0041140|SJC_S000321.42200
Sjc_0041160|Sjp_0041160|SJC_S000322.1718
Sjc_0041170|Sjp_0041170|SJC_S000322.75064
Sjc_0041180|Sjp_0041180|SJC_S000322.86602
Sjc_0041230|Sjp_0041230|SJC_S000325.23322
Sjc_0041240|Sjp_0041240|SJC_S000325.56295
Sjc_0041250|Sjp_0041250|SJC_S000325.120065
Sjc_0041260|Sjp_0041260|SJC_S000325.179921
Sjc_0041270|Sjp_0041270|SJC_S000325.197163
Sjc_0041290|Sjp_0041290|SJC_S000325.210262
Sjc_0041300|Sjp_0041300|SJC_S000325.330784
Sjc_0041330|Sjp_0041330|SJC_S000325.377771
Sjc_0041350|Sjp_0041350|SJC_S000325.419670
Sjc_0041390|Sjp_0041390|SJC_S000325.564738
Sjc_0041430|Sjp_0041430|SJC_S000326.100042
Sjc_0041470|Sjp_0041470|SJC_S000327.948
Sjc_0041500|Sjp_0041500|SJC_S000327.237990
Sjc_0041530|Sjp_0041530|SJC_S000327.321603
Sjc_0041550|Sjp_0041550|SJC_S000327.367350
Sjc_0041630|Sjp_0041630|SJC_S000328.246817
Sjc_0041670|Sjp_0041670|SJC_S000329.6029
Sjc_0041700|Sjp_0041700|SJC_S000330.64439
Sjc_0041730|Sjp_0041730|SJC_S000331.23826
Sjc_0041740|Sjp_0041740|SJC_S000331.39683
Sjc_0041750|Sjp_0041750|SJC_S000331.64424
Sjc_0041810|Sjp_0041810|SJC_S000331.142793
Sjc_0041820|Sjp_0041820|SJC_S000332.196770
Sjc_0041850|Sjp_0041850|SJC_S000332.311232
Sjc_0041860|Sjp_0041860|SJC_S000332.324800
Sjc_0041910|Sjp_0041910|SJC_S000333.20537
Sjc_0041930|Sjp_0041930|SJC_S000333.41927
Sjc_0041980|Sjp_0041980|SJC_S000333.115341
Sjc_0042000|Sjp_0042000|SJC_S000334.46674
Sjc_0042080|Sjp_0042080|SJC_S000335.127887
Sjc_0042090|Sjp_0042090|SJC_S000335.134465
Sjc_0042110|Sjp_0042110|SJC_S000335.194163
Sjc_0042130|Sjp_0042130|SJC_S000335.251413
Sjc_0042140|Sjp_0042140|SJC_S000336.2743
Sjc_0042160|Sjp_0042160|SJC_S000336.54601
Sjc_0042200|Sjp_0042200|SJC_S000336.122738
Sjc_0042220|Sjp_0042220|SJC_S000336.179339
Sjc_0042230|Sjp_0042230|SJC_S000336.220962
Sjc_0042250|Sjp_0042250|SJC_S000336.270474
Sjc_0042260|Sjp_0042260|SJC_S000336.297137
Sjc_0042300|Sjp_0042300|SJC_S000336.460843
Sjc_0042310|Sjp_0042310|SJC_S000336.476484
Sjc_0042320|Sjp_0042320|SJC_S000337.34337
Sjc_0042360|Sjp_0042360|SJC_S000338.67216
Sjc_0042390|Sjp_0042390|SJC_S000338.166254
Sjc_0042400|Sjp_0042400|SJC_S000338.252659
Sjc_0042420|Sjp_0042420|SJC_S000338.296605
Sjc_0042440|Sjp_0042440|SJC_S000338.381230
Sjc_0042460|Sjp_0042460|SJC_S000338.449541
Sjc_0042490|Sjp_0042490|SJC_S000338.581193
Sjc_0042500|Sjp_0042500|SJC_S000339.3928
Sjc_0042510|Sjp_0042510|SJC_S000339.37066
Sjc_0042540|Sjp_0042540|SJC_S000339.152791
Sjc_0042550|Sjp_0042550|SJC_S000339.168924
Sjc_0042560|Sjp_0042560|SJC_S000339.280461
Sjc_0042580|Sjp_0042580|SJC_S000339.353126
Sjc_0042590|Sjp_0042590|SJC_S000339.362757
Sjc_0042660|Sjp_0042660|SJC_S000340.215152
Sjc_0042690|Sjp_0042690|SJC_S000341.28299
Sjc_0042700|Sjp_0042700|SJC_S000343.117171
Sjc_0042710|Sjp_0042710|SJC_S000343.135071
Sjc_0042730|Sjp_0042730|SJC_S000343.187833
Sjc_0042750|Sjp_0042750|SJC_S000343.219549
Sjc_0042790|Sjp_0042790|SJC_S000344.16351
Sjc_0042810|Sjp_0042810|SJC_S000344.67933
Sjc_0042850|Sjp_0042850|SJC_S000344.148003
Sjc_0042860|Sjp_0042860|SJC_S000344.166057
Sjc_0042870|Sjp_0042870|SJC_S000344.172912
Sjc_0042880|Sjp_0042880|SJC_S000344.186910
Sjc_0042920|Sjp_0042920|SJC_S000345.213906
Sjc_0042940|Sjp_0042940|SJC_S000346.92786
Sjc_0042950|Sjp_0042950|SJC_S000346.97289
Sjc_0042970|Sjp_0042970|SJC_S000347.59705
Sjc_0043020|Sjp_0043020|SJC_S000347.162908
Sjc_0043090|Sjp_0043090|SJC_S000348.46515
Sjc_0043140|Sjp_0043140|SJC_S000350.46870
Sjc_0043210|Sjp_0043210|SJC_S000352.135438
Sjc_0043220|Sjp_0043220|SJC_S000352.160349
Sjc_0043230|Sjp_0043230|SJC_S000352.177452
Sjc_0043240|Sjp_0043240|SJC_S000352.218147
Sjc_0043290|Sjp_0043290|SJC_S000353.109097
Sjc_0043310|Sjp_0043310|SJC_S000353.173394
Sjc_0043320|Sjp_0043320|SJC_S000353.199704
Sjc_0043350|Sjp_0043350|SJC_S000354.58557
Sjc_0043360|Sjp_0043360|SJC_S000354.117558
Sjc_0043390|Sjp_0043390|SJC_S000354.249140
Sjc_0043400|Sjp_0043400|SJC_S000354.281106
Sjc_0043440|Sjp_0043440|SJC_S000355.70363
Sjc_0043500|Sjp_0043500|SJC_S000355.217411
Sjc_0043570|Sjp_0043570|SJC_S000357.106491
Sjc_0043580|Sjp_0043580|SJC_S000358.147564
Sjc_0043620|Sjp_0043620|SJC_S000358.246304
Sjc_0043670|Sjp_0043670|SJC_S000359.7535
Sjc_0043680|Sjp_0043680|SJC_S000359.24309
Sjc_0043730|Sjp_0043730|SJC_S000360.28899
Sjc_0043750|Sjp_0043750|SJC_S000360.65158
Sjc_0043790|Sjp_0043790|SJC_S000360.96475
Sjc_0043800|Sjp_0043800|SJC_S000360.116439
Sjc_0043810|Sjp_0043810|SJC_S000360.138988
Sjc_0043820|Sjp_0043820|SJC_S000360.168449
Sjc_0043830|Sjp_0043830|SJC_S000361.59894
Sjc_0043890|Sjp_0043890|SJC_S000363.151422
Sjc_0043900|Sjp_0043900|SJC_S000363.156619
Sjc_0043910|Sjp_0043910|SJC_S000363.202325
Sjc_0043920|Sjp_0043920|SJC_S000363.270331
Sjc_0043940|Sjp_0043940|SJC_S000363.300658
Sjc_0043950|Sjp_0043950|SJC_S000363.320422
Sjc_0043980|Sjp_0043980|SJC_S000363.363747
Sjc_0043990|Sjp_0043990|SJC_S000363.385960
Sjc_0044000|Sjp_0044000|SJC_S000363.397345
Sjc_0044040|Sjp_0044040|SJC_S000364.62457
Sjc_0044090|Sjp_0044090|SJC_S000365.110206
Sjc_0044110|Sjp_0044110|SJC_S000366.2119
Sjc_0044120|Sjp_0044120|SJC_S000366.34017
Sjc_0044130|Sjp_0044130|SJC_S000366.69981
Sjc_0044140|Sjp_0044140|SJC_S000366.107045
Sjc_0044170|Sjp_0044170|SJC_S000367.118116
Sjc_0044180|Sjp_0044180|SJC_S000367.189547
Sjc_0044280|Sjp_0044280|SJC_S000369.30207
Sjc_0044310|Sjp_0044310|SJC_S000369.88011
Sjc_0044360|Sjp_0044360|SJC_S000370.110031
Sjc_0044370|Sjp_0044370|SJC_S000370.164806
Sjc_0044380|Sjp_0044380|SJC_S000370.194262
Sjc_0044410|Sjp_0044410|SJC_S000371.39526
Sjc_0044420|Sjp_0044420|SJC_S000371.61307
Sjc_0044430|Sjp_0044430|SJC_S000371.68027
Sjc_0044470|Sjp_0044470|SJC_S000371.161616
Sjc_0044510|Sjp_0044510|SJC_S000371.264939
Sjc_0044530|Sjp_0044530|SJC_S000372.8464
Sjc_0044560|Sjp_0044560|SJC_S000372.76820
Sjc_0044580|Sjp_0044580|SJC_S000372.142434
Sjc_0044660|Sjp_0044660|SJC_S000376.60124
Sjc_0044700|Sjp_0044700|SJC_S000377.79790
Sjc_0044720|Sjp_0044720|SJC_S000377.166939
Sjc_0044750|Sjp_0044750|SJC_S000378.35651
Sjc_0044790|Sjp_0044790|SJC_S000379.116534
Sjc_0044800|Sjp_0044800|SJC_S000379.157049
Sjc_0044810|Sjp_0044810|SJC_S000380.216
Sjc_0044860|Sjp_0044860|SJC_S000382.626
Sjc_0044930|Sjp_0044930|SJC_S000383.243121
Sjc_0044960|Sjp_0044960|SJC_S000383.278482
Sjc_0044980|Sjp_0044980|SJC_S000383.304852
Sjc_0045010|Sjp_0045010|SJC_S000383.562755
Sjc_0045020|Sjp_0045020|SJC_S000384.5619
Sjc_0045040|Sjp_0045040|SJC_S000384.32097
Sjc_0045090|Sjp_0045090|SJC_S000384.188517
Sjc_0045100|Sjp_0045100|SJC_S000384.244718
Sjc_0045110|Sjp_0045110|SJC_S000384.268501
Sjc_0045130|Sjp_0045130|SJC_S000384.303099
Sjc_0045160|Sjp_0045160|SJC_S000385.52277
Sjc_0045170|Sjp_0045170|SJC_S000385.82390
Sjc_0045180|Sjp_0045180|SJC_S000385.87457
Sjc_0045190|Sjp_0045190|SJC_S000385.143760
Sjc_0045260|Sjp_0045260|SJC_S000386.29030
Sjc_0045270|Sjp_0045270|SJC_S000386.91647
Sjc_0045290|Sjp_0045290|SJC_S000386.137845
Sjc_0045300|Sjp_0045300|SJC_S000386.162900
Sjc_0045310|Sjp_0045310|SJC_S000386.193140
Sjc_0045330|Sjp_0045330|SJC_S000386.232125
Sjc_0045340|Sjp_0045340|SJC_S000386.239104
Sjc_0045350|Sjp_0045350|SJC_S000386.249123
Sjc_0045380|Sjp_0045380|SJC_S000387.3655
Sjc_0045390|Sjp_0045390|SJC_S000387.139762
Sjc_0045400|Sjp_0045400|SJC_S000387.248652
Sjc_0045410|Sjp_0045410|SJC_S000387.274396
Sjc_0045430|Sjp_0045430|SJC_S000387.336524
Sjc_0045470|Sjp_0045470|SJC_S000388.38720
Sjc_0045480|Sjp_0045480|SJC_S000388.43309
Sjc_0045490|Sjp_0045490|SJC_S000388.64240
Sjc_0045500|Sjp_0045500|SJC_S000388.73082
Sjc_0045520|Sjp_0045520|SJC_S000389.70298
Sjc_0045540|Sjp_0045540|SJC_S000389.102445
Sjc_0045550|Sjp_0045550|SJC_S000389.149514
Sjc_0045560|Sjp_0045560|SJC_S000389.154321
Sjc_0045570|Sjp_0045570|SJC_S000390.1478
Sjc_0045580|Sjp_0045580|SJC_S000390.44921
Sjc_0045590|Sjp_0045590|SJC_S000390.47727
Sjc_0045610|Sjp_0045610|SJC_S000390.142985
Sjc_0045650|Sjp_0045650|SJC_S000391.46142
Sjc_0045660|Sjp_0045660|SJC_S000391.104481
Sjc_0045680|Sjp_0045680|SJC_S000391.194072
Sjc_0045690|Sjp_0045690|SJC_S000391.222322
Sjc_0045700|Sjp_0045700|SJC_S000391.225646
Sjc_0045710|Sjp_0045710|SJC_S000391.235916
Sjc_0045720|Sjp_0045720|SJC_S000391.261014
Sjc_0045730|Sjp_0045730|SJC_S000391.268911
Sjc_0045750|Sjp_0045750|SJC_S000392.52915
Sjc_0045760|Sjp_0045760|SJC_S000392.100675
Sjc_0045780|Sjp_0045780|SJC_S000393.41455
Sjc_0045790|Sjp_0045790|SJC_S000393.58717
Sjc_0045810|Sjp_0045810|SJC_S000394.34784
Sjc_0045820|Sjp_0045820|SJC_S000394.68778
Sjc_0045850|Sjp_0045850|SJC_S000395.41335
Sjc_0045910|Sjp_0045910|SJC_S000395.227418
Sjc_0045950|Sjp_0045950|SJC_S000397.38095
Sjc_0045990|Sjp_0045990|SJC_S000398.67994
Sjc_0046030|Sjp_0046030|SJC_S000398.161157
Sjc_0046040|Sjp_0046040|SJC_S000398.207004
Sjc_0046050|Sjp_0046050|SJC_S000398.259233
Sjc_0046080|Sjp_0046080|SJC_S000399.37970
Sjc_0046100|Sjp_0046100|SJC_S000399.110923
Sjc_0046140|Sjp_0046140|SJC_S000399.263341
Sjc_0046190|Sjp_0046190|SJC_S000400.39665
Sjc_0046210|Sjp_0046210|SJC_S000400.98397
Sjc_0046220|Sjp_0046220|SJC_S000400.111660
Sjc_0046230|Sjp_0046230|SJC_S000400.164392
Sjc_0046310|Sjp_0046310|SJC_S000403.168340
Sjc_0046320|Sjp_0046320|SJC_S000404.68083
Sjc_0046360|Sjp_0046360|SJC_S000405.218356
Sjc_0046380|Sjp_0046380|SJC_S000406.22162
Sjc_0046390|Sjp_0046390|SJC_S000406.90558
Sjc_0046400|Sjp_0046400|SJC_S000406.97567
Sjc_0046410|Sjp_0046410|SJC_S000406.169510
Sjc_0046420|Sjp_0046420|SJC_S000406.188276
Sjc_0046460|Sjp_0046460|SJC_S000406.263772
Sjc_0046470|Sjp_0046470|SJC_S000406.274599
Sjc_0046480|Sjp_0046480|SJC_S000407.322
Sjc_0046490|Sjp_0046490|SJC_S000407.34676
Sjc_0046510|Sjp_0046510|SJC_S000407.224129
Sjc_0046550|Sjp_0046550|SJC_S000408.179067
Sjc_0046580|Sjp_0046580|SJC_S000409.76274
Sjc_0046590|Sjp_0046590|SJC_S000409.107131
Sjc_0046610|Sjp_0046610|SJC_S000409.199947
Sjc_0046690|Sjp_0046690|SJC_S000411.61331
Sjc_0046700|Sjp_0046700|SJC_S000412.96224
Sjc_0046710|Sjp_0046710|SJC_S000412.116878
Sjc_0046720|Sjp_0046720|SJC_S000412.126521
Sjc_0046730|Sjp_0046730|SJC_S000412.135960
Sjc_0046740|Sjp_0046740|SJC_S000412.162624
Sjc_0046750|Sjp_0046750|SJC_S000412.184984
Sjc_0046780|Sjp_0046780|SJC_S000412.281090
Sjc_0046800|Sjp_0046800|SJC_S000412.383039
Sjc_0046810|Sjp_0046810|SJC_S000412.419235
Sjc_0046820|Sjp_0046820|SJC_S000412.427775
Sjc_0046830|Sjp_0046830|SJC_S000412.460829
Sjc_0046870|Sjp_0046870|SJC_S000413.169657
Sjc_0046900|Sjp_0046900|SJC_S000413.232423
Sjc_0046970|Sjp_0046970|SJC_S000414.66347
Sjc_0047000|Sjp_0047000|SJC_S000414.113368
Sjc_0047070|Sjp_0047070|SJC_S000414.240533
Sjc_0047110|Sjp_0047110|SJC_S000415.51097
Sjc_0047120|Sjp_0047120|SJC_S000415.83823
Sjc_0047150|Sjp_0047150|SJC_S000415.158919
Sjc_0047160|Sjp_0047160|SJC_S000415.268732
Sjc_0047180|Sjp_0047180|SJC_S000416.112544
Sjc_0047190|Sjp_0047190|SJC_S000416.125134
Sjc_0047280|Sjp_0047280|SJC_S000417.66903
Sjc_0047310|Sjp_0047310|SJC_S000417.137711
Sjc_0047380|Sjp_0047380|SJC_S000418.8664
Sjc_0047420|Sjp_0047420|SJC_S000419.128389
Sjc_0047460|Sjp_0047460|SJC_S000419.230852
Sjc_0047500|Sjp_0047500|SJC_S000419.373789
Sjc_0047510|Sjp_0047510|SJC_S000419.439503
Sjc_0047550|Sjp_0047550|SJC_S000420.8406
Sjc_0047560|Sjp_0047560|SJC_S000420.35989
Sjc_0047570|Sjp_0047570|SJC_S000420.61895
Sjc_0047580|Sjp_0047580|SJC_S000420.77127
Sjc_0047620|Sjp_0047620|SJC_S000420.216352
Sjc_0047650|Sjp_0047650|SJC_S000420.294324
Sjc_0047680|Sjp_0047680|SJC_S000420.474663
Sjc_0047690|Sjp_0047690|SJC_S000421.72337
Sjc_0047720|Sjp_0047720|SJC_S000422.98432
Sjc_0047750|Sjp_0047750|SJC_S000423.204363
Sjc_0047760|Sjp_0047760|SJC_S000423.240173
Sjc_0047780|Sjp_0047780|SJC_S000423.276867
Sjc_0047790|Sjp_0047790|SJC_S000423.294590
Sjc_0047800|Sjp_0047800|SJC_S000423.308707
Sjc_0047880|Sjp_0047880|SJC_S000427.2479
Sjc_0047890|Sjp_0047890|SJC_S000427.6001
Sjc_0047920|Sjp_0047920|SJC_S000427.70003
Sjc_0047950|Sjp_0047950|SJC_S000429.17938
Sjc_0048000|Sjp_0048000|SJC_S000429.119428
Sjc_0048010|Sjp_0048010|SJC_S000429.195300
Sjc_0048020|Sjp_0048020|SJC_S000429.202013
Sjc_0048040|Sjp_0048040|SJC_S000430.1112
Sjc_0048050|Sjp_0048050|SJC_S000430.20267
Sjc_0048080|Sjp_0048080|SJC_S000430.99783
Sjc_0048090|Sjp_0048090|SJC_S000430.102343
Sjc_0048110|Sjp_0048110|SJC_S000430.155305
Sjc_0048120|Sjp_0048120|SJC_S000430.180626
Sjc_0048150|Sjp_0048150|SJC_S000431.125430
Sjc_0048170|Sjp_0048170|SJC_S000431.146257
Sjc_0048180|Sjp_0048180|SJC_S000432.897
Sjc_0048270|Sjp_0048270|SJC_S000432.284247
Sjc_0048280|Sjp_0048280|SJC_S000433.14474
Sjc_0048320|Sjp_0048320|SJC_S000433.171385
Sjc_0048330|Sjp_0048330|SJC_S000433.188513
Sjc_0048350|Sjp_0048350|SJC_S000433.202231
Sjc_0048360|Sjp_0048360|SJC_S000434.8372
Sjc_0048380|Sjp_0048380|SJC_S000434.57065
Sjc_0048390|Sjp_0048390|SJC_S000435.239
Sjc_0048410|Sjp_0048410|SJC_S000435.68392
Sjc_0048420|Sjp_0048420|SJC_S000435.83491
Sjc_0048430|Sjp_0048430|SJC_S000435.88509
Sjc_0048450|Sjp_0048450|SJC_S000436.1488
Sjc_0048490|Sjp_0048490|SJC_S000436.67535
Sjc_0048500|Sjp_0048500|SJC_S000436.85858
Sjc_0048570|Sjp_0048570|SJC_S000438.71240
Sjc_0048580|Sjp_0048580|SJC_S000439.12764
Sjc_0048600|Sjp_0048600|SJC_S000439.65522
Sjc_0048630|Sjp_0048630|SJC_S000440.20760
Sjc_0048670|Sjp_0048670|SJC_S000441.534
Sjc_0048680|Sjp_0048680|SJC_S000441.11734
Sjc_0048700|Sjp_0048700|SJC_S000441.28797
Sjc_0048720|Sjp_0048720|SJC_S000441.87813
Sjc_0048760|Sjp_0048760|SJC_S000444.14653
Sjc_0048770|Sjp_0048770|SJC_S000445.78142
Sjc_0048780|Sjp_0048780|SJC_S000445.121260
Sjc_0048800|Sjp_0048800|SJC_S000445.176696
Sjc_0048820|Sjp_0048820|SJC_S000445.265427
Sjc_0048930|Sjp_0048930|SJC_S000448.5931
Sjc_0048990|Sjp_0048990|SJC_S000449.4635
Sjc_0049010|Sjp_0049010|SJC_S000449.51109
Sjc_0049050|Sjp_0049050|SJC_S000450.122992
Sjc_0049080|Sjp_0049080|SJC_S000451.80617
Sjc_0049100|Sjp_0049100|SJC_S000451.119204
Sjc_0049110|Sjp_0049110|SJC_S000451.142649
Sjc_0049140|Sjp_0049140|SJC_S000452.42688
Sjc_0049150|Sjp_0049150|SJC_S000453.76182
Sjc_0049200|Sjp_0049200|SJC_S000455.41965
Sjc_0049210|Sjp_0049210|SJC_S000455.88964
Sjc_0049240|Sjp_0049240|SJC_S000455.156099
Sjc_0049260|Sjp_0049260|SJC_S000455.239168
Sjc_0049290|Sjp_0049290|SJC_S000455.337081
Sjc_0049330|Sjp_0049330|SJC_S000456.48448
Sjc_0049390|Sjp_0049390|SJC_S000456.239478
Sjc_0049410|Sjp_0049410|SJC_S000457.9963
Sjc_0049450|Sjp_0049450|SJC_S000457.178594
Sjc_0049500|Sjp_0049500|SJC_S000457.274251
Sjc_0049520|Sjp_0049520|SJC_S000458.11179
Sjc_0049540|Sjp_0049540|SJC_S000458.112407
Sjc_0049550|Sjp_0049550|SJC_S000458.148580
Sjc_0049580|Sjp_0049580|SJC_S000458.187524
Sjc_0049590|Sjp_0049590|SJC_S000458.339404
Sjc_0049600|Sjp_0049600|SJC_S000459.704
Sjc_0049610|Sjp_0049610|SJC_S000459.35798
Sjc_0049630|Sjp_0049630|SJC_S000459.146307
Sjc_0049690|Sjp_0049690|SJC_S000459.360504
Sjc_0049720|Sjp_0049720|SJC_S000460.47618
Sjc_0049730|Sjp_0049730|SJC_S000460.65894
Sjc_0049750|Sjp_0049750|SJC_S000460.241760
Sjc_0049780|Sjp_0049780|SJC_S000460.342968
Sjc_0049790|Sjp_0049790|SJC_S000461.6760
Sjc_0049820|Sjp_0049820|SJC_S000461.93575
Sjc_0049830|Sjp_0049830|SJC_S000461.153006
Sjc_0049840|Sjp_0049840|SJC_S000461.199326
Sjc_0049850|Sjp_0049850|SJC_S000462.8608
Sjc_0049870|Sjp_0049870|SJC_S000462.81800
Sjc_0049880|Sjp_0049880|SJC_S000462.109828
Sjc_0049890|Sjp_0049890|SJC_S000462.117615
Sjc_0049900|Sjp_0049900|SJC_S000462.140789
Sjc_0049920|Sjp_0049920|SJC_S000462.278217
Sjc_0049940|Sjp_0049940|SJC_S000463.32473
Sjc_0049950|Sjp_0049950|SJC_S000463.69480
Sjc_0049960|Sjp_0049960|SJC_S000463.94123
Sjc_0049980|Sjp_0049980|SJC_S000464.29908
Sjc_0050020|Sjp_0050020|SJC_S000464.110338
Sjc_0050040|Sjp_0050040|SJC_S000465.28846
Sjc_0050080|Sjp_0050080|SJC_S000465.110416
Sjc_0050100|Sjp_0050100|SJC_S000466.22893
Sjc_0050180|Sjp_0050180|SJC_S000466.208886
Sjc_0050190|Sjp_0050190|SJC_S000466.210956
Sjc_0050240|Sjp_0050240|SJC_S000467.141949
Sjc_0050250|Sjp_0050250|SJC_S000467.147878
Sjc_0050290|Sjp_0050290|SJC_S000468.43306
Sjc_0050300|Sjp_0050300|SJC_S000468.52775
Sjc_0050310|Sjp_0050310|SJC_S000468.84747
Sjc_0050340|Sjp_0050340|SJC_S000470.30606
Sjc_0050370|Sjp_0050370|SJC_S000470.134670
Sjc_0050390|Sjp_0050390|SJC_S000470.206937
Sjc_0050420|Sjp_0050420|SJC_S000471.175339
Sjc_0050440|Sjp_0050440|SJC_S000471.281325
Sjc_0050450|Sjp_0050450|SJC_S000471.297765
Sjc_0050480|Sjp_0050480|SJC_S000472.108764
Sjc_0050500|Sjp_0050500|SJC_S000472.230671
Sjc_0050520|Sjp_0050520|SJC_S000472.281271
Sjc_0050530|Sjp_0050530|SJC_S000473.27372
Sjc_0050540|Sjp_0050540|SJC_S000473.54798
Sjc_0050580|Sjp_0050580|SJC_S000473.189107
Sjc_0050590|Sjp_0050590|SJC_S000473.196474
Sjc_0050610|Sjp_0050610|SJC_S000474.45145
Sjc_0050660|Sjp_0050660|SJC_S000474.167849
Sjc_0050690|Sjp_0050690|SJC_S000475.30048
Sjc_0050740|Sjp_0050740|SJC_S000476.35287
Sjc_0050750|Sjp_0050750|SJC_S000476.48791
Sjc_0050800|Sjp_0050800|SJC_S000476.253613
Sjc_0050850|Sjp_0050850|SJC_S000477.82374
Sjc_0050870|Sjp_0050870|SJC_S000477.134109
Sjc_0050900|Sjp_0050900|SJC_S000478.31602
Sjc_0050910|Sjp_0050910|SJC_S000478.32617
Sjc_0050960|Sjp_0050960|SJC_S000478.122735
Sjc_0051010|Sjp_0051010|SJC_S000479.221947
Sjc_0051060|Sjp_0051060|SJC_S000482.6127
Sjc_0051090|Sjp_0051090|SJC_S000482.110868
Sjc_0051140|Sjp_0051140|SJC_S000482.204798
Sjc_0051160|Sjp_0051160|SJC_S000482.226086
Sjc_0051180|Sjp_0051180|SJC_S000484.30833
Sjc_0051190|Sjp_0051190|SJC_S000484.75621
Sjc_0051210|Sjp_0051210|SJC_S000484.110335
Sjc_0051220|Sjp_0051220|SJC_S000484.160962
Sjc_0051230|Sjp_0051230|SJC_S000484.182920
Sjc_0051240|Sjp_0051240|SJC_S000484.234268
Sjc_0051280|Sjp_0051280|SJC_S000484.355734
Sjc_0051290|Sjp_0051290|SJC_S000484.366665
Sjc_0051310|Sjp_0051310|SJC_S000485.17495
Sjc_0051330|Sjp_0051330|SJC_S000485.29493
Sjc_0051440|Sjp_0051440|SJC_S000485.269066
Sjc_0051460|Sjp_0051460|SJC_S000485.371913
Sjc_0051470|Sjp_0051470|SJC_S000485.380680
Sjc_0051560|Sjp_0051560|SJC_S000486.236662
Sjc_0051580|Sjp_0051580|SJC_S000487.58364
Sjc_0051610|Sjp_0051610|SJC_S000487.97746
Sjc_0051650|Sjp_0051650|SJC_S000489.72038
Sjc_0051680|Sjp_0051680|SJC_S000489.109284
Sjc_0051750|Sjp_0051750|SJC_S000489.277543
Sjc_0051810|Sjp_0051810|SJC_S000490.164459
Sjc_0051820|Sjp_0051820|SJC_S000491.25735
Sjc_0051840|Sjp_0051840|SJC_S000491.113392
Sjc_0051890|Sjp_0051890|SJC_S000491.191698
Sjc_0051900|Sjp_0051900|SJC_S000491.245155
Sjc_0051930|Sjp_0051930|SJC_S000491.296462
Sjc_0051950|Sjp_0051950|SJC_S000492.50669
Sjc_0051970|Sjp_0051970|SJC_S000492.84270
Sjc_0052020|Sjp_0052020|SJC_S000492.184472
Sjc_0052040|Sjp_0052040|SJC_S000492.240694
Sjc_0052050|Sjp_0052050|SJC_S000492.261869
Sjc_0052060|Sjp_0052060|SJC_S000492.276230
Sjc_0052100|Sjp_0052100|SJC_S000492.418429
Sjc_0052120|Sjp_0052120|SJC_S000493.9217
Sjc_0052130|Sjp_0052130|SJC_S000493.23321
Sjc_0052160|Sjp_0052160|SJC_S000493.122142
Sjc_0052170|Sjp_0052170|SJC_S000493.154837
Sjc_0052180|Sjp_0052180|SJC_S000493.170440
Sjc_0052240|Sjp_0052240|SJC_S000494.122870
Sjc_0052270|Sjp_0052270|SJC_S000494.203212
Sjc_0052410|Sjp_0052410|SJC_S000496.199006
Sjc_0052450|Sjp_0052450|SJC_S000496.346480
Sjc_0052470|Sjp_0052470|SJC_S000496.367480
Sjc_0052480|Sjp_0052480|SJC_S000497.71257
Sjc_0052490|Sjp_0052490|SJC_S000497.108982
Sjc_0052520|Sjp_0052520|SJC_S000498.110963
Sjc_0052540|Sjp_0052540|SJC_S000499.4460
Sjc_0052550|Sjp_0052550|SJC_S000499.21728
Sjc_0052600|Sjp_0052600|SJC_S000500.70066
Sjc_0052630|Sjp_0052630|SJC_S000501.356
Sjc_0052740|Sjp_0052740|SJC_S000511.59003
Sjc_0052770|Sjp_0052770|SJC_S000511.105540
Sjc_0052830|Sjp_0052830|SJC_S000511.228785
Sjc_0052850|Sjp_0052850|SJC_S000512.10406
Sjc_0052880|Sjp_0052880|SJC_S000513.68375
Sjc_0052930|Sjp_0052930|SJC_S000514.37700
Sjc_0052970|Sjp_0052970|SJC_S000515.324
Sjc_0052980|Sjp_0052980|SJC_S000515.74637
Sjc_0052990|Sjp_0052990|SJC_S000516.86534
Sjc_0053000|Sjp_0053000|SJC_S000516.113891
Sjc_0053030|Sjp_0053030|SJC_S000517.17827
Sjc_0053050|Sjp_0053050|SJC_S000519.49750
Sjc_0053060|Sjp_0053060|SJC_S000519.101739
Sjc_0053070|Sjp_0053070|SJC_S000519.127808
Sjc_0053080|Sjp_0053080|SJC_S000519.155358
Sjc_0053100|Sjp_0053100|SJC_S000519.189672
Sjc_0053110|Sjp_0053110|SJC_S000520.24590
Sjc_0053150|Sjp_0053150|SJC_S000524.5772
Sjc_0053210|Sjp_0053210|SJC_S000526.24125
Sjc_0053220|Sjp_0053220|SJC_S000526.65113
Sjc_0053260|Sjp_0053260|SJC_S000527.55695
Sjc_0053340|Sjp_0053340|SJC_S000528.137477
Sjc_0053350|Sjp_0053350|SJC_S000528.195170
Sjc_0053420|Sjp_0053420|SJC_S000529.88465
Sjc_0053430|Sjp_0053430|SJC_S000529.111006
Sjc_0053450|Sjp_0053450|SJC_S000529.186288
Sjc_0053460|Sjp_0053460|SJC_S000529.234030
Sjc_0053470|Sjp_0053470|SJC_S000529.259832
Sjc_0053540|Sjp_0053540|SJC_S000530.139126
[truncated: 5,390 more rows]
