# Supplementary material for: Novel expression profiles of microRNAs suggest that specific miRNAs regulate gene expression for the sexual maturation of female Schistosoma japonicum after pairing
Source: Parasit Vectors. 2014 Apr 10;7:177. doi: 10.1186/1756-3305-7-177 (PMC4021575; doi:10.1186/1756-3305-7-177)
Supplement: Additional file 4: Table S2 — Predicted target genes of bantam in Schistosoma japonicum. [file 1756-3305-7-177-S4.xlsx]

## Sheet: Sheet1
Complementary table. 2 Predicted target genes of bantam in Schistosoma japonicum
Sjc_0000030|Sjp_0000030|SJC_S000000.31678
Sjc_0000040|Sjp_0000040|SJC_S000000.52867
Sjc_0000070|Sjp_0000070|SJC_S000000.261677
Sjc_0000080|Sjp_0000080|SJC_S000000.390426
Sjc_0000110|Sjp_0000110|SJC_S000000.570777
Sjc_0000150|Sjp_0000150|SJC_S000000.638775
Sjc_0000160|Sjp_0000160|SJC_S000000.675921
Sjc_0000200|Sjp_0000200|SJC_S000000.798180
Sjc_0000210|Sjp_0000210|SJC_S000000.823430
Sjc_0000220|Sjp_0000220|SJC_S000000.841246
Sjc_0000250|Sjp_0000250|SJC_S000000.916277
Sjc_0000290|Sjp_0000290|SJC_S000000.977661
Sjc_0000300|Sjp_0000300|SJC_S000000.1005402
Sjc_0000340|Sjp_0000340|SJC_S000000.1075952
Sjc_0000410|Sjp_0000410|SJC_S000000.1378501
Sjc_0000440|Sjp_0000440|SJC_S000000.1574357
Sjc_0000460|Sjp_0000460|SJC_S000001.20599
Sjc_0000480|Sjp_0000480|SJC_S000001.73084
Sjc_0000490|Sjp_0000490|SJC_S000001.125008
Sjc_0000500|Sjp_0000500|SJC_S000001.145072
Sjc_0000510|Sjp_0000510|SJC_S000001.159537
Sjc_0000520|Sjp_0000520|SJC_S000001.190390
Sjc_0000540|Sjp_0000540|SJC_S000001.264201
Sjc_0000570|Sjp_0000570|SJC_S000001.316905
Sjc_0000580|Sjp_0000580|SJC_S000001.351229
Sjc_0000610|Sjp_0000610|SJC_S000001.517014
Sjc_0000650|Sjp_0000650|SJC_S000001.629796
Sjc_0000670|Sjp_0000670|SJC_S000001.688453
Sjc_0000680|Sjp_0000680|SJC_S000001.718724
Sjc_0000700|Sjp_0000700|SJC_S000001.749933
Sjc_0000710|Sjp_0000710|SJC_S000001.847096
Sjc_0000740|Sjp_0000740|SJC_S000001.908572
Sjc_0000780|Sjp_0000780|SJC_S000001.1029800
Sjc_0000800|Sjp_0000800|SJC_S000001.1111513
Sjc_0000820|Sjp_0000820|SJC_S000001.1164331
Sjc_0000830|Sjp_0000830|SJC_S000001.1181770
Sjc_0000840|Sjp_0000840|SJC_S000001.1202504
Sjc_0000850|Sjp_0000850|SJC_S000001.1217066
Sjc_0000860|Sjp_0000860|SJC_S000001.1231438
Sjc_0000900|Sjp_0000900|SJC_S000001.1286347
Sjc_0000920|Sjp_0000920|SJC_S000001.1296743
Sjc_0000930|Sjp_0000930|SJC_S000001.1405038
Sjc_0000950|Sjp_0000950|SJC_S000001.1451577
Sjc_0000960|Sjp_0000960|SJC_S000001.1486515
Sjc_0000990|Sjp_0000990|SJC_S000001.1553681
Sjc_0001000|Sjp_0001000|SJC_S000002.45635
Sjc_0001040|Sjp_0001040|SJC_S000002.225611
Sjc_0001060|Sjp_0001060|SJC_S000002.285156
Sjc_0001070|Sjp_0001070|SJC_S000002.311368
Sjc_0001140|Sjp_0001140|SJC_S000002.515049
Sjc_0001160|Sjp_0001160|SJC_S000002.588902
Sjc_0001180|Sjp_0001180|SJC_S000002.626446
Sjc_0001190|Sjp_0001190|SJC_S000002.684334
Sjc_0001200|Sjp_0001200|SJC_S000002.726060
Sjc_0001220|Sjp_0001220|SJC_S000002.773693
Sjc_0001240|Sjp_0001240|SJC_S000002.845736
Sjc_0001260|Sjp_0001260|SJC_S000002.907435
Sjc_0001270|Sjp_0001270|SJC_S000002.955963
Sjc_0001330|Sjp_0001330|SJC_S000002.1116433
Sjc_0001350|Sjp_0001350|SJC_S000002.1154155
Sjc_0001360|Sjp_0001360|SJC_S000002.1189900
Sjc_0001370|Sjp_0001370|SJC_S000002.1230828
Sjc_0001440|Sjp_0001440|SJC_S000003.121786
Sjc_0001520|Sjp_0001520|SJC_S000003.423055
Sjc_0001530|Sjp_0001530|SJC_S000003.429479
Sjc_0001540|Sjp_0001540|SJC_S000003.460465
Sjc_0001560|Sjp_0001560|SJC_S000003.503740
Sjc_0001580|Sjp_0001580|SJC_S000003.631953
Sjc_0001590|Sjp_0001590|SJC_S000003.800607
Sjc_0001600|Sjp_0001600|SJC_S000003.818063
Sjc_0001610|Sjp_0001610|SJC_S000003.878709
Sjc_0001630|Sjp_0001630|SJC_S000003.914000
Sjc_0001670|Sjp_0001670|SJC_S000003.1003876
Sjc_0001700|Sjp_0001700|SJC_S000003.1204775
Sjc_0001710|Sjp_0001710|SJC_S000003.1227589
Sjc_0001740|Sjp_0001740|SJC_S000003.1313275
Sjc_0001760|Sjp_0001760|SJC_S000003.1354561
Sjc_0001790|Sjp_0001790|SJC_S000003.1474086
Sjc_0001860|Sjp_0001860|SJC_S000004.114127
Sjc_0001880|Sjp_0001880|SJC_S000004.217216
Sjc_0001890|Sjp_0001890|SJC_S000004.227733
Sjc_0001900|Sjp_0001900|SJC_S000004.241253
Sjc_0001910|Sjp_0001910|SJC_S000004.320054
Sjc_0001960|Sjp_0001960|SJC_S000004.381979
Sjc_0002000|Sjp_0002000|SJC_S000004.487464
Sjc_0002010|Sjp_0002010|SJC_S000004.513256
Sjc_0002030|Sjp_0002030|SJC_S000004.543312
Sjc_0002060|Sjp_0002060|SJC_S000004.685364
Sjc_0002070|Sjp_0002070|SJC_S000004.801016
Sjc_0002100|Sjp_0002100|SJC_S000004.878477
Sjc_0002140|Sjp_0002140|SJC_S000004.940221
Sjc_0002150|Sjp_0002150|SJC_S000004.986182
Sjc_0002160|Sjp_0002160|SJC_S000004.1044051
Sjc_0002170|Sjp_0002170|SJC_S000004.1121908
Sjc_0002180|Sjp_0002180|SJC_S000004.1170475
Sjc_0002210|Sjp_0002210|SJC_S000005.66257
Sjc_0002240|Sjp_0002240|SJC_S000005.126127
Sjc_0002250|Sjp_0002250|SJC_S000005.165501
Sjc_0002290|Sjp_0002290|SJC_S000005.287092
Sjc_0002300|Sjp_0002300|SJC_S000005.417798
Sjc_0002310|Sjp_0002310|SJC_S000005.471133
Sjc_0002320|Sjp_0002320|SJC_S000005.505417
Sjc_0002330|Sjp_0002330|SJC_S000005.538673
Sjc_0002360|Sjp_0002360|SJC_S000005.608078
Sjc_0002370|Sjp_0002370|SJC_S000005.624655
Sjc_0002380|Sjp_0002380|SJC_S000005.646255
Sjc_0002410|Sjp_0002410|SJC_S000005.691899
Sjc_0002420|Sjp_0002420|SJC_S000005.711118
Sjc_0002460|Sjp_0002460|SJC_S000005.789877
Sjc_0002490|Sjp_0002490|SJC_S000005.867894
Sjc_0002500|Sjp_0002500|SJC_S000005.890032
Sjc_0002510|Sjp_0002510|SJC_S000005.901642
Sjc_0002540|Sjp_0002540|SJC_S000005.1011298
Sjc_0002550|Sjp_0002550|SJC_S000005.1032869
Sjc_0002580|Sjp_0002580|SJC_S000005.1117019
Sjc_0002610|Sjp_0002610|SJC_S000006.829
Sjc_0002630|Sjp_0002630|SJC_S000006.88677
Sjc_0002640|Sjp_0002640|SJC_S000006.92225
Sjc_0002650|Sjp_0002650|SJC_S000006.210576
Sjc_0002680|Sjp_0002680|SJC_S000006.292216
Sjc_0002700|Sjp_0002700|SJC_S000006.345871
Sjc_0002740|Sjp_0002740|SJC_S000006.489298
Sjc_0002780|Sjp_0002780|SJC_S000006.596620
Sjc_0002840|Sjp_0002840|SJC_S000006.766950
Sjc_0002850|Sjp_0002850|SJC_S000006.797578
Sjc_0002890|Sjp_0002890|SJC_S000007.30303
Sjc_0002940|Sjp_0002940|SJC_S000007.165822
Sjc_0002950|Sjp_0002950|SJC_S000007.179736
Sjc_0002960|Sjp_0002960|SJC_S000007.186480
Sjc_0003000|Sjp_0003000|SJC_S000007.267931
Sjc_0003010|Sjp_0003010|SJC_S000007.295941
Sjc_0003020|Sjp_0003020|SJC_S000007.336615
Sjc_0003090|Sjp_0003090|SJC_S000007.651025
Sjc_0003120|Sjp_0003120|SJC_S000007.684227
Sjc_0003140|Sjp_0003140|SJC_S000007.714232
Sjc_0003180|Sjp_0003180|SJC_S000007.767011
Sjc_0003190|Sjp_0003190|SJC_S000007.779766
Sjc_0003220|Sjp_0003220|SJC_S000007.839528
Sjc_0003240|Sjp_0003240|SJC_S000007.933518
Sjc_0003270|Sjp_0003270|SJC_S000008.154885
Sjc_0003310|Sjp_0003310|SJC_S000008.295567
Sjc_0003320|Sjp_0003320|SJC_S000008.319714
Sjc_0003330|Sjp_0003330|SJC_S000008.376543
Sjc_0003360|Sjp_0003360|SJC_S000008.508066
Sjc_0003390|Sjp_0003390|SJC_S000008.584200
Sjc_0003400|Sjp_0003400|SJC_S000008.602543
Sjc_0003410|Sjp_0003410|SJC_S000008.606010
Sjc_0003420|Sjp_0003420|SJC_S000008.609519
Sjc_0003430|Sjp_0003430|SJC_S000008.619975
Sjc_0003460|Sjp_0003460|SJC_S000008.658014
Sjc_0003470|Sjp_0003470|SJC_S000008.669424
Sjc_0003490|Sjp_0003490|SJC_S000008.730439
Sjc_0003510|Sjp_0003510|SJC_S000008.789458
Sjc_0003540|Sjp_0003540|SJC_S000009.86140
Sjc_0003570|Sjp_0003570|SJC_S000009.154853
Sjc_0003590|Sjp_0003590|SJC_S000009.246565
Sjc_0003610|Sjp_0003610|SJC_S000009.324946
Sjc_0003620|Sjp_0003620|SJC_S000009.347759
Sjc_0003640|Sjp_0003640|SJC_S000009.441578
Sjc_0003650|Sjp_0003650|SJC_S000009.462282
Sjc_0003660|Sjp_0003660|SJC_S000009.527475
Sjc_0003670|Sjp_0003670|SJC_S000009.542612
Sjc_0003700|Sjp_0003700|SJC_S000009.606022
Sjc_0003730|Sjp_0003730|SJC_S000010.48135
Sjc_0003740|Sjp_0003740|SJC_S000010.79526
Sjc_0003750|Sjp_0003750|SJC_S000010.112612
Sjc_0003760|Sjp_0003760|SJC_S000010.158338
Sjc_0003780|Sjp_0003780|SJC_S000010.204646
Sjc_0003790|Sjp_0003790|SJC_S000010.286375
Sjc_0003800|Sjp_0003800|SJC_S000010.295714
Sjc_0003810|Sjp_0003810|SJC_S000010.320380
Sjc_0003830|Sjp_0003830|SJC_S000010.386370
Sjc_0003840|Sjp_0003840|SJC_S000010.631870
Sjc_0003850|Sjp_0003850|SJC_S000010.640248
Sjc_0003870|Sjp_0003870|SJC_S000010.694238
Sjc_0003890|Sjp_0003890|SJC_S000010.758582
Sjc_0003900|Sjp_0003900|SJC_S000010.861686
Sjc_0003910|Sjp_0003910|SJC_S000010.876934
Sjc_0003940|Sjp_0003940|SJC_S000010.918179
Sjc_0003960|Sjp_0003960|SJC_S000010.972445
Sjc_0003980|Sjp_0003980|SJC_S000010.1006616
Sjc_0003990|Sjp_0003990|SJC_S000010.1013689
Sjc_0004000|Sjp_0004000|SJC_S000010.1042102
Sjc_0004020|Sjp_0004020|SJC_S000010.1064483
Sjc_0004030|Sjp_0004030|SJC_S000010.1083761
Sjc_0004040|Sjp_0004040|SJC_S000010.1116324
Sjc_0004060|Sjp_0004060|SJC_S000011.13783
Sjc_0004090|Sjp_0004090|SJC_S000011.77524
Sjc_0004100|Sjp_0004100|SJC_S000011.81971
Sjc_0004110|Sjp_0004110|SJC_S000011.101871
Sjc_0004120|Sjp_0004120|SJC_S000011.111187
Sjc_0004130|Sjp_0004130|SJC_S000011.150263
Sjc_0004190|Sjp_0004190|SJC_S000011.335916
Sjc_0004210|Sjp_0004210|SJC_S000011.416798
Sjc_0004230|Sjp_0004230|SJC_S000011.523301
Sjc_0004240|Sjp_0004240|SJC_S000011.577884
Sjc_0004250|Sjp_0004250|SJC_S000011.612410
Sjc_0004280|Sjp_0004280|SJC_S000011.664038
Sjc_0004340|Sjp_0004340|SJC_S000012.158410
Sjc_0004370|Sjp_0004370|SJC_S000012.257440
Sjc_0004380|Sjp_0004380|SJC_S000012.299882
Sjc_0004390|Sjp_0004390|SJC_S000012.351563
Sjc_0004410|Sjp_0004410|SJC_S000012.414074
Sjc_0004420|Sjp_0004420|SJC_S000012.467368
Sjc_0004440|Sjp_0004440|SJC_S000012.698761
Sjc_0004460|Sjp_0004460|SJC_S000012.795575
Sjc_0004480|Sjp_0004480|SJC_S000012.921285
Sjc_0004490|Sjp_0004490|SJC_S000012.964828
Sjc_0004500|Sjp_0004500|SJC_S000012.974954
Sjc_0004550|Sjp_0004550|SJC_S000013.173123
Sjc_0004560|Sjp_0004560|SJC_S000013.186817
Sjc_0004590|Sjp_0004590|SJC_S000013.230931
Sjc_0004610|Sjp_0004610|SJC_S000013.284460
Sjc_0004620|Sjp_0004620|SJC_S000013.300726
Sjc_0004660|Sjp_0004660|SJC_S000014.65691
Sjc_0004670|Sjp_0004670|SJC_S000014.71635
Sjc_0004690|Sjp_0004690|SJC_S000014.125256
Sjc_0004700|Sjp_0004700|SJC_S000014.158682
Sjc_0004770|Sjp_0004770|SJC_S000014.423477
Sjc_0004780|Sjp_0004780|SJC_S000014.446489
Sjc_0004790|Sjp_0004790|SJC_S000014.471365
Sjc_0004890|Sjp_0004890|SJC_S000015.406828
Sjc_0004930|Sjp_0004930|SJC_S000015.463175
Sjc_0004950|Sjp_0004950|SJC_S000015.607696
Sjc_0005000|Sjp_0005000|SJC_S000015.852089
Sjc_0005020|Sjp_0005020|SJC_S000015.920797
Sjc_0005050|Sjp_0005050|SJC_S000016.19583
Sjc_0005060|Sjp_0005060|SJC_S000016.47496
Sjc_0005070|Sjp_0005070|SJC_S000016.51754
Sjc_0005100|Sjp_0005100|SJC_S000016.184030
Sjc_0005110|Sjp_0005110|SJC_S000016.187502
Sjc_0005160|Sjp_0005160|SJC_S000016.250759
Sjc_0005200|Sjp_0005200|SJC_S000016.443983
Sjc_0005210|Sjp_0005210|SJC_S000016.462062
Sjc_0005240|Sjp_0005240|SJC_S000016.535297
Sjc_0005280|Sjp_0005280|SJC_S000016.614741
Sjc_0005310|Sjp_0005310|SJC_S000016.777252
Sjc_0005340|Sjp_0005340|SJC_S000016.888210
Sjc_0005350|Sjp_0005350|SJC_S000016.915224
Sjc_0005360|Sjp_0005360|SJC_S000016.933433
Sjc_0005380|Sjp_0005380|SJC_S000016.1015984
Sjc_0005390|Sjp_0005390|SJC_S000016.1041266
Sjc_0005410|Sjp_0005410|SJC_S000016.1072053
Sjc_0005420|Sjp_0005420|SJC_S000016.1099881
Sjc_0005440|Sjp_0005440|SJC_S000016.1131700
Sjc_0005450|Sjp_0005450|SJC_S000016.1139587
Sjc_0005460|Sjp_0005460|SJC_S000016.1205815
Sjc_0005470|Sjp_0005470|SJC_S000017.11291
Sjc_0005480|Sjp_0005480|SJC_S000017.26689
Sjc_0005490|Sjp_0005490|SJC_S000017.67950
Sjc_0005500|Sjp_0005500|SJC_S000017.137764
Sjc_0005590|Sjp_0005590|SJC_S000017.259387
Sjc_0005620|Sjp_0005620|SJC_S000017.348749
Sjc_0005630|Sjp_0005630|SJC_S000017.385224
Sjc_0005640|Sjp_0005640|SJC_S000017.405372
Sjc_0005670|Sjp_0005670|SJC_S000017.427329
Sjc_0005680|Sjp_0005680|SJC_S000017.451721
Sjc_0005690|Sjp_0005690|SJC_S000017.462338
Sjc_0005750|Sjp_0005750|SJC_S000018.53304
Sjc_0005810|Sjp_0005810|SJC_S000018.294879
Sjc_0005820|Sjp_0005820|SJC_S000018.337943
Sjc_0005860|Sjp_0005860|SJC_S000018.389859
Sjc_0005890|Sjp_0005890|SJC_S000018.481422
Sjc_0005900|Sjp_0005900|SJC_S000018.487720
Sjc_0005910|Sjp_0005910|SJC_S000018.502617
Sjc_0005930|Sjp_0005930|SJC_S000018.546405
Sjc_0005940|Sjp_0005940|SJC_S000018.601333
Sjc_0005950|Sjp_0005950|SJC_S000018.613802
Sjc_0005960|Sjp_0005960|SJC_S000018.680822
Sjc_0005980|Sjp_0005980|SJC_S000018.784920
Sjc_0005990|Sjp_0005990|SJC_S000018.871332
Sjc_0006000|Sjp_0006000|SJC_S000018.883646
Sjc_0006010|Sjp_0006010|SJC_S000018.909174
Sjc_0006020|Sjp_0006020|SJC_S000018.924004
Sjc_0006050|Sjp_0006050|SJC_S000019.122698
Sjc_0006080|Sjp_0006080|SJC_S000019.199901
Sjc_0006090|Sjp_0006090|SJC_S000019.207220
Sjc_0006120|Sjp_0006120|SJC_S000019.362227
Sjc_0006160|Sjp_0006160|SJC_S000019.510788
Sjc_0006190|Sjp_0006190|SJC_S000019.638942
Sjc_0006200|Sjp_0006200|SJC_S000019.687010
Sjc_0006220|Sjp_0006220|SJC_S000019.737110
Sjc_0006240|Sjp_0006240|SJC_S000019.822710
Sjc_0006270|Sjp_0006270|SJC_S000019.885202
Sjc_0006300|Sjp_0006300|SJC_S000019.1075406
Sjc_0006310|Sjp_0006310|SJC_S000019.1088109
Sjc_0006360|Sjp_0006360|SJC_S000020.60667
Sjc_0006370|Sjp_0006370|SJC_S000020.89315
Sjc_0006410|Sjp_0006410|SJC_S000020.177425
Sjc_0006440|Sjp_0006440|SJC_S000020.327241
Sjc_0006460|Sjp_0006460|SJC_S000020.363987
Sjc_0006480|Sjp_0006480|SJC_S000020.476254
Sjc_0006490|Sjp_0006490|SJC_S000020.596182
Sjc_0006510|Sjp_0006510|SJC_S000020.620913
Sjc_0006520|Sjp_0006520|SJC_S000020.651729
Sjc_0006540|Sjp_0006540|SJC_S000020.720373
Sjc_0006550|Sjp_0006550|SJC_S000021.1260
Sjc_0006560|Sjp_0006560|SJC_S000021.74223
Sjc_0006580|Sjp_0006580|SJC_S000021.243235
Sjc_0006590|Sjp_0006590|SJC_S000021.272142
Sjc_0006630|Sjp_0006630|SJC_S000021.385032
Sjc_0006640|Sjp_0006640|SJC_S000021.444287
Sjc_0006650|Sjp_0006650|SJC_S000021.493147
Sjc_0006680|Sjp_0006680|SJC_S000021.607420
Sjc_0006700|Sjp_0006700|SJC_S000021.684275
Sjc_0006740|Sjp_0006740|SJC_S000021.796459
Sjc_0006750|Sjp_0006750|SJC_S000021.820233
Sjc_0006770|Sjp_0006770|SJC_S000021.867188
Sjc_0006780|Sjp_0006780|SJC_S000021.928312
Sjc_0006790|Sjp_0006790|SJC_S000021.956897
Sjc_0006800|Sjp_0006800|SJC_S000021.979701
Sjc_0006810|Sjp_0006810|SJC_S000021.990065
Sjc_0006820|Sjp_0006820|SJC_S000021.1012874
Sjc_0006870|Sjp_0006870|SJC_S000022.362
Sjc_0006890|Sjp_0006890|SJC_S000022.73864
Sjc_0006920|Sjp_0006920|SJC_S000022.178576
Sjc_0006930|Sjp_0006930|SJC_S000022.218549
Sjc_0006990|Sjp_0006990|SJC_S000022.296386
Sjc_0007030|Sjp_0007030|SJC_S000022.386338
Sjc_0007040|Sjp_0007040|SJC_S000022.402974
Sjc_0007070|Sjp_0007070|SJC_S000022.533777
Sjc_0007100|Sjp_0007100|SJC_S000022.622592
Sjc_0007110|Sjp_0007110|SJC_S000022.668323
Sjc_0007150|Sjp_0007150|SJC_S000022.750574
Sjc_0007170|Sjp_0007170|SJC_S000022.867303
Sjc_0007200|Sjp_0007200|SJC_S000022.926550
Sjc_0007220|Sjp_0007220|SJC_S000022.961850
Sjc_0007230|Sjp_0007230|SJC_S000023.10505
Sjc_0007270|Sjp_0007270|SJC_S000023.91334
Sjc_0007280|Sjp_0007280|SJC_S000023.98184
Sjc_0007310|Sjp_0007310|SJC_S000023.278108
Sjc_0007320|Sjp_0007320|SJC_S000023.293518
Sjc_0007330|Sjp_0007330|SJC_S000023.402899
Sjc_0007340|Sjp_0007340|SJC_S000023.424451
Sjc_0007380|Sjp_0007380|SJC_S000023.572792
Sjc_0007400|Sjp_0007400|SJC_S000023.630981
Sjc_0007420|Sjp_0007420|SJC_S000023.670872
Sjc_0007450|Sjp_0007450|SJC_S000024.2220
Sjc_0007460|Sjp_0007460|SJC_S000024.16683
Sjc_0007500|Sjp_0007500|SJC_S000024.184842
Sjc_0007510|Sjp_0007510|SJC_S000024.222762
Sjc_0007530|Sjp_0007530|SJC_S000024.258117
Sjc_0007550|Sjp_0007550|SJC_S000024.302766
Sjc_0007610|Sjp_0007610|SJC_S000024.508454
Sjc_0007620|Sjp_0007620|SJC_S000024.584693
Sjc_0007630|Sjp_0007630|SJC_S000024.592056
Sjc_0007640|Sjp_0007640|SJC_S000024.670552
Sjc_0007660|Sjp_0007660|SJC_S000024.704163
Sjc_0007690|Sjp_0007690|SJC_S000024.789835
Sjc_0007700|Sjp_0007700|SJC_S000024.790500
Sjc_0007710|Sjp_0007710|SJC_S000024.803627
Sjc_0007720|Sjp_0007720|SJC_S000024.841990
Sjc_0007770|Sjp_0007770|SJC_S000025.55466
Sjc_0007790|Sjp_0007790|SJC_S000025.110954
Sjc_0007800|Sjp_0007800|SJC_S000025.138368
Sjc_0007810|Sjp_0007810|SJC_S000025.143210
Sjc_0007850|Sjp_0007850|SJC_S000025.318633
Sjc_0007860|Sjp_0007860|SJC_S000025.449239
Sjc_0007880|Sjp_0007880|SJC_S000025.512364
Sjc_0007890|Sjp_0007890|SJC_S000025.547528
Sjc_0007940|Sjp_0007940|SJC_S000025.694320
Sjc_0007980|Sjp_0007980|SJC_S000026.4976
Sjc_0008010|Sjp_0008010|SJC_S000026.65339
Sjc_0008020|Sjp_0008020|SJC_S000026.101101
Sjc_0008030|Sjp_0008030|SJC_S000026.110066
Sjc_0008050|Sjp_0008050|SJC_S000026.177342
Sjc_0008060|Sjp_0008060|SJC_S000026.195278
Sjc_0008100|Sjp_0008100|SJC_S000026.373625
Sjc_0008110|Sjp_0008110|SJC_S000026.413414
Sjc_0008140|Sjp_0008140|SJC_S000026.482387
Sjc_0008160|Sjp_0008160|SJC_S000026.510576
Sjc_0008180|Sjp_0008180|SJC_S000026.542445
Sjc_0008200|Sjp_0008200|SJC_S000026.583625
Sjc_0008220|Sjp_0008220|SJC_S000026.704091
Sjc_0008230|Sjp_0008230|SJC_S000026.737286
Sjc_0008270|Sjp_0008270|SJC_S000026.797643
Sjc_0008280|Sjp_0008280|SJC_S000026.799844
Sjc_0008300|Sjp_0008300|SJC_S000027.50439
Sjc_0008320|Sjp_0008320|SJC_S000027.145586
Sjc_0008330|Sjp_0008330|SJC_S000027.184820
Sjc_0008360|Sjp_0008360|SJC_S000027.265148
Sjc_0008370|Sjp_0008370|SJC_S000027.278095
Sjc_0008380|Sjp_0008380|SJC_S000027.357366
Sjc_0008390|Sjp_0008390|SJC_S000027.398394
Sjc_0008400|Sjp_0008400|SJC_S000027.422605
Sjc_0008410|Sjp_0008410|SJC_S000027.451032
Sjc_0008420|Sjp_0008420|SJC_S000027.517330
Sjc_0008440|Sjp_0008440|SJC_S000027.537670
Sjc_0008460|Sjp_0008460|SJC_S000028.12621
Sjc_0008470|Sjp_0008470|SJC_S000028.21362
Sjc_0008480|Sjp_0008480|SJC_S000028.64794
Sjc_0008500|Sjp_0008500|SJC_S000028.125508
Sjc_0008510|Sjp_0008510|SJC_S000028.206254
Sjc_0008530|Sjp_0008530|SJC_S000028.241246
Sjc_0008540|Sjp_0008540|SJC_S000028.349537
Sjc_0008560|Sjp_0008560|SJC_S000028.518525
Sjc_0008640|Sjp_0008640|SJC_S000029.48969
Sjc_0008680|Sjp_0008680|SJC_S000029.120008
Sjc_0008700|Sjp_0008700|SJC_S000029.185808
Sjc_0008730|Sjp_0008730|SJC_S000029.279717
Sjc_0008740|Sjp_0008740|SJC_S000029.344311
Sjc_0008780|Sjp_0008780|SJC_S000029.495409
Sjc_0008790|Sjp_0008790|SJC_S000029.538226
Sjc_0008810|Sjp_0008810|SJC_S000030.75033
Sjc_0008870|Sjp_0008870|SJC_S000030.401551
Sjc_0008880|Sjp_0008880|SJC_S000030.453274
Sjc_0008890|Sjp_0008890|SJC_S000030.480513
Sjc_0008900|Sjp_0008900|SJC_S000030.504435
Sjc_0008920|Sjp_0008920|SJC_S000030.589994
Sjc_0008940|Sjp_0008940|SJC_S000030.615244
Sjc_0008950|Sjp_0008950|SJC_S000030.640716
Sjc_0008980|Sjp_0008980|SJC_S000030.730925
Sjc_0009000|Sjp_0009000|SJC_S000030.762130
Sjc_0009010|Sjp_0009010|SJC_S000030.774403
Sjc_0009020|Sjp_0009020|SJC_S000030.837840
Sjc_0009040|Sjp_0009040|SJC_S000030.923569
Sjc_0009080|Sjp_0009080|SJC_S000031.158238
Sjc_0009090|Sjp_0009090|SJC_S000031.163382
Sjc_0009130|Sjp_0009130|SJC_S000031.303736
Sjc_0009150|Sjp_0009150|SJC_S000031.412373
Sjc_0009170|Sjp_0009170|SJC_S000031.485324
Sjc_0009180|Sjp_0009180|SJC_S000031.570427
Sjc_0009250|Sjp_0009250|SJC_S000031.727394
Sjc_0009290|Sjp_0009290|SJC_S000031.822009
Sjc_0009320|Sjp_0009320|SJC_S000031.868402
Sjc_0009340|Sjp_0009340|SJC_S000031.877359
Sjc_0009360|Sjp_0009360|SJC_S000031.911768
Sjc_0009370|Sjp_0009370|SJC_S000031.982779
Sjc_0009380|Sjp_0009380|SJC_S000031.1050417
Sjc_0009410|Sjp_0009410|SJC_S000031.1172871
Sjc_0009430|Sjp_0009430|SJC_S000032.9734
Sjc_0009440|Sjp_0009440|SJC_S000032.33288
Sjc_0009470|Sjp_0009470|SJC_S000032.143284
Sjc_0009490|Sjp_0009490|SJC_S000032.175189
Sjc_0009530|Sjp_0009530|SJC_S000032.341787
Sjc_0009550|Sjp_0009550|SJC_S000032.395825
Sjc_0009580|Sjp_0009580|SJC_S000033.45830
Sjc_0009630|Sjp_0009630|SJC_S000033.179877
Sjc_0009660|Sjp_0009660|SJC_S000033.359196
Sjc_0009670|Sjp_0009670|SJC_S000033.378244
Sjc_0009680|Sjp_0009680|SJC_S000033.551101
Sjc_0009740|Sjp_0009740|SJC_S000033.733732
Sjc_0009780|Sjp_0009780|SJC_S000033.847027
Sjc_0009790|Sjp_0009790|SJC_S000034.993
Sjc_0009810|Sjp_0009810|SJC_S000034.76784
Sjc_0009820|Sjp_0009820|SJC_S000034.152173
Sjc_0009830|Sjp_0009830|SJC_S000034.247741
Sjc_0009860|Sjp_0009860|SJC_S000034.338152
Sjc_0009870|Sjp_0009870|SJC_S000034.344654
Sjc_0009880|Sjp_0009880|SJC_S000034.384315
Sjc_0009900|Sjp_0009900|SJC_S000034.432846
Sjc_0009920|Sjp_0009920|SJC_S000034.466231
Sjc_0009970|Sjp_0009970|SJC_S000035.25623
Sjc_0009980|Sjp_0009980|SJC_S000035.47947
Sjc_0009990|Sjp_0009990|SJC_S000035.94724
Sjc_0010030|Sjp_0010030|SJC_S000035.175478
Sjc_0010040|Sjp_0010040|SJC_S000035.210317
Sjc_0010060|Sjp_0010060|SJC_S000035.269725
Sjc_0010070|Sjp_0010070|SJC_S000036.8442
Sjc_0010080|Sjp_0010080|SJC_S000036.45858
Sjc_0010160|Sjp_0010160|SJC_S000036.371944
Sjc_0010170|Sjp_0010170|SJC_S000036.422782
Sjc_0010210|Sjp_0010210|SJC_S000036.515602
Sjc_0010220|Sjp_0010220|SJC_S000037.2671
Sjc_0010240|Sjp_0010240|SJC_S000037.189849
Sjc_0010250|Sjp_0010250|SJC_S000037.233108
Sjc_0010270|Sjp_0010270|SJC_S000037.413122
Sjc_0010280|Sjp_0010280|SJC_S000037.446543
Sjc_0010300|Sjp_0010300|SJC_S000037.603718
Sjc_0010320|Sjp_0010320|SJC_S000038.89332
Sjc_0010340|Sjp_0010340|SJC_S000038.163298
Sjc_0010360|Sjp_0010360|SJC_S000038.188709
Sjc_0010390|Sjp_0010390|SJC_S000039.21412
Sjc_0010400|Sjp_0010400|SJC_S000039.99106
Sjc_0010440|Sjp_0010440|SJC_S000039.197301
Sjc_0010460|Sjp_0010460|SJC_S000039.269550
Sjc_0010470|Sjp_0010470|SJC_S000039.297875
Sjc_0010480|Sjp_0010480|SJC_S000039.361467
Sjc_0010490|Sjp_0010490|SJC_S000039.427719
Sjc_0010500|Sjp_0010500|SJC_S000039.461595
Sjc_0010530|Sjp_0010530|SJC_S000039.591889
Sjc_0010550|Sjp_0010550|SJC_S000040.19797
Sjc_0010590|Sjp_0010590|SJC_S000040.95668
Sjc_0010620|Sjp_0010620|SJC_S000040.154029
Sjc_0010630|Sjp_0010630|SJC_S000040.170092
Sjc_0010640|Sjp_0010640|SJC_S000040.230519
Sjc_0010650|Sjp_0010650|SJC_S000040.300758
Sjc_0010660|Sjp_0010660|SJC_S000040.360740
Sjc_0010690|Sjp_0010690|SJC_S000040.397499
Sjc_0010710|Sjp_0010710|SJC_S000040.478445
Sjc_0010720|Sjp_0010720|SJC_S000040.528022
Sjc_0010750|Sjp_0010750|SJC_S000040.795783
Sjc_0010760|Sjp_0010760|SJC_S000040.881146
Sjc_0010770|Sjp_0010770|SJC_S000040.940315
Sjc_0010800|Sjp_0010800|SJC_S000041.98727
Sjc_0010820|Sjp_0010820|SJC_S000041.132007
Sjc_0010850|Sjp_0010850|SJC_S000041.216338
Sjc_0010860|Sjp_0010860|SJC_S000041.379872
Sjc_0010870|Sjp_0010870|SJC_S000041.475323
Sjc_0010880|Sjp_0010880|SJC_S000041.499537
Sjc_0010940|Sjp_0010940|SJC_S000041.743874
Sjc_0010950|Sjp_0010950|SJC_S000041.775862
Sjc_0010960|Sjp_0010960|SJC_S000041.846276
Sjc_0011010|Sjp_0011010|SJC_S000042.28715
Sjc_0011020|Sjp_0011020|SJC_S000042.53606
Sjc_0011040|Sjp_0011040|SJC_S000042.141739
Sjc_0011060|Sjp_0011060|SJC_S000042.188497
Sjc_0011070|Sjp_0011070|SJC_S000042.196440
Sjc_0011090|Sjp_0011090|SJC_S000042.226996
Sjc_0011120|Sjp_0011120|SJC_S000042.347054
Sjc_0011130|Sjp_0011130|SJC_S000042.403478
Sjc_0011140|Sjp_0011140|SJC_S000042.423952
Sjc_0011160|Sjp_0011160|SJC_S000043.64805
Sjc_0011180|Sjp_0011180|SJC_S000043.166391
Sjc_0011200|Sjp_0011200|SJC_S000043.222212
Sjc_0011210|Sjp_0011210|SJC_S000044.97940
Sjc_0011250|Sjp_0011250|SJC_S000044.330902
Sjc_0011260|Sjp_0011260|SJC_S000044.359501
Sjc_0011270|Sjp_0011270|SJC_S000045.425
Sjc_0011310|Sjp_0011310|SJC_S000045.98498
Sjc_0011320|Sjp_0011320|SJC_S000045.120828
Sjc_0011330|Sjp_0011330|SJC_S000045.143937
Sjc_0011340|Sjp_0011340|SJC_S000045.181316
Sjc_0011350|Sjp_0011350|SJC_S000045.226184
Sjc_0011380|Sjp_0011380|SJC_S000045.279088
Sjc_0011400|Sjp_0011400|SJC_S000045.317503
Sjc_0011410|Sjp_0011410|SJC_S000045.356324
Sjc_0011420|Sjp_0011420|SJC_S000045.366676
Sjc_0011430|Sjp_0011430|SJC_S000045.389862
Sjc_0011440|Sjp_0011440|SJC_S000045.413830
Sjc_0011460|Sjp_0011460|SJC_S000045.439314
Sjc_0011470|Sjp_0011470|SJC_S000045.491023
Sjc_0011480|Sjp_0011480|SJC_S000045.496765
Sjc_0011490|Sjp_0011490|SJC_S000045.514550
Sjc_0011500|Sjp_0011500|SJC_S000045.543099
Sjc_0011510|Sjp_0011510|SJC_S000045.571088
Sjc_0011520|Sjp_0011520|SJC_S000045.580128
Sjc_0011530|Sjp_0011530|SJC_S000045.632331
Sjc_0011540|Sjp_0011540|SJC_S000045.710266
Sjc_0011570|Sjp_0011570|SJC_S000045.804915
Sjc_0011590|Sjp_0011590|SJC_S000046.9411
Sjc_0011600|Sjp_0011600|SJC_S000046.25001
Sjc_0011610|Sjp_0011610|SJC_S000046.129139
Sjc_0011620|Sjp_0011620|SJC_S000046.243579
Sjc_0011630|Sjp_0011630|SJC_S000046.302325
Sjc_0011650|Sjp_0011650|SJC_S000046.403033
Sjc_0011660|Sjp_0011660|SJC_S000046.456357
Sjc_0011680|Sjp_0011680|SJC_S000046.576811
Sjc_0011770|Sjp_0011770|SJC_S000048.84603
Sjc_0011780|Sjp_0011780|SJC_S000048.114780
Sjc_0011800|Sjp_0011800|SJC_S000048.232874
Sjc_0011830|Sjp_0011830|SJC_S000048.290828
Sjc_0011840|Sjp_0011840|SJC_S000048.365890
Sjc_0011870|Sjp_0011870|SJC_S000048.411465
Sjc_0011910|Sjp_0011910|SJC_S000048.489578
Sjc_0011930|Sjp_0011930|SJC_S000048.773304
Sjc_0011950|Sjp_0011950|SJC_S000048.811943
Sjc_0011980|Sjp_0011980|SJC_S000048.880854
Sjc_0011990|Sjp_0011990|SJC_S000048.897579
Sjc_0012050|Sjp_0012050|SJC_S000050.37548
Sjc_0012060|Sjp_0012060|SJC_S000050.84337
Sjc_0012080|Sjp_0012080|SJC_S000050.195130
Sjc_0012090|Sjp_0012090|SJC_S000050.199890
Sjc_0012130|Sjp_0012130|SJC_S000050.293637
Sjc_0012140|Sjp_0012140|SJC_S000050.349591
Sjc_0012160|Sjp_0012160|SJC_S000050.378700
Sjc_0012170|Sjp_0012170|SJC_S000050.480885
Sjc_0012210|Sjp_0012210|SJC_S000051.54226
Sjc_0012230|Sjp_0012230|SJC_S000051.149265
Sjc_0012250|Sjp_0012250|SJC_S000051.253248
Sjc_0012260|Sjp_0012260|SJC_S000051.267964
Sjc_0012340|Sjp_0012340|SJC_S000052.81954
Sjc_0012360|Sjp_0012360|SJC_S000052.127174
Sjc_0012370|Sjp_0012370|SJC_S000052.138257
Sjc_0012390|Sjp_0012390|SJC_S000052.341262
Sjc_0012400|Sjp_0012400|SJC_S000052.379834
Sjc_0012410|Sjp_0012410|SJC_S000052.437908
Sjc_0012420|Sjp_0012420|SJC_S000052.478720
Sjc_0012430|Sjp_0012430|SJC_S000052.520949
Sjc_0012450|Sjp_0012450|SJC_S000052.648013
Sjc_0012460|Sjp_0012460|SJC_S000052.785675
Sjc_0012470|Sjp_0012470|SJC_S000052.812144
Sjc_0012500|Sjp_0012500|SJC_S000052.886810
Sjc_0012510|Sjp_0012510|SJC_S000052.899614
Sjc_0012520|Sjp_0012520|SJC_S000053.221
Sjc_0012550|Sjp_0012550|SJC_S000053.105299
Sjc_0012570|Sjp_0012570|SJC_S000053.127977
Sjc_0012590|Sjp_0012590|SJC_S000053.223130
Sjc_0012600|Sjp_0012600|SJC_S000054.10849
Sjc_0012610|Sjp_0012610|SJC_S000054.19254
Sjc_0012620|Sjp_0012620|SJC_S000054.40485
Sjc_0012630|Sjp_0012630|SJC_S000054.90444
Sjc_0012640|Sjp_0012640|SJC_S000054.110008
Sjc_0012650|Sjp_0012650|SJC_S000054.134818
Sjc_0012730|Sjp_0012730|SJC_S000055.29889
Sjc_0012740|Sjp_0012740|SJC_S000055.81811
Sjc_0012750|Sjp_0012750|SJC_S000055.114834
Sjc_0012770|Sjp_0012770|SJC_S000055.175024
Sjc_0012790|Sjp_0012790|SJC_S000055.222669
Sjc_0012810|Sjp_0012810|SJC_S000055.285303
Sjc_0012820|Sjp_0012820|SJC_S000055.355494
Sjc_0012840|Sjp_0012840|SJC_S000055.400387
Sjc_0012850|Sjp_0012850|SJC_S000055.421519
Sjc_0012860|Sjp_0012860|SJC_S000055.439949
Sjc_0012870|Sjp_0012870|SJC_S000055.483433
Sjc_0012900|Sjp_0012900|SJC_S000055.570762
Sjc_0012910|Sjp_0012910|SJC_S000055.646996
Sjc_0012920|Sjp_0012920|SJC_S000055.658337
Sjc_0012940|Sjp_0012940|SJC_S000055.690123
Sjc_0012950|Sjp_0012950|SJC_S000056.85
Sjc_0012960|Sjp_0012960|SJC_S000056.83312
Sjc_0012980|Sjp_0012980|SJC_S000056.115273
Sjc_0013000|Sjp_0013000|SJC_S000056.188863
Sjc_0013020|Sjp_0013020|SJC_S000057.35572
Sjc_0013030|Sjp_0013030|SJC_S000057.74655
Sjc_0013040|Sjp_0013040|SJC_S000057.128559
Sjc_0013050|Sjp_0013050|SJC_S000057.179718
Sjc_0013060|Sjp_0013060|SJC_S000057.226909
Sjc_0013080|Sjp_0013080|SJC_S000057.286867
Sjc_0013090|Sjp_0013090|SJC_S000057.339149
Sjc_0013150|Sjp_0013150|SJC_S000057.547557
Sjc_0013160|Sjp_0013160|SJC_S000057.566508
Sjc_0013170|Sjp_0013170|SJC_S000057.602194
Sjc_0013200|Sjp_0013200|SJC_S000058.4816
Sjc_0013210|Sjp_0013210|SJC_S000058.47657
Sjc_0013240|Sjp_0013240|SJC_S000058.105391
Sjc_0013250|Sjp_0013250|SJC_S000058.134814
Sjc_0013260|Sjp_0013260|SJC_S000058.169446
Sjc_0013270|Sjp_0013270|SJC_S000058.185628
Sjc_0013290|Sjp_0013290|SJC_S000058.268162
Sjc_0013310|Sjp_0013310|SJC_S000058.280042
Sjc_0013330|Sjp_0013330|SJC_S000058.355052
Sjc_0013350|Sjp_0013350|SJC_S000058.417188
Sjc_0013380|Sjp_0013380|SJC_S000058.475487
Sjc_0013410|Sjp_0013410|SJC_S000058.534120
Sjc_0013420|Sjp_0013420|SJC_S000058.578467
Sjc_0013430|Sjp_0013430|SJC_S000058.613559
Sjc_0013470|Sjp_0013470|SJC_S000058.739522
Sjc_0013520|Sjp_0013520|SJC_S000059.100972
Sjc_0013530|Sjp_0013530|SJC_S000059.118152
Sjc_0013540|Sjp_0013540|SJC_S000059.181457
Sjc_0013550|Sjp_0013550|SJC_S000059.184991
Sjc_0013560|Sjp_0013560|SJC_S000059.203689
Sjc_0013570|Sjp_0013570|SJC_S000059.248177
Sjc_0013590|Sjp_0013590|SJC_S000059.325525
Sjc_0013600|Sjp_0013600|SJC_S000059.353284
Sjc_0013610|Sjp_0013610|SJC_S000059.511466
Sjc_0013630|Sjp_0013630|SJC_S000059.548289
Sjc_0013680|Sjp_0013680|SJC_S000059.624922
Sjc_0013690|Sjp_0013690|SJC_S000059.655532
Sjc_0013700|Sjp_0013700|SJC_S000059.673242
Sjc_0013730|Sjp_0013730|SJC_S000059.749427
Sjc_0013740|Sjp_0013740|SJC_S000059.765055
Sjc_0013780|Sjp_0013780|SJC_S000059.819234
Sjc_0013820|Sjp_0013820|SJC_S000060.19654
Sjc_0013830|Sjp_0013830|SJC_S000060.127137
Sjc_0013840|Sjp_0013840|SJC_S000060.166720
Sjc_0013850|Sjp_0013850|SJC_S000060.179359
Sjc_0013880|Sjp_0013880|SJC_S000060.225221
Sjc_0013900|Sjp_0013900|SJC_S000060.355138
Sjc_0013910|Sjp_0013910|SJC_S000060.369669
Sjc_0013920|Sjp_0013920|SJC_S000060.397449
Sjc_0013990|Sjp_0013990|SJC_S000061.180775
Sjc_0014020|Sjp_0014020|SJC_S000061.296042
Sjc_0014040|Sjp_0014040|SJC_S000061.366606
Sjc_0014050|Sjp_0014050|SJC_S000061.391739
Sjc_0014090|Sjp_0014090|SJC_S000061.459419
Sjc_0014120|Sjp_0014120|SJC_S000061.526609
Sjc_0014130|Sjp_0014130|SJC_S000061.571262
Sjc_0014140|Sjp_0014140|SJC_S000061.613310
Sjc_0014150|Sjp_0014150|SJC_S000061.635875
Sjc_0014230|Sjp_0014230|SJC_S000062.319728
Sjc_0014240|Sjp_0014240|SJC_S000062.362184
Sjc_0014300|Sjp_0014300|SJC_S000062.597829
Sjc_0014370|Sjp_0014370|SJC_S000063.155141
Sjc_0014380|Sjp_0014380|SJC_S000063.223087
Sjc_0014440|Sjp_0014440|SJC_S000064.12549
Sjc_0014450|Sjp_0014450|SJC_S000064.27892
Sjc_0014470|Sjp_0014470|SJC_S000064.78778
Sjc_0014490|Sjp_0014490|SJC_S000064.141623
Sjc_0014560|Sjp_0014560|SJC_S000064.284539
Sjc_0014570|Sjp_0014570|SJC_S000064.303785
Sjc_0014580|Sjp_0014580|SJC_S000064.304726
Sjc_0014600|Sjp_0014600|SJC_S000064.371515
Sjc_0014610|Sjp_0014610|SJC_S000064.408040
Sjc_0014620|Sjp_0014620|SJC_S000064.438850
Sjc_0014630|Sjp_0014630|SJC_S000065.11127
Sjc_0014700|Sjp_0014700|SJC_S000065.147745
Sjc_0014710|Sjp_0014710|SJC_S000065.168104
Sjc_0014720|Sjp_0014720|SJC_S000065.205216
Sjc_0014730|Sjp_0014730|SJC_S000065.275808
Sjc_0014740|Sjp_0014740|SJC_S000065.369639
Sjc_0014760|Sjp_0014760|SJC_S000065.486197
Sjc_0014770|Sjp_0014770|SJC_S000065.513576
Sjc_0014790|Sjp_0014790|SJC_S000066.3026
Sjc_0014800|Sjp_0014800|SJC_S000066.79526
Sjc_0014810|Sjp_0014810|SJC_S000066.97251
Sjc_0014820|Sjp_0014820|SJC_S000066.129696
Sjc_0014830|Sjp_0014830|SJC_S000066.182980
Sjc_0014870|Sjp_0014870|SJC_S000066.335024
Sjc_0014890|Sjp_0014890|SJC_S000066.389367
Sjc_0014920|Sjp_0014920|SJC_S000066.445017
Sjc_0014960|Sjp_0014960|SJC_S000068.186780
Sjc_0014970|Sjp_0014970|SJC_S000068.233658
Sjc_0014980|Sjp_0014980|SJC_S000068.257409
Sjc_0014990|Sjp_0014990|SJC_S000068.308377
Sjc_0015020|Sjp_0015020|SJC_S000069.38937
Sjc_0015040|Sjp_0015040|SJC_S000069.82813
Sjc_0015070|Sjp_0015070|SJC_S000069.154790
Sjc_0015100|Sjp_0015100|SJC_S000069.212153
Sjc_0015210|Sjp_0015210|SJC_S000069.457834
Sjc_0015220|Sjp_0015220|SJC_S000069.476349
Sjc_0015230|Sjp_0015230|SJC_S000069.502620
Sjc_0015270|Sjp_0015270|SJC_S000070.193820
Sjc_0015280|Sjp_0015280|SJC_S000070.230724
Sjc_0015310|Sjp_0015310|SJC_S000070.312023
Sjc_0015320|Sjp_0015320|SJC_S000070.345916
Sjc_0015330|Sjp_0015330|SJC_S000070.375830
Sjc_0015340|Sjp_0015340|SJC_S000070.424804
Sjc_0015350|Sjp_0015350|SJC_S000070.473526
Sjc_0015400|Sjp_0015400|SJC_S000070.567036
Sjc_0015410|Sjp_0015410|SJC_S000070.570204
Sjc_0015420|Sjp_0015420|SJC_S000070.633652
Sjc_0015440|Sjp_0015440|SJC_S000071.3467
Sjc_0015450|Sjp_0015450|SJC_S000071.49217
Sjc_0015480|Sjp_0015480|SJC_S000072.60684
Sjc_0015510|Sjp_0015510|SJC_S000072.160268
Sjc_0015530|Sjp_0015530|SJC_S000072.206352
Sjc_0015540|Sjp_0015540|SJC_S000072.214818
Sjc_0015550|Sjp_0015550|SJC_S000072.237379
Sjc_0015570|Sjp_0015570|SJC_S000072.312812
Sjc_0015640|Sjp_0015640|SJC_S000072.587238
Sjc_0015670|Sjp_0015670|SJC_S000072.658984
Sjc_0015720|Sjp_0015720|SJC_S000073.68871
Sjc_0015740|Sjp_0015740|SJC_S000073.113425
Sjc_0015750|Sjp_0015750|SJC_S000073.217170
Sjc_0015760|Sjp_0015760|SJC_S000073.229746
Sjc_0015770|Sjp_0015770|SJC_S000073.272642
Sjc_0015780|Sjp_0015780|SJC_S000073.286352
Sjc_0015800|Sjp_0015800|SJC_S000073.378310
Sjc_0015810|Sjp_0015810|SJC_S000074.11348
Sjc_0015890|Sjp_0015890|SJC_S000075.22405
Sjc_0015900|Sjp_0015900|SJC_S000075.48321
Sjc_0015930|Sjp_0015930|SJC_S000075.266106
Sjc_0015940|Sjp_0015940|SJC_S000075.278162
Sjc_0015950|Sjp_0015950|SJC_S000075.334502
Sjc_0015960|Sjp_0015960|SJC_S000075.377079
Sjc_0015980|Sjp_0015980|SJC_S000075.406255
Sjc_0016040|Sjp_0016040|SJC_S000076.63268
Sjc_0016070|Sjp_0016070|SJC_S000076.181040
Sjc_0016120|Sjp_0016120|SJC_S000076.274277
Sjc_0016130|Sjp_0016130|SJC_S000076.281643
Sjc_0016150|Sjp_0016150|SJC_S000077.1991
Sjc_0016170|Sjp_0016170|SJC_S000077.31857
Sjc_0016180|Sjp_0016180|SJC_S000077.55550
Sjc_0016190|Sjp_0016190|SJC_S000077.74577
Sjc_0016200|Sjp_0016200|SJC_S000077.120155
Sjc_0016210|Sjp_0016210|SJC_S000077.150641
Sjc_0016220|Sjp_0016220|SJC_S000077.212828
Sjc_0016230|Sjp_0016230|SJC_S000077.261536
Sjc_0016280|Sjp_0016280|SJC_S000077.400752
Sjc_0016290|Sjp_0016290|SJC_S000077.426263
Sjc_0016300|Sjp_0016300|SJC_S000077.455374
Sjc_0016310|Sjp_0016310|SJC_S000077.475742
Sjc_0016340|Sjp_0016340|SJC_S000077.641554
Sjc_0016370|Sjp_0016370|SJC_S000077.709732
Sjc_0016390|Sjp_0016390|SJC_S000078.39370
Sjc_0016400|Sjp_0016400|SJC_S000078.59024
Sjc_0016410|Sjp_0016410|SJC_S000078.80905
Sjc_0016420|Sjp_0016420|SJC_S000078.123713
Sjc_0016430|Sjp_0016430|SJC_S000078.150245
Sjc_0016440|Sjp_0016440|SJC_S000078.161192
Sjc_0016450|Sjp_0016450|SJC_S000078.185246
Sjc_0016460|Sjp_0016460|SJC_S000078.234907
Sjc_0016490|Sjp_0016490|SJC_S000078.301284
Sjc_0016540|Sjp_0016540|SJC_S000078.395823
Sjc_0016550|Sjp_0016550|SJC_S000078.415259
Sjc_0016570|Sjp_0016570|SJC_S000079.80187
Sjc_0016590|Sjp_0016590|SJC_S000080.38213
Sjc_0016600|Sjp_0016600|SJC_S000080.66606
Sjc_0016610|Sjp_0016610|SJC_S000080.211123
Sjc_0016620|Sjp_0016620|SJC_S000080.246003
Sjc_0016640|Sjp_0016640|SJC_S000080.293707
Sjc_0016660|Sjp_0016660|SJC_S000080.330404
Sjc_0016670|Sjp_0016670|SJC_S000080.342423
Sjc_0016680|Sjp_0016680|SJC_S000080.344390
Sjc_0016700|Sjp_0016700|SJC_S000080.388166
Sjc_0016710|Sjp_0016710|SJC_S000080.448804
Sjc_0016770|Sjp_0016770|SJC_S000080.630371
Sjc_0016830|Sjp_0016830|SJC_S000081.110628
Sjc_0016840|Sjp_0016840|SJC_S000081.148061
Sjc_0016860|Sjp_0016860|SJC_S000081.262408
Sjc_0016870|Sjp_0016870|SJC_S000081.290913
Sjc_0016920|Sjp_0016920|SJC_S000081.406540
Sjc_0016930|Sjp_0016930|SJC_S000081.413067
Sjc_0016950|Sjp_0016950|SJC_S000081.476438
Sjc_0016960|Sjp_0016960|SJC_S000081.496372
Sjc_0016990|Sjp_0016990|SJC_S000081.558013
Sjc_0017000|Sjp_0017000|SJC_S000081.579309
Sjc_0017010|Sjp_0017010|SJC_S000081.628158
Sjc_0017020|Sjp_0017020|SJC_S000081.633883
Sjc_0017050|Sjp_0017050|SJC_S000082.85801
Sjc_0017080|Sjp_0017080|SJC_S000083.62108
Sjc_0017100|Sjp_0017100|SJC_S000083.91280
Sjc_0017110|Sjp_0017110|SJC_S000083.109360
Sjc_0017130|Sjp_0017130|SJC_S000083.129432
Sjc_0017150|Sjp_0017150|SJC_S000083.331295
Sjc_0017170|Sjp_0017170|SJC_S000083.389478
Sjc_0017180|Sjp_0017180|SJC_S000083.400388
Sjc_0017190|Sjp_0017190|SJC_S000083.415280
Sjc_0017200|Sjp_0017200|SJC_S000083.457842
Sjc_0017240|Sjp_0017240|SJC_S000083.565022
Sjc_0017270|Sjp_0017270|SJC_S000083.664983
Sjc_0017290|Sjp_0017290|SJC_S000083.687208
Sjc_0017330|Sjp_0017330|SJC_S000084.51012
Sjc_0017350|Sjp_0017350|SJC_S000084.75920
Sjc_0017370|Sjp_0017370|SJC_S000084.86505
Sjc_0017390|Sjp_0017390|SJC_S000084.140659
Sjc_0017400|Sjp_0017400|SJC_S000084.199018
Sjc_0017430|Sjp_0017430|SJC_S000084.291684
Sjc_0017440|Sjp_0017440|SJC_S000084.323943
Sjc_0017470|Sjp_0017470|SJC_S000084.353271
Sjc_0017490|Sjp_0017490|SJC_S000085.22650
Sjc_0017550|Sjp_0017550|SJC_S000085.151402
Sjc_0017560|Sjp_0017560|SJC_S000085.160817
Sjc_0017570|Sjp_0017570|SJC_S000085.169124
Sjc_0017590|Sjp_0017590|SJC_S000085.210439
Sjc_0017600|Sjp_0017600|SJC_S000085.286580
Sjc_0017630|Sjp_0017630|SJC_S000085.334196
Sjc_0017680|Sjp_0017680|SJC_S000085.514615
Sjc_0017690|Sjp_0017690|SJC_S000085.523605
Sjc_0017720|Sjp_0017720|SJC_S000086.38126
Sjc_0017730|Sjp_0017730|SJC_S000086.95480
Sjc_0017760|Sjp_0017760|SJC_S000086.283532
Sjc_0017770|Sjp_0017770|SJC_S000086.311874
Sjc_0017800|Sjp_0017800|SJC_S000086.376136
Sjc_0017810|Sjp_0017810|SJC_S000086.452777
Sjc_0017840|Sjp_0017840|SJC_S000086.516684
Sjc_0017850|Sjp_0017850|SJC_S000086.520864
Sjc_0017890|Sjp_0017890|SJC_S000087.96168
Sjc_0017920|Sjp_0017920|SJC_S000087.132524
Sjc_0017930|Sjp_0017930|SJC_S000087.208207
Sjc_0017990|Sjp_0017990|SJC_S000087.330711
Sjc_0018000|Sjp_0018000|SJC_S000087.375209
Sjc_0018030|Sjp_0018030|SJC_S000087.473858
Sjc_0018050|Sjp_0018050|SJC_S000087.563316
Sjc_0018060|Sjp_0018060|SJC_S000087.582541
Sjc_0018080|Sjp_0018080|SJC_S000088.61096
Sjc_0018090|Sjp_0018090|SJC_S000088.129000
Sjc_0018120|Sjp_0018120|SJC_S000088.269899
Sjc_0018170|Sjp_0018170|SJC_S000088.392291
Sjc_0018200|Sjp_0018200|SJC_S000088.526808
Sjc_0018210|Sjp_0018210|SJC_S000088.558794
Sjc_0018250|Sjp_0018250|SJC_S000089.108075
Sjc_0018260|Sjp_0018260|SJC_S000089.126471
Sjc_0018280|Sjp_0018280|SJC_S000089.163772
Sjc_0018310|Sjp_0018310|SJC_S000089.319540
Sjc_0018320|Sjp_0018320|SJC_S000090.72
Sjc_0018340|Sjp_0018340|SJC_S000090.46995
Sjc_0018390|Sjp_0018390|SJC_S000090.237832
Sjc_0018400|Sjp_0018400|SJC_S000090.248209
Sjc_0018420|Sjp_0018420|SJC_S000090.311358
Sjc_0018430|Sjp_0018430|SJC_S000090.339370
Sjc_0018450|Sjp_0018450|SJC_S000090.501040
Sjc_0018470|Sjp_0018470|SJC_S000090.600029
Sjc_0018490|Sjp_0018490|SJC_S000091.13591
Sjc_0018530|Sjp_0018530|SJC_S000091.83757
Sjc_0018540|Sjp_0018540|SJC_S000091.135048
Sjc_0018550|Sjp_0018550|SJC_S000091.146037
Sjc_0018560|Sjp_0018560|SJC_S000091.159397
Sjc_0018570|Sjp_0018570|SJC_S000091.183425
Sjc_0018610|Sjp_0018610|SJC_S000091.317718
Sjc_0018640|Sjp_0018640|SJC_S000091.384795
Sjc_0018720|Sjp_0018720|SJC_S000092.259205
Sjc_0018730|Sjp_0018730|SJC_S000092.299020
Sjc_0018740|Sjp_0018740|SJC_S000092.324501
Sjc_0018750|Sjp_0018750|SJC_S000093.1733
Sjc_0018790|Sjp_0018790|SJC_S000093.259162
Sjc_0018830|Sjp_0018830|SJC_S000094.8104
Sjc_0018840|Sjp_0018840|SJC_S000094.30361
Sjc_0018870|Sjp_0018870|SJC_S000094.94036
Sjc_0018880|Sjp_0018880|SJC_S000094.122132
Sjc_0018890|Sjp_0018890|SJC_S000094.289276
Sjc_0018900|Sjp_0018900|SJC_S000096.28357
Sjc_0018910|Sjp_0018910|SJC_S000096.68778
Sjc_0018920|Sjp_0018920|SJC_S000096.110065
Sjc_0018960|Sjp_0018960|SJC_S000096.230085
Sjc_0018970|Sjp_0018970|SJC_S000096.305393
Sjc_0018980|Sjp_0018980|SJC_S000096.326407
Sjc_0019000|Sjp_0019000|SJC_S000096.367787
Sjc_0019020|Sjp_0019020|SJC_S000096.426360
Sjc_0019070|Sjp_0019070|SJC_S000097.142318
Sjc_0019090|Sjp_0019090|SJC_S000098.335
Sjc_0019100|Sjp_0019100|SJC_S000098.34688
Sjc_0019110|Sjp_0019110|SJC_S000098.71703
Sjc_0019140|Sjp_0019140|SJC_S000098.160855
Sjc_0019170|Sjp_0019170|SJC_S000098.237211
Sjc_0019180|Sjp_0019180|SJC_S000098.270153
Sjc_0019200|Sjp_0019200|SJC_S000099.831
Sjc_0019210|Sjp_0019210|SJC_S000099.46913
Sjc_0019260|Sjp_0019260|SJC_S000099.100263
Sjc_0019280|Sjp_0019280|SJC_S000099.247432
Sjc_0019290|Sjp_0019290|SJC_S000099.271742
Sjc_0019300|Sjp_0019300|SJC_S000099.291341
Sjc_0019310|Sjp_0019310|SJC_S000099.313172
Sjc_0019340|Sjp_0019340|SJC_S000099.355178
Sjc_0019360|Sjp_0019360|SJC_S000099.379899
Sjc_0019370|Sjp_0019370|SJC_S000100.49219
Sjc_0019390|Sjp_0019390|SJC_S000100.138988
Sjc_0019400|Sjp_0019400|SJC_S000100.174806
Sjc_0019440|Sjp_0019440|SJC_S000101.77892
Sjc_0019460|Sjp_0019460|SJC_S000101.130020
Sjc_0019480|Sjp_0019480|SJC_S000102.10835
Sjc_0019490|Sjp_0019490|SJC_S000102.14710
Sjc_0019500|Sjp_0019500|SJC_S000102.96326
Sjc_0019540|Sjp_0019540|SJC_S000102.143965
Sjc_0019550|Sjp_0019550|SJC_S000102.203085
Sjc_0019580|Sjp_0019580|SJC_S000102.284471
Sjc_0019610|Sjp_0019610|SJC_S000104.47168
Sjc_0019620|Sjp_0019620|SJC_S000104.79323
Sjc_0019650|Sjp_0019650|SJC_S000104.124420
Sjc_0019660|Sjp_0019660|SJC_S000104.135959
Sjc_0019700|Sjp_0019700|SJC_S000104.239343
Sjc_0019720|Sjp_0019720|SJC_S000104.309110
Sjc_0019730|Sjp_0019730|SJC_S000104.345702
Sjc_0019760|Sjp_0019760|SJC_S000105.1945
Sjc_0019800|Sjp_0019800|SJC_S000105.104266
Sjc_0019810|Sjp_0019810|SJC_S000105.107292
Sjc_0019820|Sjp_0019820|SJC_S000105.161330
Sjc_0019850|Sjp_0019850|SJC_S000105.242051
Sjc_0019870|Sjp_0019870|SJC_S000105.396994
Sjc_0019880|Sjp_0019880|SJC_S000105.414219
Sjc_0019890|Sjp_0019890|SJC_S000105.543800
Sjc_0019910|Sjp_0019910|SJC_S000106.96269
Sjc_0019920|Sjp_0019920|SJC_S000106.151419
Sjc_0019960|Sjp_0019960|SJC_S000106.259703
Sjc_0019970|Sjp_0019970|SJC_S000106.261944
Sjc_0020010|Sjp_0020010|SJC_S000106.320618
Sjc_0020050|Sjp_0020050|SJC_S000107.120603
Sjc_0020060|Sjp_0020060|SJC_S000107.164704
Sjc_0020080|Sjp_0020080|SJC_S000107.207673
Sjc_0020090|Sjp_0020090|SJC_S000107.236360
Sjc_0020100|Sjp_0020100|SJC_S000107.251596
Sjc_0020120|Sjp_0020120|SJC_S000107.375071
Sjc_0020150|Sjp_0020150|SJC_S000108.22239
Sjc_0020210|Sjp_0020210|SJC_S000108.255158
Sjc_0020220|Sjp_0020220|SJC_S000108.265747
Sjc_0020230|Sjp_0020230|SJC_S000108.275411
Sjc_0020240|Sjp_0020240|SJC_S000109.5844
Sjc_0020290|Sjp_0020290|SJC_S000109.171021
Sjc_0020320|Sjp_0020320|SJC_S000109.311040
Sjc_0020330|Sjp_0020330|SJC_S000109.316793
Sjc_0020340|Sjp_0020340|SJC_S000109.375726
Sjc_0020370|Sjp_0020370|SJC_S000110.5744
Sjc_0020380|Sjp_0020380|SJC_S000110.47082
Sjc_0020390|Sjp_0020390|SJC_S000110.75826
Sjc_0020410|Sjp_0020410|SJC_S000110.121664
Sjc_0020440|Sjp_0020440|SJC_S000110.226330
Sjc_0020450|Sjp_0020450|SJC_S000110.240754
Sjc_0020490|Sjp_0020490|SJC_S000110.432546
Sjc_0020510|Sjp_0020510|SJC_S000111.50158
Sjc_0020520|Sjp_0020520|SJC_S000111.68829
Sjc_0020530|Sjp_0020530|SJC_S000111.83664
Sjc_0020540|Sjp_0020540|SJC_S000111.114998
Sjc_0020550|Sjp_0020550|SJC_S000111.151058
Sjc_0020590|Sjp_0020590|SJC_S000111.333350
Sjc_0020610|Sjp_0020610|SJC_S000111.409938
Sjc_0020620|Sjp_0020620|SJC_S000112.8187
Sjc_0020630|Sjp_0020630|SJC_S000112.32276
Sjc_0020650|Sjp_0020650|SJC_S000112.85512
Sjc_0020690|Sjp_0020690|SJC_S000112.153012
Sjc_0020710|Sjp_0020710|SJC_S000112.214804
Sjc_0020720|Sjp_0020720|SJC_S000112.251452
Sjc_0020800|Sjp_0020800|SJC_S000113.116772
Sjc_0020830|Sjp_0020830|SJC_S000113.205120
Sjc_0020850|Sjp_0020850|SJC_S000113.377476
Sjc_0020860|Sjp_0020860|SJC_S000114.7072
Sjc_0020870|Sjp_0020870|SJC_S000114.61284
Sjc_0020880|Sjp_0020880|SJC_S000114.67367
Sjc_0020900|Sjp_0020900|SJC_S000114.99792
Sjc_0020920|Sjp_0020920|SJC_S000114.143321
Sjc_0020930|Sjp_0020930|SJC_S000114.166127
Sjc_0020940|Sjp_0020940|SJC_S000114.180563
Sjc_0020960|Sjp_0020960|SJC_S000114.265009
Sjc_0020980|Sjp_0020980|SJC_S000114.335398
Sjc_0021010|Sjp_0021010|SJC_S000114.384293
Sjc_0021030|Sjp_0021030|SJC_S000114.425056
Sjc_0021070|Sjp_0021070|SJC_S000114.485898
Sjc_0021090|Sjp_0021090|SJC_S000114.501242
Sjc_0021120|Sjp_0021120|SJC_S000114.718738
Sjc_0021150|Sjp_0021150|SJC_S000114.745817
Sjc_0021160|Sjp_0021160|SJC_S000114.749417
Sjc_0021170|Sjp_0021170|SJC_S000114.777820
Sjc_0021180|Sjp_0021180|SJC_S000114.798977
Sjc_0021210|Sjp_0021210|SJC_S000115.98432
Sjc_0021260|Sjp_0021260|SJC_S000115.196506
Sjc_0021320|Sjp_0021320|SJC_S000115.472866
Sjc_0021360|Sjp_0021360|SJC_S000115.615755
Sjc_0021410|Sjp_0021410|SJC_S000116.173418
Sjc_0021420|Sjp_0021420|SJC_S000116.190123
Sjc_0021430|Sjp_0021430|SJC_S000116.210994
Sjc_0021450|Sjp_0021450|SJC_S000116.250133
Sjc_0021500|Sjp_0021500|SJC_S000116.396196
Sjc_0021510|Sjp_0021510|SJC_S000117.3799
Sjc_0021520|Sjp_0021520|SJC_S000117.40799
Sjc_0021530|Sjp_0021530|SJC_S000117.49337
Sjc_0021540|Sjp_0021540|SJC_S000117.89379
Sjc_0021550|Sjp_0021550|SJC_S000117.142718
Sjc_0021570|Sjp_0021570|SJC_S000117.190007
Sjc_0021580|Sjp_0021580|SJC_S000117.261508
Sjc_0021600|Sjp_0021600|SJC_S000117.321039
Sjc_0021610|Sjp_0021610|SJC_S000117.339253
Sjc_0021630|Sjp_0021630|SJC_S000118.3828
Sjc_0021650|Sjp_0021650|SJC_S000118.27510
Sjc_0021670|Sjp_0021670|SJC_S000118.111147
Sjc_0021680|Sjp_0021680|SJC_S000118.142367
Sjc_0021700|Sjp_0021700|SJC_S000118.168540
Sjc_0021730|Sjp_0021730|SJC_S000118.238857
Sjc_0021740|Sjp_0021740|SJC_S000118.259421
Sjc_0021750|Sjp_0021750|SJC_S000118.267289
Sjc_0021760|Sjp_0021760|SJC_S000118.308955
Sjc_0021770|Sjp_0021770|SJC_S000118.328770
Sjc_0021780|Sjp_0021780|SJC_S000119.30416
Sjc_0021790|Sjp_0021790|SJC_S000119.61021
Sjc_0021810|Sjp_0021810|SJC_S000119.185313
Sjc_0021820|Sjp_0021820|SJC_S000119.211767
Sjc_0021830|Sjp_0021830|SJC_S000119.233175
Sjc_0021850|Sjp_0021850|SJC_S000119.268466
Sjc_0021920|Sjp_0021920|SJC_S000120.68797
Sjc_0021930|Sjp_0021930|SJC_S000120.83046
Sjc_0021940|Sjp_0021940|SJC_S000120.141148
Sjc_0021950|Sjp_0021950|SJC_S000120.151396
Sjc_0021970|Sjp_0021970|SJC_S000120.201740
Sjc_0022000|Sjp_0022000|SJC_S000120.247410
Sjc_0022010|Sjp_0022010|SJC_S000120.276961
Sjc_0022040|Sjp_0022040|SJC_S000120.455330
Sjc_0022080|Sjp_0022080|SJC_S000121.7616
Sjc_0022110|Sjp_0022110|SJC_S000121.125672
Sjc_0022120|Sjp_0022120|SJC_S000121.183687
Sjc_0022130|Sjp_0022130|SJC_S000121.202490
Sjc_0022140|Sjp_0022140|SJC_S000121.326419
Sjc_0022170|Sjp_0022170|SJC_S000122.569
Sjc_0022200|Sjp_0022200|SJC_S000122.266580
Sjc_0022210|Sjp_0022210|SJC_S000122.326419
Sjc_0022220|Sjp_0022220|SJC_S000122.363268
Sjc_0022240|Sjp_0022240|SJC_S000122.398810
Sjc_0022270|Sjp_0022270|SJC_S000123.193615
Sjc_0022290|Sjp_0022290|SJC_S000123.234385
Sjc_0022300|Sjp_0022300|SJC_S000123.258923
Sjc_0022320|Sjp_0022320|SJC_S000123.354974
Sjc_0022340|Sjp_0022340|SJC_S000123.414446
Sjc_0022360|Sjp_0022360|SJC_S000123.444013
Sjc_0022370|Sjp_0022370|SJC_S000123.450757
Sjc_0022390|Sjp_0022390|SJC_S000124.145880
Sjc_0022400|Sjp_0022400|SJC_S000124.153833
Sjc_0022410|Sjp_0022410|SJC_S000124.188332
Sjc_0022440|Sjp_0022440|SJC_S000124.221655
Sjc_0022450|Sjp_0022450|SJC_S000124.240166
Sjc_0022460|Sjp_0022460|SJC_S000124.251002
Sjc_0022470|Sjp_0022470|SJC_S000124.257450
Sjc_0022480|Sjp_0022480|SJC_S000124.281336
Sjc_0022500|Sjp_0022500|SJC_S000124.374520
Sjc_0022510|Sjp_0022510|SJC_S000125.186
Sjc_0022520|Sjp_0022520|SJC_S000125.82725
Sjc_0022530|Sjp_0022530|SJC_S000125.90855
Sjc_0022540|Sjp_0022540|SJC_S000125.101946
Sjc_0022550|Sjp_0022550|SJC_S000125.128290
Sjc_0022580|Sjp_0022580|SJC_S000125.170405
Sjc_0022610|Sjp_0022610|SJC_S000126.42008
Sjc_0022620|Sjp_0022620|SJC_S000126.64697
Sjc_0022640|Sjp_0022640|SJC_S000126.126280
Sjc_0022660|Sjp_0022660|SJC_S000126.194722
Sjc_0022680|Sjp_0022680|SJC_S000126.216574
Sjc_0022690|Sjp_0022690|SJC_S000126.271382
Sjc_0022780|Sjp_0022780|SJC_S000128.143
Sjc_0022790|Sjp_0022790|SJC_S000128.57611
Sjc_0022800|Sjp_0022800|SJC_S000128.135611
Sjc_0022810|Sjp_0022810|SJC_S000128.139516
Sjc_0022830|Sjp_0022830|SJC_S000128.199092
Sjc_0022850|Sjp_0022850|SJC_S000128.242788
Sjc_0022920|Sjp_0022920|SJC_S000129.29779
Sjc_0022930|Sjp_0022930|SJC_S000129.64622
Sjc_0022950|Sjp_0022950|SJC_S000129.90666
Sjc_0023020|Sjp_0023020|SJC_S000130.151207
Sjc_0023040|Sjp_0023040|SJC_S000130.190499
Sjc_0023050|Sjp_0023050|SJC_S000130.206773
Sjc_0023060|Sjp_0023060|SJC_S000130.220300
Sjc_0023090|Sjp_0023090|SJC_S000131.148628
Sjc_0023100|Sjp_0023100|SJC_S000131.164670
Sjc_0023110|Sjp_0023110|SJC_S000131.232691
Sjc_0023130|Sjp_0023130|SJC_S000131.307229
Sjc_0023150|Sjp_0023150|SJC_S000131.352659
Sjc_0023160|Sjp_0023160|SJC_S000131.373508
Sjc_0023170|Sjp_0023170|SJC_S000131.375502
Sjc_0023190|Sjp_0023190|SJC_S000132.38688
Sjc_0023200|Sjp_0023200|SJC_S000132.69060
Sjc_0023230|Sjp_0023230|SJC_S000132.181057
Sjc_0023240|Sjp_0023240|SJC_S000132.196193
Sjc_0023260|Sjp_0023260|SJC_S000132.217299
Sjc_0023300|Sjp_0023300|SJC_S000132.302728
Sjc_0023310|Sjp_0023310|SJC_S000132.336392
Sjc_0023330|Sjp_0023330|SJC_S000132.393557
Sjc_0023340|Sjp_0023340|SJC_S000132.420903
Sjc_0023390|Sjp_0023390|SJC_S000133.118743
Sjc_0023400|Sjp_0023400|SJC_S000133.129808
Sjc_0023410|Sjp_0023410|SJC_S000133.174790
Sjc_0023430|Sjp_0023430|SJC_S000133.279451
Sjc_0023440|Sjp_0023440|SJC_S000133.326298
Sjc_0023450|Sjp_0023450|SJC_S000133.397004
Sjc_0023470|Sjp_0023470|SJC_S000133.465172
Sjc_0023520|Sjp_0023520|SJC_S000134.108193
Sjc_0023530|Sjp_0023530|SJC_S000134.141130
Sjc_0023540|Sjp_0023540|SJC_S000134.172046
Sjc_0023550|Sjp_0023550|SJC_S000134.193331
Sjc_0023570|Sjp_0023570|SJC_S000134.223342
Sjc_0023580|Sjp_0023580|SJC_S000134.245333
Sjc_0023590|Sjp_0023590|SJC_S000134.261909
Sjc_0023600|Sjp_0023600|SJC_S000134.281842
Sjc_0023630|Sjp_0023630|SJC_S000134.376333
Sjc_0023700|Sjp_0023700|SJC_S000136.65221
Sjc_0023720|Sjp_0023720|SJC_S000136.179856
Sjc_0023750|Sjp_0023750|SJC_S000136.293425
Sjc_0023760|Sjp_0023760|SJC_S000136.305754
Sjc_0023780|Sjp_0023780|SJC_S000137.28226
Sjc_0023790|Sjp_0023790|SJC_S000137.44807
Sjc_0023800|Sjp_0023800|SJC_S000137.65465
Sjc_0023820|Sjp_0023820|SJC_S000137.96117
Sjc_0023840|Sjp_0023840|SJC_S000137.106382
Sjc_0023860|Sjp_0023860|SJC_S000137.168490
Sjc_0023900|Sjp_0023900|SJC_S000138.8753
Sjc_0023910|Sjp_0023910|SJC_S000138.34962
Sjc_0023950|Sjp_0023950|SJC_S000138.112956
Sjc_0023970|Sjp_0023970|SJC_S000138.162196
Sjc_0023980|Sjp_0023980|SJC_S000138.192500
Sjc_0023990|Sjp_0023990|SJC_S000138.214707
Sjc_0024000|Sjp_0024000|SJC_S000138.257946
Sjc_0024010|Sjp_0024010|SJC_S000138.282931
Sjc_0024050|Sjp_0024050|SJC_S000138.387168
Sjc_0024070|Sjp_0024070|SJC_S000138.431022
Sjc_0024090|Sjp_0024090|SJC_S000138.480798
Sjc_0024100|Sjp_0024100|SJC_S000138.515208
Sjc_0024110|Sjp_0024110|SJC_S000138.543382
Sjc_0024120|Sjp_0024120|SJC_S000138.600695
Sjc_0024150|Sjp_0024150|SJC_S000138.705512
Sjc_0024160|Sjp_0024160|SJC_S000138.721753
Sjc_0024170|Sjp_0024170|SJC_S000138.730341
Sjc_0024210|Sjp_0024210|SJC_S000139.36921
Sjc_0024260|Sjp_0024260|SJC_S000139.146281
Sjc_0024270|Sjp_0024270|SJC_S000139.201097
Sjc_0024280|Sjp_0024280|SJC_S000139.224002
Sjc_0024290|Sjp_0024290|SJC_S000139.306092
Sjc_0024340|Sjp_0024340|SJC_S000139.417038
Sjc_0024350|Sjp_0024350|SJC_S000140.39
Sjc_0024380|Sjp_0024380|SJC_S000140.89602
Sjc_0024390|Sjp_0024390|SJC_S000141.168
Sjc_0024410|Sjp_0024410|SJC_S000141.73409
Sjc_0024450|Sjp_0024450|SJC_S000141.198860
Sjc_0024460|Sjp_0024460|SJC_S000141.227852
Sjc_0024530|Sjp_0024530|SJC_S000141.391586
Sjc_0024540|Sjp_0024540|SJC_S000141.431379
Sjc_0024550|Sjp_0024550|SJC_S000141.439177
Sjc_0024590|Sjp_0024590|SJC_S000141.525243
Sjc_0024610|Sjp_0024610|SJC_S000141.565666
Sjc_0024620|Sjp_0024620|SJC_S000141.615135
Sjc_0024630|Sjp_0024630|SJC_S000141.638307
Sjc_0024640|Sjp_0024640|SJC_S000142.5029
Sjc_0024660|Sjp_0024660|SJC_S000142.44220
Sjc_0024670|Sjp_0024670|SJC_S000142.56942
Sjc_0024680|Sjp_0024680|SJC_S000142.68774
Sjc_0024710|Sjp_0024710|SJC_S000142.180696
Sjc_0024730|Sjp_0024730|SJC_S000143.22254
Sjc_0024750|Sjp_0024750|SJC_S000143.60601
Sjc_0024760|Sjp_0024760|SJC_S000143.103984
Sjc_0024790|Sjp_0024790|SJC_S000144.257828
Sjc_0024800|Sjp_0024800|SJC_S000144.303399
Sjc_0024840|Sjp_0024840|SJC_S000145.163079
Sjc_0024850|Sjp_0024850|SJC_S000145.192650
Sjc_0024880|Sjp_0024880|SJC_S000145.280981
Sjc_0024890|Sjp_0024890|SJC_S000146.3012
Sjc_0024980|Sjp_0024980|SJC_S000146.153322
Sjc_0024990|Sjp_0024990|SJC_S000146.176244
Sjc_0025000|Sjp_0025000|SJC_S000146.180113
Sjc_0025020|Sjp_0025020|SJC_S000146.236912
Sjc_0025030|Sjp_0025030|SJC_S000146.329352
Sjc_0025040|Sjp_0025040|SJC_S000146.480304
Sjc_0025050|Sjp_0025050|SJC_S000146.544998
Sjc_0025060|Sjp_0025060|SJC_S000146.627069
Sjc_0025070|Sjp_0025070|SJC_S000146.652585
Sjc_0025090|Sjp_0025090|SJC_S000147.35890
Sjc_0025100|Sjp_0025100|SJC_S000147.44019
Sjc_0025120|Sjp_0025120|SJC_S000147.76063
Sjc_0025130|Sjp_0025130|SJC_S000147.87858
Sjc_0025150|Sjp_0025150|SJC_S000147.125922
Sjc_0025170|Sjp_0025170|SJC_S000148.6708
Sjc_0025200|Sjp_0025200|SJC_S000148.107001
Sjc_0025210|Sjp_0025210|SJC_S000148.133727
Sjc_0025220|Sjp_0025220|SJC_S000148.162518
Sjc_0025230|Sjp_0025230|SJC_S000148.188904
Sjc_0025240|Sjp_0025240|SJC_S000148.195361
Sjc_0025260|Sjp_0025260|SJC_S000148.256229
Sjc_0025300|Sjp_0025300|SJC_S000148.375624
Sjc_0025340|Sjp_0025340|SJC_S000149.11356
Sjc_0025350|Sjp_0025350|SJC_S000149.80077
Sjc_0025360|Sjp_0025360|SJC_S000149.95248
Sjc_0025380|Sjp_0025380|SJC_S000149.178261
Sjc_0025460|Sjp_0025460|SJC_S000149.379192
Sjc_0025480|Sjp_0025480|SJC_S000149.388745
Sjc_0025490|Sjp_0025490|SJC_S000149.410519
Sjc_0025500|Sjp_0025500|SJC_S000149.438289
Sjc_0025510|Sjp_0025510|SJC_S000149.524488
Sjc_0025520|Sjp_0025520|SJC_S000150.17986
Sjc_0025530|Sjp_0025530|SJC_S000150.34286
Sjc_0025540|Sjp_0025540|SJC_S000150.78004
Sjc_0025550|Sjp_0025550|SJC_S000150.100632
Sjc_0025570|Sjp_0025570|SJC_S000150.121497
Sjc_0025580|Sjp_0025580|SJC_S000150.135162
Sjc_0025600|Sjp_0025600|SJC_S000151.51980
Sjc_0025610|Sjp_0025610|SJC_S000151.65051
Sjc_0025620|Sjp_0025620|SJC_S000151.93083
Sjc_0025630|Sjp_0025630|SJC_S000151.151123
Sjc_0025640|Sjp_0025640|SJC_S000151.196046
Sjc_0025660|Sjp_0025660|SJC_S000151.296428
Sjc_0025700|Sjp_0025700|SJC_S000152.48002
Sjc_0025720|Sjp_0025720|SJC_S000152.63106
Sjc_0025740|Sjp_0025740|SJC_S000152.111555
Sjc_0025750|Sjp_0025750|SJC_S000152.134893
Sjc_0025760|Sjp_0025760|SJC_S000152.179443
Sjc_0025770|Sjp_0025770|SJC_S000152.214674
Sjc_0025780|Sjp_0025780|SJC_S000152.218550
Sjc_0025790|Sjp_0025790|SJC_S000152.279760
Sjc_0025800|Sjp_0025800|SJC_S000152.320876
Sjc_0025810|Sjp_0025810|SJC_S000153.193765
Sjc_0025820|Sjp_0025820|SJC_S000154.9140
Sjc_0025840|Sjp_0025840|SJC_S000154.120999
Sjc_0025850|Sjp_0025850|SJC_S000154.135170
Sjc_0025880|Sjp_0025880|SJC_S000154.322988
Sjc_0026020|Sjp_0026020|SJC_S000154.542708
Sjc_0026070|Sjp_0026070|SJC_S000154.669519
Sjc_0026080|Sjp_0026080|SJC_S000155.123
Sjc_0026100|Sjp_0026100|SJC_S000155.57121
Sjc_0026160|Sjp_0026160|SJC_S000155.255733
Sjc_0026170|Sjp_0026170|SJC_S000155.281971
Sjc_0026190|Sjp_0026190|SJC_S000157.7573
Sjc_0026200|Sjp_0026200|SJC_S000157.84837
Sjc_0026210|Sjp_0026210|SJC_S000157.109128
Sjc_0026220|Sjp_0026220|SJC_S000157.119987
Sjc_0026230|Sjp_0026230|SJC_S000157.135156
Sjc_0026250|Sjp_0026250|SJC_S000158.18845
Sjc_0026260|Sjp_0026260|SJC_S000158.65378
Sjc_0026270|Sjp_0026270|SJC_S000158.106095
Sjc_0026280|Sjp_0026280|SJC_S000158.120305
Sjc_0026290|Sjp_0026290|SJC_S000158.147279
Sjc_0026300|Sjp_0026300|SJC_S000158.168858
Sjc_0026330|Sjp_0026330|SJC_S000159.96793
Sjc_0026350|Sjp_0026350|SJC_S000159.166963
Sjc_0026370|Sjp_0026370|SJC_S000159.191350
Sjc_0026380|Sjp_0026380|SJC_S000159.204268
Sjc_0026390|Sjp_0026390|SJC_S000159.227822
Sjc_0026400|Sjp_0026400|SJC_S000159.265527
Sjc_0026410|Sjp_0026410|SJC_S000159.301645
Sjc_0026420|Sjp_0026420|SJC_S000159.335315
Sjc_0026430|Sjp_0026430|SJC_S000159.376146
Sjc_0026440|Sjp_0026440|SJC_S000159.444159
Sjc_0026450|Sjp_0026450|SJC_S000159.480188
Sjc_0026460|Sjp_0026460|SJC_S000159.491180
Sjc_0026500|Sjp_0026500|SJC_S000160.83116
Sjc_0026520|Sjp_0026520|SJC_S000160.151092
Sjc_0026530|Sjp_0026530|SJC_S000160.223642
Sjc_0026540|Sjp_0026540|SJC_S000160.249400
Sjc_0026550|Sjp_0026550|SJC_S000160.274327
Sjc_0026560|Sjp_0026560|SJC_S000161.20745
Sjc_0026570|Sjp_0026570|SJC_S000161.29327
Sjc_0026600|Sjp_0026600|SJC_S000161.115594
Sjc_0026620|Sjp_0026620|SJC_S000161.238572
Sjc_0026650|Sjp_0026650|SJC_S000161.351510
Sjc_0026680|Sjp_0026680|SJC_S000161.423296
Sjc_0026720|Sjp_0026720|SJC_S000161.504295
Sjc_0026740|Sjp_0026740|SJC_S000162.26112
Sjc_0026760|Sjp_0026760|SJC_S000162.109573
Sjc_0026770|Sjp_0026770|SJC_S000162.129684
Sjc_0026800|Sjp_0026800|SJC_S000162.179080
Sjc_0026850|Sjp_0026850|SJC_S000162.308854
Sjc_0026920|Sjp_0026920|SJC_S000163.44309
Sjc_0026930|Sjp_0026930|SJC_S000163.152958
Sjc_0026940|Sjp_0026940|SJC_S000163.168157
Sjc_0026950|Sjp_0026950|SJC_S000163.191423
Sjc_0026970|Sjp_0026970|SJC_S000163.203767
Sjc_0027010|Sjp_0027010|SJC_S000163.307337
Sjc_0027020|Sjp_0027020|SJC_S000163.328793
Sjc_0027030|Sjp_0027030|SJC_S000164.3276
Sjc_0027040|Sjp_0027040|SJC_S000164.28454
Sjc_0027060|Sjp_0027060|SJC_S000164.50742
Sjc_0027070|Sjp_0027070|SJC_S000164.66104
Sjc_0027080|Sjp_0027080|SJC_S000164.122527
Sjc_0027100|Sjp_0027100|SJC_S000165.23274
Sjc_0027110|Sjp_0027110|SJC_S000165.85925
Sjc_0027120|Sjp_0027120|SJC_S000165.121562
Sjc_0027150|Sjp_0027150|SJC_S000165.202592
Sjc_0027260|Sjp_0027260|SJC_S000165.444680
Sjc_0027270|Sjp_0027270|SJC_S000165.458231
Sjc_0027280|Sjp_0027280|SJC_S000165.471788
Sjc_0027320|Sjp_0027320|SJC_S000166.33293
Sjc_0027330|Sjp_0027330|SJC_S000166.65412
Sjc_0027360|Sjp_0027360|SJC_S000166.198464
Sjc_0027370|Sjp_0027370|SJC_S000166.347570
Sjc_0027390|Sjp_0027390|SJC_S000166.418031
Sjc_0027430|Sjp_0027430|SJC_S000167.51070
Sjc_0027450|Sjp_0027450|SJC_S000167.78248
Sjc_0027460|Sjp_0027460|SJC_S000167.105289
Sjc_0027470|Sjp_0027470|SJC_S000167.195313
Sjc_0027480|Sjp_0027480|SJC_S000167.254866
Sjc_0027490|Sjp_0027490|SJC_S000167.273262
Sjc_0027570|Sjp_0027570|SJC_S000168.351198
Sjc_0027580|Sjp_0027580|SJC_S000168.384348
Sjc_0027590|Sjp_0027590|SJC_S000168.480792
Sjc_0027600|Sjp_0027600|SJC_S000168.484098
Sjc_0027630|Sjp_0027630|SJC_S000169.2663
Sjc_0027650|Sjp_0027650|SJC_S000169.47474
Sjc_0027670|Sjp_0027670|SJC_S000169.153342
Sjc_0027680|Sjp_0027680|SJC_S000169.194671
Sjc_0027700|Sjp_0027700|SJC_S000169.257792
Sjc_0027710|Sjp_0027710|SJC_S000169.294874
Sjc_0027730|Sjp_0027730|SJC_S000169.382767
Sjc_0027750|Sjp_0027750|SJC_S000169.456044
Sjc_0027760|Sjp_0027760|SJC_S000170.2214
Sjc_0027800|Sjp_0027800|SJC_S000170.79128
Sjc_0027820|Sjp_0027820|SJC_S000170.185449
Sjc_0027840|Sjp_0027840|SJC_S000171.51583
Sjc_0027890|Sjp_0027890|SJC_S000172.13916
Sjc_0027920|Sjp_0027920|SJC_S000172.47677
Sjc_0027940|Sjp_0027940|SJC_S000172.96537
Sjc_0027950|Sjp_0027950|SJC_S000172.113575
Sjc_0027970|Sjp_0027970|SJC_S000172.207150
Sjc_0027980|Sjp_0027980|SJC_S000172.240919
Sjc_0028000|Sjp_0028000|SJC_S000172.303104
Sjc_0028010|Sjp_0028010|SJC_S000172.315587
Sjc_0028030|Sjp_0028030|SJC_S000172.343013
Sjc_0028040|Sjp_0028040|SJC_S000172.356174
Sjc_0028050|Sjp_0028050|SJC_S000172.434516
Sjc_0028070|Sjp_0028070|SJC_S000173.1420
Sjc_0028090|Sjp_0028090|SJC_S000173.73236
Sjc_0028100|Sjp_0028100|SJC_S000173.80631
Sjc_0028120|Sjp_0028120|SJC_S000173.172064
Sjc_0028130|Sjp_0028130|SJC_S000173.185148
Sjc_0028140|Sjp_0028140|SJC_S000173.193022
Sjc_0028210|Sjp_0028210|SJC_S000174.14157
Sjc_0028220|Sjp_0028220|SJC_S000174.61426
Sjc_0028250|Sjp_0028250|SJC_S000174.203385
Sjc_0028290|Sjp_0028290|SJC_S000175.3338
Sjc_0028300|Sjp_0028300|SJC_S000175.15428
Sjc_0028310|Sjp_0028310|SJC_S000175.41525
Sjc_0028320|Sjp_0028320|SJC_S000175.53647
Sjc_0028380|Sjp_0028380|SJC_S000175.169615
Sjc_0028390|Sjp_0028390|SJC_S000176.2586
Sjc_0028440|Sjp_0028440|SJC_S000176.301520
Sjc_0028480|Sjp_0028480|SJC_S000177.47365
Sjc_0028490|Sjp_0028490|SJC_S000177.70910
Sjc_0028500|Sjp_0028500|SJC_S000177.71936
Sjc_0028530|Sjp_0028530|SJC_S000177.132187
Sjc_0028550|Sjp_0028550|SJC_S000178.80249
Sjc_0028560|Sjp_0028560|SJC_S000178.91149
Sjc_0028590|Sjp_0028590|SJC_S000180.14643
Sjc_0028610|Sjp_0028610|SJC_S000180.63065
Sjc_0028620|Sjp_0028620|SJC_S000180.104796
Sjc_0028630|Sjp_0028630|SJC_S000180.122081
Sjc_0028660|Sjp_0028660|SJC_S000180.183943
Sjc_0028710|Sjp_0028710|SJC_S000180.275382
Sjc_0028720|Sjp_0028720|SJC_S000180.312141
Sjc_0028730|Sjp_0028730|SJC_S000180.344781
Sjc_0028780|Sjp_0028780|SJC_S000180.475431
Sjc_0028790|Sjp_0028790|SJC_S000180.551705
Sjc_0028810|Sjp_0028810|SJC_S000181.39313
Sjc_0028820|Sjp_0028820|SJC_S000181.52388
Sjc_0028840|Sjp_0028840|SJC_S000181.161582
Sjc_0028850|Sjp_0028850|SJC_S000181.251537
Sjc_0028860|Sjp_0028860|SJC_S000181.275941
Sjc_0028870|Sjp_0028870|SJC_S000181.287218
Sjc_0028890|Sjp_0028890|SJC_S000182.13349
Sjc_0028900|Sjp_0028900|SJC_S000182.28117
Sjc_0028950|Sjp_0028950|SJC_S000182.153510
Sjc_0028960|Sjp_0028960|SJC_S000182.168144
Sjc_0028970|Sjp_0028970|SJC_S000182.176283
Sjc_0028980|Sjp_0028980|SJC_S000182.178247
Sjc_0029020|Sjp_0029020|SJC_S000183.13353
Sjc_0029030|Sjp_0029030|SJC_S000183.40857
Sjc_0029070|Sjp_0029070|SJC_S000184.20055
Sjc_0029080|Sjp_0029080|SJC_S000184.112702
Sjc_0029090|Sjp_0029090|SJC_S000184.138325
Sjc_0029100|Sjp_0029100|SJC_S000184.157315
Sjc_0029110|Sjp_0029110|SJC_S000184.239056
Sjc_0029130|Sjp_0029130|SJC_S000184.277071
Sjc_0029150|Sjp_0029150|SJC_S000184.302186
Sjc_0029160|Sjp_0029160|SJC_S000184.360940
Sjc_0029170|Sjp_0029170|SJC_S000184.404564
Sjc_0029190|Sjp_0029190|SJC_S000185.766
Sjc_0029210|Sjp_0029210|SJC_S000185.44105
Sjc_0029230|Sjp_0029230|SJC_S000185.69042
Sjc_0029240|Sjp_0029240|SJC_S000185.98606
Sjc_0029250|Sjp_0029250|SJC_S000185.129779
Sjc_0029260|Sjp_0029260|SJC_S000185.211511
Sjc_0029280|Sjp_0029280|SJC_S000185.391185
Sjc_0029300|Sjp_0029300|SJC_S000185.447270
Sjc_0029310|Sjp_0029310|SJC_S000186.19223
Sjc_0029350|Sjp_0029350|SJC_S000186.145989
Sjc_0029370|Sjp_0029370|SJC_S000186.186411
Sjc_0029390|Sjp_0029390|SJC_S000186.218943
Sjc_0029400|Sjp_0029400|SJC_S000186.259633
Sjc_0029410|Sjp_0029410|SJC_S000186.329906
Sjc_0029420|Sjp_0029420|SJC_S000186.374220
Sjc_0029430|Sjp_0029430|SJC_S000187.11820
Sjc_0029440|Sjp_0029440|SJC_S000187.39573
Sjc_0029450|Sjp_0029450|SJC_S000187.54526
Sjc_0029460|Sjp_0029460|SJC_S000187.75769
Sjc_0029480|Sjp_0029480|SJC_S000187.95817
Sjc_0029490|Sjp_0029490|SJC_S000187.179351
Sjc_0029500|Sjp_0029500|SJC_S000187.213612
Sjc_0029530|Sjp_0029530|SJC_S000187.257035
Sjc_0029550|Sjp_0029550|SJC_S000187.278732
Sjc_0029560|Sjp_0029560|SJC_S000188.8295
Sjc_0029580|Sjp_0029580|SJC_S000188.293825
Sjc_0029600|Sjp_0029600|SJC_S000188.398770
Sjc_0029630|Sjp_0029630|SJC_S000189.61085
Sjc_0029650|Sjp_0029650|SJC_S000189.144584
Sjc_0029660|Sjp_0029660|SJC_S000189.211181
Sjc_0029690|Sjp_0029690|SJC_S000189.302074
Sjc_0029720|Sjp_0029720|SJC_S000190.20719
Sjc_0029750|Sjp_0029750|SJC_S000191.101964
Sjc_0029770|Sjp_0029770|SJC_S000191.180725
Sjc_0029780|Sjp_0029780|SJC_S000191.202251
Sjc_0029790|Sjp_0029790|SJC_S000191.209251
Sjc_0029800|Sjp_0029800|SJC_S000191.269495
Sjc_0029810|Sjp_0029810|SJC_S000191.293784
Sjc_0029840|Sjp_0029840|SJC_S000191.380126
Sjc_0029860|Sjp_0029860|SJC_S000191.395176
Sjc_0029890|Sjp_0029890|SJC_S000191.457655
Sjc_0029900|Sjp_0029900|SJC_S000191.483037
Sjc_0029930|Sjp_0029930|SJC_S000191.635277
Sjc_0029950|Sjp_0029950|SJC_S000191.697529
Sjc_0030010|Sjp_0030010|SJC_S000192.74278
Sjc_0030020|Sjp_0030020|SJC_S000192.124633
Sjc_0030030|Sjp_0030030|SJC_S000192.157859
Sjc_0030050|Sjp_0030050|SJC_S000192.219144
Sjc_0030060|Sjp_0030060|SJC_S000192.226401
Sjc_0030120|Sjp_0030120|SJC_S000192.467780
Sjc_0030130|Sjp_0030130|SJC_S000192.493683
Sjc_0030150|Sjp_0030150|SJC_S000192.638519
Sjc_0030160|Sjp_0030160|SJC_S000192.702914
Sjc_0030170|Sjp_0030170|SJC_S000192.715993
Sjc_0030180|Sjp_0030180|SJC_S000192.722931
Sjc_0030190|Sjp_0030190|SJC_S000192.739378
Sjc_0030220|Sjp_0030220|SJC_S000193.9533
Sjc_0030230|Sjp_0030230|SJC_S000193.39912
Sjc_0030260|Sjp_0030260|SJC_S000193.119369
Sjc_0030270|Sjp_0030270|SJC_S000193.144364
Sjc_0030280|Sjp_0030280|SJC_S000193.166864
Sjc_0030300|Sjp_0030300|SJC_S000193.210138
Sjc_0030320|Sjp_0030320|SJC_S000193.241888
Sjc_0030340|Sjp_0030340|SJC_S000193.305108
Sjc_0030360|Sjp_0030360|SJC_S000193.344250
Sjc_0030370|Sjp_0030370|SJC_S000193.370713
Sjc_0030390|Sjp_0030390|SJC_S000193.441526
Sjc_0030400|Sjp_0030400|SJC_S000193.454226
Sjc_0030410|Sjp_0030410|SJC_S000193.468331
Sjc_0030420|Sjp_0030420|SJC_S000193.473221
Sjc_0030440|Sjp_0030440|SJC_S000193.544120
Sjc_0030450|Sjp_0030450|SJC_S000194.25745
Sjc_0030470|Sjp_0030470|SJC_S000194.85430
Sjc_0030480|Sjp_0030480|SJC_S000194.134118
Sjc_0030500|Sjp_0030500|SJC_S000194.163533
Sjc_0030520|Sjp_0030520|SJC_S000194.190415
Sjc_0030530|Sjp_0030530|SJC_S000194.214945
Sjc_0030540|Sjp_0030540|SJC_S000194.226811
Sjc_0030560|Sjp_0030560|SJC_S000194.266558
Sjc_0030570|Sjp_0030570|SJC_S000194.308671
Sjc_0030600|Sjp_0030600|SJC_S000194.378651
Sjc_0030610|Sjp_0030610|SJC_S000194.383661
Sjc_0030650|Sjp_0030650|SJC_S000195.69066
Sjc_0030660|Sjp_0030660|SJC_S000195.121570
Sjc_0030670|Sjp_0030670|SJC_S000195.147496
Sjc_0030690|Sjp_0030690|SJC_S000195.254951
Sjc_0030740|Sjp_0030740|SJC_S000196.9792
Sjc_0030770|Sjp_0030770|SJC_S000196.55765
Sjc_0030810|Sjp_0030810|SJC_S000197.46610
Sjc_0030830|Sjp_0030830|SJC_S000197.89345
Sjc_0030860|Sjp_0030860|SJC_S000197.388957
Sjc_0030870|Sjp_0030870|SJC_S000197.411961
Sjc_0030890|Sjp_0030890|SJC_S000197.453034
Sjc_0030900|Sjp_0030900|SJC_S000197.495344
Sjc_0030910|Sjp_0030910|SJC_S000197.531542
Sjc_0030920|Sjp_0030920|SJC_S000197.570878
Sjc_0030940|Sjp_0030940|SJC_S000198.7390
Sjc_0030970|Sjp_0030970|SJC_S000198.91417
Sjc_0030980|Sjp_0030980|SJC_S000198.115908
Sjc_0031000|Sjp_0031000|SJC_S000198.122472
Sjc_0031010|Sjp_0031010|SJC_S000198.131448
Sjc_0031050|Sjp_0031050|SJC_S000199.14418
Sjc_0031100|Sjp_0031100|SJC_S000199.255611
Sjc_0031110|Sjp_0031110|SJC_S000199.272584
Sjc_0031120|Sjp_0031120|SJC_S000199.323573
Sjc_0031130|Sjp_0031130|SJC_S000199.371602
Sjc_0031150|Sjp_0031150|SJC_S000199.411691
Sjc_0031160|Sjp_0031160|SJC_S000199.431210
Sjc_0031170|Sjp_0031170|SJC_S000199.453717
Sjc_0031180|Sjp_0031180|SJC_S000199.496583
Sjc_0031190|Sjp_0031190|SJC_S000199.510012
Sjc_0031210|Sjp_0031210|SJC_S000200.4018
Sjc_0031220|Sjp_0031220|SJC_S000200.32796
Sjc_0031230|Sjp_0031230|SJC_S000200.138149
Sjc_0031290|Sjp_0031290|SJC_S000200.256804
Sjc_0031310|Sjp_0031310|SJC_S000200.318551
Sjc_0031320|Sjp_0031320|SJC_S000200.383481
Sjc_0031350|Sjp_0031350|SJC_S000200.562614
Sjc_0031360|Sjp_0031360|SJC_S000200.686106
Sjc_0031380|Sjp_0031380|SJC_S000200.735048
Sjc_0031390|Sjp_0031390|SJC_S000200.751837
Sjc_0031450|Sjp_0031450|SJC_S000201.47334
Sjc_0031460|Sjp_0031460|SJC_S000201.97883
Sjc_0031480|Sjp_0031480|SJC_S000201.137579
Sjc_0031490|Sjp_0031490|SJC_S000201.147029
Sjc_0031500|Sjp_0031500|SJC_S000201.192933
Sjc_0031530|Sjp_0031530|SJC_S000202.30259
Sjc_0031540|Sjp_0031540|SJC_S000202.66134
Sjc_0031550|Sjp_0031550|SJC_S000202.98781
Sjc_0031570|Sjp_0031570|SJC_S000202.118122
Sjc_0031620|Sjp_0031620|SJC_S000203.51877
Sjc_0031630|Sjp_0031630|SJC_S000203.86734
Sjc_0031640|Sjp_0031640|SJC_S000203.101194
Sjc_0031650|Sjp_0031650|SJC_S000203.159174
Sjc_0031670|Sjp_0031670|SJC_S000204.33117
Sjc_0031680|Sjp_0031680|SJC_S000204.85490
Sjc_0031710|Sjp_0031710|SJC_S000204.199633
Sjc_0031850|Sjp_0031850|SJC_S000206.176257
Sjc_0031880|Sjp_0031880|SJC_S000206.274318
Sjc_0031900|Sjp_0031900|SJC_S000207.9649
Sjc_0031940|Sjp_0031940|SJC_S000207.93094
Sjc_0031950|Sjp_0031950|SJC_S000207.98385
Sjc_0031970|Sjp_0031970|SJC_S000207.132451
Sjc_0032030|Sjp_0032030|SJC_S000208.8236
Sjc_0032050|Sjp_0032050|SJC_S000208.84427
Sjc_0032080|Sjp_0032080|SJC_S000208.198689
Sjc_0032090|Sjp_0032090|SJC_S000208.258766
Sjc_0032110|Sjp_0032110|SJC_S000208.294843
Sjc_0032120|Sjp_0032120|SJC_S000208.331038
Sjc_0032140|Sjp_0032140|SJC_S000208.382890
Sjc_0032150|Sjp_0032150|SJC_S000208.421577
Sjc_0032170|Sjp_0032170|SJC_S000208.437413
Sjc_0032190|Sjp_0032190|SJC_S000208.551376
Sjc_0032200|Sjp_0032200|SJC_S000209.53171
Sjc_0032240|Sjp_0032240|SJC_S000209.318606
Sjc_0032270|Sjp_0032270|SJC_S000209.425011
Sjc_0032290|Sjp_0032290|SJC_S000210.51784
Sjc_0032300|Sjp_0032300|SJC_S000210.62290
Sjc_0032320|Sjp_0032320|SJC_S000210.120190
Sjc_0032350|Sjp_0032350|SJC_S000210.247844
Sjc_0032360|Sjp_0032360|SJC_S000210.330219
Sjc_0032400|Sjp_0032400|SJC_S000211.71231
Sjc_0032470|Sjp_0032470|SJC_S000211.223635
Sjc_0032500|Sjp_0032500|SJC_S000212.98537
Sjc_0032510|Sjp_0032510|SJC_S000212.107338
Sjc_0032540|Sjp_0032540|SJC_S000212.160265
Sjc_0032560|Sjp_0032560|SJC_S000212.206436
Sjc_0032570|Sjp_0032570|SJC_S000212.213516
Sjc_0032580|Sjp_0032580|SJC_S000213.18484
Sjc_0032590|Sjp_0032590|SJC_S000213.68595
Sjc_0032600|Sjp_0032600|SJC_S000213.89625
Sjc_0032610|Sjp_0032610|SJC_S000213.112132
Sjc_0032620|Sjp_0032620|SJC_S000213.145092
Sjc_0032630|Sjp_0032630|SJC_S000213.156846
Sjc_0032660|Sjp_0032660|SJC_S000213.187997
Sjc_0032670|Sjp_0032670|SJC_S000214.33859
Sjc_0032690|Sjp_0032690|SJC_S000214.94682
Sjc_0032720|Sjp_0032720|SJC_S000214.140827
Sjc_0032730|Sjp_0032730|SJC_S000214.177161
Sjc_0032740|Sjp_0032740|SJC_S000214.185414
Sjc_0032750|Sjp_0032750|SJC_S000214.195239
Sjc_0032760|Sjp_0032760|SJC_S000214.247557
Sjc_0032770|Sjp_0032770|SJC_S000214.263191
Sjc_0032810|Sjp_0032810|SJC_S000215.98575
Sjc_0032830|Sjp_0032830|SJC_S000216.1966
Sjc_0032840|Sjp_0032840|SJC_S000216.18588
Sjc_0032860|Sjp_0032860|SJC_S000216.113466
Sjc_0032870|Sjp_0032870|SJC_S000216.166974
Sjc_0032880|Sjp_0032880|SJC_S000216.192335
Sjc_0032910|Sjp_0032910|SJC_S000217.90166
Sjc_0032920|Sjp_0032920|SJC_S000217.113549
Sjc_0032930|Sjp_0032930|SJC_S000217.170731
Sjc_0033030|Sjp_0033030|SJC_S000218.1517
Sjc_0033120|Sjp_0033120|SJC_S000218.280004
Sjc_0033130|Sjp_0033130|SJC_S000219.1839
Sjc_0033140|Sjp_0033140|SJC_S000219.27975
Sjc_0033180|Sjp_0033180|SJC_S000220.47071
Sjc_0033200|Sjp_0033200|SJC_S000220.65225
Sjc_0033230|Sjp_0033230|SJC_S000221.40731
Sjc_0033250|Sjp_0033250|SJC_S000222.65850
Sjc_0033260|Sjp_0033260|SJC_S000222.68898
Sjc_0033280|Sjp_0033280|SJC_S000222.155751
Sjc_0033290|Sjp_0033290|SJC_S000222.172674
Sjc_0033300|Sjp_0033300|SJC_S000222.187422
Sjc_0033320|Sjp_0033320|SJC_S000222.220124
Sjc_0033330|Sjp_0033330|SJC_S000222.247503
Sjc_0033360|Sjp_0033360|SJC_S000223.96882
Sjc_0033370|Sjp_0033370|SJC_S000223.150274
Sjc_0033380|Sjp_0033380|SJC_S000223.181387
Sjc_0033430|Sjp_0033430|SJC_S000225.60424
Sjc_0033440|Sjp_0033440|SJC_S000225.65182
Sjc_0033480|Sjp_0033480|SJC_S000226.50809
Sjc_0033490|Sjp_0033490|SJC_S000226.65387
Sjc_0033500|Sjp_0033500|SJC_S000226.113790
Sjc_0033530|Sjp_0033530|SJC_S000226.220748
Sjc_0033540|Sjp_0033540|SJC_S000226.230930
Sjc_0033550|Sjp_0033550|SJC_S000226.243084
Sjc_0033580|Sjp_0033580|SJC_S000226.414205
Sjc_0033590|Sjp_0033590|SJC_S000226.422891
Sjc_0033600|Sjp_0033600|SJC_S000226.424286
Sjc_0033610|Sjp_0033610|SJC_S000226.476246
Sjc_0033660|Sjp_0033660|SJC_S000227.155149
Sjc_0033670|Sjp_0033670|SJC_S000227.172364
Sjc_0033680|Sjp_0033680|SJC_S000227.190138
Sjc_0033690|Sjp_0033690|SJC_S000227.203483
Sjc_0033710|Sjp_0033710|SJC_S000227.258464
Sjc_0033740|Sjp_0033740|SJC_S000227.329842
Sjc_0033750|Sjp_0033750|SJC_S000228.751
Sjc_0033760|Sjp_0033760|SJC_S000228.74863
Sjc_0033770|Sjp_0033770|SJC_S000228.132390
Sjc_0033780|Sjp_0033780|SJC_S000228.140209
Sjc_0033800|Sjp_0033800|SJC_S000228.187178
Sjc_0033810|Sjp_0033810|SJC_S000228.202092
Sjc_0033820|Sjp_0033820|SJC_S000228.221743
Sjc_0033830|Sjp_0033830|SJC_S000228.273032
Sjc_0033840|Sjp_0033840|SJC_S000228.284451
Sjc_0033900|Sjp_0033900|SJC_S000230.69638
Sjc_0033910|Sjp_0033910|SJC_S000230.70557
Sjc_0033920|Sjp_0033920|SJC_S000230.86028
Sjc_0033990|Sjp_0033990|SJC_S000232.87236
Sjc_0034000|Sjp_0034000|SJC_S000232.131470
Sjc_0034040|Sjp_0034040|SJC_S000232.273717
Sjc_0034060|Sjp_0034060|SJC_S000232.325185
Sjc_0034070|Sjp_0034070|SJC_S000233.23293
Sjc_0034080|Sjp_0034080|SJC_S000233.85084
Sjc_0034090|Sjp_0034090|SJC_S000233.147987
Sjc_0034110|Sjp_0034110|SJC_S000233.218917
Sjc_0034120|Sjp_0034120|SJC_S000233.255008
Sjc_0034130|Sjp_0034130|SJC_S000233.341636
Sjc_0034140|Sjp_0034140|SJC_S000233.368458
Sjc_0034150|Sjp_0034150|SJC_S000233.425236
Sjc_0034210|Sjp_0034210|SJC_S000234.2653
Sjc_0034240|Sjp_0034240|SJC_S000234.51865
Sjc_0034250|Sjp_0034250|SJC_S000234.93597
Sjc_0034260|Sjp_0034260|SJC_S000234.107621
Sjc_0034290|Sjp_0034290|SJC_S000234.197740
Sjc_0034300|Sjp_0034300|SJC_S000234.260327
Sjc_0034330|Sjp_0034330|SJC_S000235.34636
Sjc_0034340|Sjp_0034340|SJC_S000235.77564
Sjc_0034350|Sjp_0034350|SJC_S000235.98097
Sjc_0034360|Sjp_0034360|SJC_S000235.179124
Sjc_0034380|Sjp_0034380|SJC_S000235.270210
Sjc_0034390|Sjp_0034390|SJC_S000235.320948
Sjc_0034410|Sjp_0034410|SJC_S000236.65490
Sjc_0034430|Sjp_0034430|SJC_S000236.194900
Sjc_0034450|Sjp_0034450|SJC_S000236.244066
Sjc_0034480|Sjp_0034480|SJC_S000236.327406
Sjc_0034510|Sjp_0034510|SJC_S000236.370511
Sjc_0034540|Sjp_0034540|SJC_S000238.33293
Sjc_0034550|Sjp_0034550|SJC_S000238.54399
Sjc_0034560|Sjp_0034560|SJC_S000238.63387
Sjc_0034570|Sjp_0034570|SJC_S000238.68893
Sjc_0034580|Sjp_0034580|SJC_S000238.79371
Sjc_0034610|Sjp_0034610|SJC_S000238.159270
Sjc_0034620|Sjp_0034620|SJC_S000238.176397
Sjc_0034650|Sjp_0034650|SJC_S000239.80636
Sjc_0034660|Sjp_0034660|SJC_S000239.101390
Sjc_0034670|Sjp_0034670|SJC_S000239.111100
Sjc_0034700|Sjp_0034700|SJC_S000239.182042
Sjc_0034720|Sjp_0034720|SJC_S000239.232570
Sjc_0034770|Sjp_0034770|SJC_S000239.317826
Sjc_0034780|Sjp_0034780|SJC_S000240.3882
Sjc_0034810|Sjp_0034810|SJC_S000240.44525
Sjc_0034820|Sjp_0034820|SJC_S000240.65522
Sjc_0034830|Sjp_0034830|SJC_S000240.119693
Sjc_0034850|Sjp_0034850|SJC_S000240.188303
Sjc_0034860|Sjp_0034860|SJC_S000241.1974
Sjc_0034880|Sjp_0034880|SJC_S000241.14945
Sjc_0034890|Sjp_0034890|SJC_S000241.30362
Sjc_0034900|Sjp_0034900|SJC_S000241.61443
Sjc_0034910|Sjp_0034910|SJC_S000241.73619
Sjc_0034920|Sjp_0034920|SJC_S000241.115175
Sjc_0034930|Sjp_0034930|SJC_S000241.134414
Sjc_0034950|Sjp_0034950|SJC_S000242.5404
Sjc_0034980|Sjp_0034980|SJC_S000243.39155
Sjc_0035020|Sjp_0035020|SJC_S000245.46667
Sjc_0035030|Sjp_0035030|SJC_S000245.73776
Sjc_0035040|Sjp_0035040|SJC_S000245.78118
Sjc_0035050|Sjp_0035050|SJC_S000245.97047
Sjc_0035070|Sjp_0035070|SJC_S000245.225039
Sjc_0035100|Sjp_0035100|SJC_S000245.334218
Sjc_0035130|Sjp_0035130|SJC_S000247.76344
Sjc_0035140|Sjp_0035140|SJC_S000247.94590
Sjc_0035150|Sjp_0035150|SJC_S000247.128755
Sjc_0035160|Sjp_0035160|SJC_S000247.160061
Sjc_0035170|Sjp_0035170|SJC_S000247.192470
Sjc_0035200|Sjp_0035200|SJC_S000248.33340
Sjc_0035210|Sjp_0035210|SJC_S000248.43171
Sjc_0035220|Sjp_0035220|SJC_S000248.74728
Sjc_0035240|Sjp_0035240|SJC_S000248.163259
Sjc_0035260|Sjp_0035260|SJC_S000248.241058
Sjc_0035270|Sjp_0035270|SJC_S000248.248550
Sjc_0035290|Sjp_0035290|SJC_S000248.274199
Sjc_0035300|Sjp_0035300|SJC_S000248.339159
Sjc_0035320|Sjp_0035320|SJC_S000249.34796
Sjc_0035330|Sjp_0035330|SJC_S000249.54623
Sjc_0035340|Sjp_0035340|SJC_S000249.61653
Sjc_0035350|Sjp_0035350|SJC_S000249.107472
Sjc_0035370|Sjp_0035370|SJC_S000249.145779
Sjc_0035380|Sjp_0035380|SJC_S000249.159523
Sjc_0035390|Sjp_0035390|SJC_S000249.183229
Sjc_0035400|Sjp_0035400|SJC_S000249.211041
Sjc_0035410|Sjp_0035410|SJC_S000249.243646
Sjc_0035420|Sjp_0035420|SJC_S000249.261324
Sjc_0035460|Sjp_0035460|SJC_S000250.88761
Sjc_0035500|Sjp_0035500|SJC_S000250.240272
Sjc_0035520|Sjp_0035520|SJC_S000250.288636
Sjc_0035550|Sjp_0035550|SJC_S000250.405513
Sjc_0035580|Sjp_0035580|SJC_S000250.459642
Sjc_0035590|Sjp_0035590|SJC_S000250.469921
Sjc_0035600|Sjp_0035600|SJC_S000250.493006
Sjc_0035620|Sjp_0035620|SJC_S000250.526385
Sjc_0035710|Sjp_0035710|SJC_S000251.182936
Sjc_0035720|Sjp_0035720|SJC_S000251.194195
Sjc_0035730|Sjp_0035730|SJC_S000251.221622
Sjc_0035740|Sjp_0035740|SJC_S000251.260514
Sjc_0035750|Sjp_0035750|SJC_S000251.281582
Sjc_0035760|Sjp_0035760|SJC_S000251.300873
Sjc_0035800|Sjp_0035800|SJC_S000252.36577
Sjc_0035820|Sjp_0035820|SJC_S000252.98087
Sjc_0035900|Sjp_0035900|SJC_S000252.482701
Sjc_0035950|Sjp_0035950|SJC_S000253.297216
Sjc_0035960|Sjp_0035960|SJC_S000253.301772
Sjc_0035980|Sjp_0035980|SJC_S000253.351252
Sjc_0036040|Sjp_0036040|SJC_S000254.24034
Sjc_0036100|Sjp_0036100|SJC_S000255.54997
Sjc_0036110|Sjp_0036110|SJC_S000255.89455
Sjc_0036170|Sjp_0036170|SJC_S000256.46174
Sjc_0036200|Sjp_0036200|SJC_S000256.296356
Sjc_0036220|Sjp_0036220|SJC_S000256.345245
Sjc_0036240|Sjp_0036240|SJC_S000256.399992
Sjc_0036270|Sjp_0036270|SJC_S000256.441626
Sjc_0036280|Sjp_0036280|SJC_S000257.8459
Sjc_0036300|Sjp_0036300|SJC_S000257.95082
Sjc_0036320|Sjp_0036320|SJC_S000257.151040
Sjc_0036360|Sjp_0036360|SJC_S000257.277807
Sjc_0036370|Sjp_0036370|SJC_S000257.315422
Sjc_0036440|Sjp_0036440|SJC_S000258.22375
Sjc_0036460|Sjp_0036460|SJC_S000258.62895
Sjc_0036530|Sjp_0036530|SJC_S000258.237917
Sjc_0036570|Sjp_0036570|SJC_S000258.440335
Sjc_0036590|Sjp_0036590|SJC_S000258.478122
Sjc_0036610|Sjp_0036610|SJC_S000258.541470
Sjc_0036620|Sjp_0036620|SJC_S000258.654843
Sjc_0036640|Sjp_0036640|SJC_S000258.690679
Sjc_0036660|Sjp_0036660|SJC_S000258.715312
Sjc_0036670|Sjp_0036670|SJC_S000258.730788
Sjc_0036680|Sjp_0036680|SJC_S000259.57
Sjc_0036700|Sjp_0036700|SJC_S000259.121595
Sjc_0036720|Sjp_0036720|SJC_S000259.211187
Sjc_0036730|Sjp_0036730|SJC_S000259.236792
Sjc_0036740|Sjp_0036740|SJC_S000259.317339
Sjc_0036780|Sjp_0036780|SJC_S000260.34601
Sjc_0036800|Sjp_0036800|SJC_S000260.150214
Sjc_0036810|Sjp_0036810|SJC_S000260.162283
Sjc_0036830|Sjp_0036830|SJC_S000260.220376
Sjc_0036840|Sjp_0036840|SJC_S000260.254670
Sjc_0036850|Sjp_0036850|SJC_S000260.276401
Sjc_0036860|Sjp_0036860|SJC_S000261.10458
Sjc_0036880|Sjp_0036880|SJC_S000261.75959
Sjc_0036910|Sjp_0036910|SJC_S000261.179881
Sjc_0036970|Sjp_0036970|SJC_S000262.60412
Sjc_0036980|Sjp_0036980|SJC_S000262.161582
Sjc_0037030|Sjp_0037030|SJC_S000262.275476
Sjc_0037050|Sjp_0037050|SJC_S000263.119915
Sjc_0037060|Sjp_0037060|SJC_S000263.145443
Sjc_0037070|Sjp_0037070|SJC_S000263.173470
Sjc_0037090|Sjp_0037090|SJC_S000264.8690
Sjc_0037100|Sjp_0037100|SJC_S000264.53881
Sjc_0037110|Sjp_0037110|SJC_S000264.96629
Sjc_0037130|Sjp_0037130|SJC_S000264.140783
Sjc_0037170|Sjp_0037170|SJC_S000264.334986
Sjc_0037190|Sjp_0037190|SJC_S000264.384607
Sjc_0037200|Sjp_0037200|SJC_S000265.138
Sjc_0037240|Sjp_0037240|SJC_S000265.223783
Sjc_0037260|Sjp_0037260|SJC_S000265.368140
Sjc_0037280|Sjp_0037280|SJC_S000265.421609
Sjc_0037290|Sjp_0037290|SJC_S000265.450569
Sjc_0037320|Sjp_0037320|SJC_S000266.231383
Sjc_0037350|Sjp_0037350|SJC_S000266.413268
Sjc_0037370|Sjp_0037370|SJC_S000266.467995
Sjc_0037380|Sjp_0037380|SJC_S000266.537004
Sjc_0037410|Sjp_0037410|SJC_S000267.23966
Sjc_0037420|Sjp_0037420|SJC_S000267.75000
Sjc_0037440|Sjp_0037440|SJC_S000267.155674
Sjc_0037460|Sjp_0037460|SJC_S000268.56289
Sjc_0037470|Sjp_0037470|SJC_S000268.118157
Sjc_0037480|Sjp_0037480|SJC_S000268.195669
Sjc_0037490|Sjp_0037490|SJC_S000268.201806
Sjc_0037510|Sjp_0037510|SJC_S000269.30693
Sjc_0037540|Sjp_0037540|SJC_S000269.169023
Sjc_0037550|Sjp_0037550|SJC_S000269.191235
Sjc_0037560|Sjp_0037560|SJC_S000269.226948
Sjc_0037570|Sjp_0037570|SJC_S000269.232355
Sjc_0037580|Sjp_0037580|SJC_S000270.196
Sjc_0037600|Sjp_0037600|SJC_S000270.29733
Sjc_0037610|Sjp_0037610|SJC_S000270.36195
Sjc_0037640|Sjp_0037640|SJC_S000270.70140
Sjc_0037650|Sjp_0037650|SJC_S000270.100746
Sjc_0037660|Sjp_0037660|SJC_S000270.105176
Sjc_0037680|Sjp_0037680|SJC_S000270.184107
Sjc_0037690|Sjp_0037690|SJC_S000270.189637
Sjc_0037720|Sjp_0037720|SJC_S000270.295859
Sjc_0037730|Sjp_0037730|SJC_S000270.309404
Sjc_0037750|Sjp_0037750|SJC_S000270.327660
Sjc_0037760|Sjp_0037760|SJC_S000270.354936
Sjc_0037780|Sjp_0037780|SJC_S000271.8215
Sjc_0037830|Sjp_0037830|SJC_S000271.212912
Sjc_0037850|Sjp_0037850|SJC_S000271.262828
Sjc_0037900|Sjp_0037900|SJC_S000272.136953
Sjc_0037930|Sjp_0037930|SJC_S000272.204336
Sjc_0037940|Sjp_0037940|SJC_S000272.223571
Sjc_0037950|Sjp_0037950|SJC_S000272.239975
Sjc_0037980|Sjp_0037980|SJC_S000272.350332
Sjc_0038000|Sjp_0038000|SJC_S000273.100946
Sjc_0038010|Sjp_0038010|SJC_S000274.66
Sjc_0038020|Sjp_0038020|SJC_S000274.14214
Sjc_0038060|Sjp_0038060|SJC_S000275.56337
Sjc_0038080|Sjp_0038080|SJC_S000276.119101
Sjc_0038100|Sjp_0038100|SJC_S000276.187705
Sjc_0038180|Sjp_0038180|SJC_S000278.140586
Sjc_0038190|Sjp_0038190|SJC_S000278.179987
Sjc_0038230|Sjp_0038230|SJC_S000278.231097
Sjc_0038290|Sjp_0038290|SJC_S000279.131701
Sjc_0038300|Sjp_0038300|SJC_S000279.178141
Sjc_0038350|Sjp_0038350|SJC_S000280.4882
Sjc_0038380|Sjp_0038380|SJC_S000280.77237
Sjc_0038390|Sjp_0038390|SJC_S000280.107529
Sjc_0038410|Sjp_0038410|SJC_S000280.159861
Sjc_0038430|Sjp_0038430|SJC_S000281.84141
Sjc_0038470|Sjp_0038470|SJC_S000281.237494
Sjc_0038500|Sjp_0038500|SJC_S000282.10323
Sjc_0038520|Sjp_0038520|SJC_S000282.86563
Sjc_0038530|Sjp_0038530|SJC_S000282.165736
Sjc_0038540|Sjp_0038540|SJC_S000282.228246
Sjc_0038550|Sjp_0038550|SJC_S000282.243531
Sjc_0038580|Sjp_0038580|SJC_S000283.719
Sjc_0038600|Sjp_0038600|SJC_S000283.26580
Sjc_0038610|Sjp_0038610|SJC_S000283.59551
Sjc_0038630|Sjp_0038630|SJC_S000283.148864
Sjc_0038640|Sjp_0038640|SJC_S000283.173581
Sjc_0038650|Sjp_0038650|SJC_S000283.196912
Sjc_0038660|Sjp_0038660|SJC_S000283.211240
Sjc_0038680|Sjp_0038680|SJC_S000283.238624
Sjc_0038710|Sjp_0038710|SJC_S000285.66828
Sjc_0038720|Sjp_0038720|SJC_S000285.70553
Sjc_0038730|Sjp_0038730|SJC_S000285.120769
Sjc_0038750|Sjp_0038750|SJC_S000285.151814
Sjc_0038790|Sjp_0038790|SJC_S000287.3849
Sjc_0038820|Sjp_0038820|SJC_S000287.140060
Sjc_0038860|Sjp_0038860|SJC_S000288.91657
Sjc_0038880|Sjp_0038880|SJC_S000288.125094
Sjc_0038950|Sjp_0038950|SJC_S000290.29419
Sjc_0038960|Sjp_0038960|SJC_S000290.40228
Sjc_0038980|Sjp_0038980|SJC_S000290.72208
Sjc_0038990|Sjp_0038990|SJC_S000290.124275
Sjc_0039000|Sjp_0039000|SJC_S000290.158602
Sjc_0039020|Sjp_0039020|SJC_S000290.229623
Sjc_0039050|Sjp_0039050|SJC_S000290.298383
Sjc_0039060|Sjp_0039060|SJC_S000290.325208
Sjc_0039090|Sjp_0039090|SJC_S000291.111988
Sjc_0039100|Sjp_0039100|SJC_S000291.124723
Sjc_0039120|Sjp_0039120|SJC_S000291.273100
Sjc_0039130|Sjp_0039130|SJC_S000291.322707
Sjc_0039160|Sjp_0039160|SJC_S000293.91363
Sjc_0039170|Sjp_0039170|SJC_S000293.147138
Sjc_0039190|Sjp_0039190|SJC_S000294.19533
Sjc_0039230|Sjp_0039230|SJC_S000294.110752
Sjc_0039260|Sjp_0039260|SJC_S000295.763
Sjc_0039280|Sjp_0039280|SJC_S000295.47671
Sjc_0039290|Sjp_0039290|SJC_S000295.62009
Sjc_0039320|Sjp_0039320|SJC_S000295.146472
Sjc_0039330|Sjp_0039330|SJC_S000295.153054
Sjc_0039340|Sjp_0039340|SJC_S000295.165876
Sjc_0039380|Sjp_0039380|SJC_S000297.55675
Sjc_0039420|Sjp_0039420|SJC_S000297.164715
Sjc_0039450|Sjp_0039450|SJC_S000297.351758
Sjc_0039470|Sjp_0039470|SJC_S000297.384566
Sjc_0039490|Sjp_0039490|SJC_S000298.52831
Sjc_0039510|Sjp_0039510|SJC_S000298.101577
Sjc_0039540|Sjp_0039540|SJC_S000298.208243
Sjc_0039560|Sjp_0039560|SJC_S000298.334577
Sjc_0039580|Sjp_0039580|SJC_S000299.1239
Sjc_0039590|Sjp_0039590|SJC_S000299.17240
Sjc_0039600|Sjp_0039600|SJC_S000299.28233
Sjc_0039610|Sjp_0039610|SJC_S000299.44129
Sjc_0039620|Sjp_0039620|SJC_S000299.78224
Sjc_0039680|Sjp_0039680|SJC_S000300.75106
Sjc_0039690|Sjp_0039690|SJC_S000300.129713
Sjc_0039700|Sjp_0039700|SJC_S000300.171793
Sjc_0039730|Sjp_0039730|SJC_S000301.29534
Sjc_0039750|Sjp_0039750|SJC_S000302.27914
Sjc_0039770|Sjp_0039770|SJC_S000302.124258
Sjc_0039800|Sjp_0039800|SJC_S000303.88065
Sjc_0039830|Sjp_0039830|SJC_S000304.38457
Sjc_0039880|Sjp_0039880|SJC_S000304.274830
Sjc_0039910|Sjp_0039910|SJC_S000304.423532
Sjc_0039920|Sjp_0039920|SJC_S000305.528
Sjc_0039930|Sjp_0039930|SJC_S000305.41069
Sjc_0039960|Sjp_0039960|SJC_S000305.130696
Sjc_0039970|Sjp_0039970|SJC_S000305.136006
Sjc_0039990|Sjp_0039990|SJC_S000306.108311
Sjc_0040000|Sjp_0040000|SJC_S000306.121039
Sjc_0040070|Sjp_0040070|SJC_S000307.153210
Sjc_0040090|Sjp_0040090|SJC_S000307.176680
Sjc_0040100|Sjp_0040100|SJC_S000307.206237
Sjc_0040110|Sjp_0040110|SJC_S000307.229515
Sjc_0040120|Sjp_0040120|SJC_S000307.272960
Sjc_0040130|Sjp_0040130|SJC_S000307.294680
Sjc_0040190|Sjp_0040190|SJC_S000308.45529
Sjc_0040200|Sjp_0040200|SJC_S000308.84417
Sjc_0040220|Sjp_0040220|SJC_S000308.217804
Sjc_0040230|Sjp_0040230|SJC_S000308.234794
Sjc_0040250|Sjp_0040250|SJC_S000308.261819
Sjc_0040270|Sjp_0040270|SJC_S000308.291524
Sjc_0040300|Sjp_0040300|SJC_S000310.19355
Sjc_0040340|Sjp_0040340|SJC_S000311.28240
Sjc_0040350|Sjp_0040350|SJC_S000312.5811
Sjc_0040360|Sjp_0040360|SJC_S000312.16056
Sjc_0040380|Sjp_0040380|SJC_S000312.129004
Sjc_0040390|Sjp_0040390|SJC_S000312.154095
Sjc_0040400|Sjp_0040400|SJC_S000312.172863
Sjc_0040430|Sjp_0040430|SJC_S000312.234826
Sjc_0040450|Sjp_0040450|SJC_S000312.277305
Sjc_0040470|Sjp_0040470|SJC_S000313.57022
Sjc_0040500|Sjp_0040500|SJC_S000313.186835
Sjc_0040540|Sjp_0040540|SJC_S000313.355060
Sjc_0040570|Sjp_0040570|SJC_S000314.49153
Sjc_0040600|Sjp_0040600|SJC_S000314.146479
Sjc_0040640|Sjp_0040640|SJC_S000314.248126
Sjc_0040670|Sjp_0040670|SJC_S000315.98538
Sjc_0040690|Sjp_0040690|SJC_S000315.164783
Sjc_0040700|Sjp_0040700|SJC_S000315.174323
Sjc_0040710|Sjp_0040710|SJC_S000315.195072
Sjc_0040730|Sjp_0040730|SJC_S000315.259838
Sjc_0040760|Sjp_0040760|SJC_S000315.309416
Sjc_0040780|Sjp_0040780|SJC_S000315.357600
Sjc_0040800|Sjp_0040800|SJC_S000316.13127
Sjc_0040840|Sjp_0040840|SJC_S000316.117165
Sjc_0040890|Sjp_0040890|SJC_S000317.2671
Sjc_0040900|Sjp_0040900|SJC_S000317.10545
Sjc_0040930|Sjp_0040930|SJC_S000317.47459
Sjc_0040950|Sjp_0040950|SJC_S000317.217171
Sjc_0040960|Sjp_0040960|SJC_S000317.246432
Sjc_0040980|Sjp_0040980|SJC_S000318.9102
Sjc_0041000|Sjp_0041000|SJC_S000318.110324
Sjc_0041010|Sjp_0041010|SJC_S000318.206692
Sjc_0041020|Sjp_0041020|SJC_S000318.223561
Sjc_0041060|Sjp_0041060|SJC_S000319.111077
Sjc_0041080|Sjp_0041080|SJC_S000319.133887
Sjc_0041090|Sjp_0041090|SJC_S000319.143162
Sjc_0041100|Sjp_0041100|SJC_S000320.803
Sjc_0041110|Sjp_0041110|SJC_S000320.66008
Sjc_0041130|Sjp_0041130|SJC_S000321.30445
Sjc_0041140|Sjp_0041140|SJC_S000321.42200
Sjc_0041150|Sjp_0041150|SJC_S000321.96917
Sjc_0041180|Sjp_0041180|SJC_S000322.86602
Sjc_0041280|Sjp_0041280|SJC_S000325.206059
Sjc_0041290|Sjp_0041290|SJC_S000325.210262
Sjc_0041310|Sjp_0041310|SJC_S000325.340913
Sjc_0041330|Sjp_0041330|SJC_S000325.377771
Sjc_0041340|Sjp_0041340|SJC_S000325.389899
Sjc_0041360|Sjp_0041360|SJC_S000325.479399
Sjc_0041370|Sjp_0041370|SJC_S000325.505073
Sjc_0041380|Sjp_0041380|SJC_S000325.527153
Sjc_0041390|Sjp_0041390|SJC_S000325.564738
Sjc_0041400|Sjp_0041400|SJC_S000325.589641
Sjc_0041410|Sjp_0041410|SJC_S000325.619014
Sjc_0041430|Sjp_0041430|SJC_S000326.100042
Sjc_0041440|Sjp_0041440|SJC_S000326.138071
Sjc_0041470|Sjp_0041470|SJC_S000327.948
Sjc_0041490|Sjp_0041490|SJC_S000327.187002
Sjc_0041500|Sjp_0041500|SJC_S000327.237990
Sjc_0041510|Sjp_0041510|SJC_S000327.272194
Sjc_0041520|Sjp_0041520|SJC_S000327.287969
Sjc_0041530|Sjp_0041530|SJC_S000327.321603
Sjc_0041540|Sjp_0041540|SJC_S000327.338160
Sjc_0041560|Sjp_0041560|SJC_S000328.13935
Sjc_0041570|Sjp_0041570|SJC_S000328.29559
Sjc_0041580|Sjp_0041580|SJC_S000328.75776
Sjc_0041590|Sjp_0041590|SJC_S000328.109954
Sjc_0041640|Sjp_0041640|SJC_S000328.268779
Sjc_0041650|Sjp_0041650|SJC_S000328.288951
Sjc_0041720|Sjp_0041720|SJC_S000331.1881
Sjc_0041730|Sjp_0041730|SJC_S000331.23826
[truncated: 3,934 more rows]
