# Supplementary material for: Novel expression profiles of microRNAs suggest that specific miRNAs regulate gene expression for the sexual maturation of female Schistosoma japonicum after pairing
Source: Parasit Vectors. 2014 Apr 10;7:177. doi: 10.1186/1756-3305-7-177 (PMC4021575; doi:10.1186/1756-3305-7-177)
Supplement: Additional file 5: Table S3 — Predicted target genes of bantam in down-regulated genes in 23DSI. [file 1756-3305-7-177-S5.xlsx]

## Sheet: Sheet1
Gene	RawIntensity-23SSI	RawIntensity-23DSI	TPM-23SSI	TPM-23DSI	log2 Ratio(23DSI/23SSI)	P-Value	FDR	GO Component	GO Function	GO Process	blast nr
Sjc_0104290|Sjp_0104290|SJC_S004224.11186	9503	1040	2086.96	230.46	-3.17881	0	0	-	-	gi|56755177|gb|AAW25768.1|/0/unknown [Schistosoma japonicum]
Sjc_0013630|Sjp_0013630|SJC_S000059.548289	3987	208	875.59	46.09	-4.24773	0	0	-	-	gi|257206034|emb|CAX82668.1|/1.09956e-27/Troponin T [Schistosoma japonicum]
Sjc_0113510|Sjp_0113510|SJC_S007983.7814	3932	179	863.51	39.67	-4.44409	0	0	GO:0046872//metal ion binding	-	gi|56756450|gb|AAW26398.1|/2.72657e-78/SJCHGC01894 protein [Schistosoma japonicum]
Sjc_0023980|Sjp_0023980|SJC_S000138.192500	3515	1095	771.93	242.65	-1.66959	9.25188e-288	8.78703e-286	-	-	gi|60601048|gb|AAX26981.1|/1.28022e-38/unknown [Schistosoma japonicum]
Sjc_0007940|Sjp_0007940|SJC_S000025.694320	3316	400	728.23	88.64	-3.03836	0	0	GO:0004175//endopeptidase activity	GO:0019222//regulation of metabolic process;GO:0019538//protein metabolic process	gi|30995341|gb|AAO59414.2|/0/cathepsin B endopeptidase [Schistosoma japonicum]
Sjc_0023970|Sjp_0023970|SJC_S000138.162196	3190	454	700.56	100.61	-2.79973	0	0	-	-	gi|226473346|emb|CAX71359.1|/7.97618e-64/Saposin-like,IPR008139 Saposin B,domain-containing protein [Schistosoma japonicum]
Sjc_0094280|Sjp_0094280|SJC_S002622.16088	3175	486	697.26	107.7	-2.69468	0	0	-	-	gi|56752993|gb|AAW24708.1|/4.00955e-90/SJCHGC01209 protein [Schistosoma japonicum]
Sjc_0018120|Sjp_0018120|SJC_S000088.269899	3165	1412	695.07	312.9	-1.15146	2.2551e-148	1.17871e-146	GO:0005488//binding;GO:0005198//structural molecule activity	GO:0007052//mitotic spindle organization;GO:0010467//gene expression	gi|226489394|emb|CAX75841.1|/1.27333e-22/Ribosomal protein L11 [Schistosoma japonicum]
Sjc_0043460|Sjp_0043460|SJC_S000355.152241	2780	280	610.52	62.05	-3.29854	0	0	GO:0070011	-	gi|226472638|emb|CAX71005.1|/5.58973e-72/hypotherical protein [Schistosoma japonicum]
Sjc_0083460|Sjp_0083460|SJC_S001708.6042	2501	328	549.25	72.68	-2.91783	0	0	GO:0016740//transferase activity	GO:0009987//cellular process;GO:0009790//embryo development	gi|308507601|ref|XP_003115984.1|/0/hypothetical protein CRE_08793 [Caenorhabditis remanei]
Sjc_0054830|Sjp_0054830|SJC_S000556.68480	2423	4	532.12	0.89	-9.22373	0	0	GO:0005515//protein binding;GO:0017111//nucleoside-triphosphatase activity;GO:0032559	-	gi|161044|gb|AAA29905.1|/0/myosin heavy chain [Schistosoma mansoni]
Sjc_0112990|Sjp_0112990|SJC_S007878.4178	1851	267	406.5	59.17	-2.78032	3.2956e-288	3.16866e-286	GO:0004175//endopeptidase activity	GO:0019538//protein metabolic process	gi|56753605|gb|AAW25005.1|/3.77535e-176/SJCHGC02852 protein [Schistosoma japonicum]
Sjc_0044680|Sjp_0044680|SJC_S000376.75892	1593	575	349.84	127.42	-1.4571	4.04756e-108	1.57612e-106	GO:0032559	GO:0050896//response to stimulus	gi|76155211|gb|AAX26465.2|/5.82959e-111/SJCHGC05757 protein [Schistosoma japonicum]
Sjc_0031630|Sjp_0031630|SJC_S000203.86734	1450	109	318.44	24.15	-3.72093	3.6392e-297	3.6336e-295	GO:0016832//aldehyde-lyase activity	GO:0006007//glucose catabolic process	gi|226475766|emb|CAX71973.1|/0/Aldolase [Schistosoma japonicum]
Sjc_0047060|Sjp_0047060|SJC_S000414.226240	1200	546	263.53	120.99	-1.12308	3.1788e-55	6.91522e-54	GO:0046872//metal ion binding;GO:0005515//protein binding	GO:0009987//cellular process	gi|29841240|gb|AAP06272.1|/3.96278e-101/similar to GenBank Accession Number U86673 tegumental antigen Sm20 [Schistosoma japonicum]
Sjc_0068090|Sjp_0068090|SJC_S000902.40949	1040	445	228.4	98.61	-1.21176	4.59016e-54	9.87518e-53	GO:0016857//racemase and epimerase activity, acting on carbohydrates and derivatives;GO:0048037//cofactor binding	GO:0016070//RNA metabolic process;GO:0006915//apoptosis;GO:0019318//hexose metabolic process;GO:0010467//gene expression;GO:0051028//mRNA transport	gi|226487130|emb|CAX75430.1|/0/putative UDP-galactose-4-epimerase [Schistosoma japonicum]
Sjc_0038080|Sjp_0038080|SJC_S000276.119101	985	321	216.32	71.13	-1.60464	1.42238e-77	4.16447e-76	GO:0016670//oxidoreductase activity, acting on a sulfur group of donors, oxygen as acceptor	GO:0008152//metabolic process	gi|76156276|gb|AAX27495.2|/0/SJCHGC06250 protein [Schistosoma japonicum]
Sjc_0006800|Sjp_0006800|SJC_S000021.979701	935	434	205.34	96.17	-1.09436	1.06182e-41	1.74829e-40	GO:0004175//endopeptidase activity	GO:0019538//protein metabolic process	gi|226476888|emb|CAX72314.1|/0/cathepsin D (lysosomal aspartyl protease) [Schistosoma japonicum]
Sjc_0044580|Sjp_0044580|SJC_S000372.142434	902	49	198.09	10.86	-4.18906	1.08467e-202	7.5423e-201	-	-	gi|76157384|gb|AAX28325.2|/5.97582e-134/SJCHGC05635 protein [Schistosoma japonicum]
Sjc_0080050|Sjp_0080050|SJC_S001460.5579	829	46	182.06	10.19	-4.15919	1.76419e-185	1.09916e-183	-	-	gi|226472700|emb|CAX71036.1|/1.08159e-112/Tropomyosin-2 [Schistosoma japonicum]
Sjc_0039830|Sjp_0039830|SJC_S000304.38457	699	0	153.51	0.01	-13.906	8.8492e-210	6.44089e-208	-	-	gi|76157383|gb|AAX28324.2|/5.94962e-74/SJCHGC04178 protein [Schistosoma japonicum]
Sjc_0026230|Sjp_0026230|SJC_S000157.135156	690	304	151.53	67.37	-1.16943	1.52002e-34	2.11392e-33	GO:0016628//oxidoreductase activity, acting on the CH-CH group of donors, NAD or NADP as acceptor;GO:0005515//protein binding;GO:0032559	GO:0044267//cellular protein metabolic process;GO:0006605//protein targeting;GO:0043066//negative regulation of apoptosis	gi|56753427|gb|AAW24917.1|/0/SJCHGC06312 protein [Schistosoma japonicum]
Sjc_0103990|Sjp_0103990|SJC_S004191.40055	664	260	145.82	57.62	-1.33955	8.5094e-41	1.35802e-39	-	-	gi|256090158|ref|XP_002581079.1|/0/eukaryotic translation initiation factor 2c [Schistosoma mansoni]
Sjc_0028980|Sjp_0028980|SJC_S000182.178247	659	185	144.72	41	-1.81957	2.44998e-62	5.87091e-61	-	-	gi|226487892|emb|CAX75611.1|/7.28503e-92/hypothetical protein [Schistosoma japonicum]
Sjc_0100360|Sjp_0100360|SJC_S003752.17554	641	147	140.77	32.58	-2.11128	1.54738e-73	4.21365e-72	GO:0005515//protein binding	GO:0006935//chemotaxis	gi|226472984|emb|CAX71178.1|/3.55973e-122/putative Stress-induced-phosphoprotein 1 [Schistosoma japonicum]
Sjc_0047460|Sjp_0047460|SJC_S000419.230852	610	9	133.96	1.99	-6.07289	2.45908e-166	1.39791e-164	-	-	gi|238661141|emb|CAZ32123.1|/0/expressed protein [Schistosoma mansoni]
Sjc_0056980|Sjp_0056980|SJC_S000595.36812	599	184	131.55	40.77	-1.69003	2.07494e-51	4.24137e-50	GO:0016780//phosphotransferase activity, for other substituted phosphate groups	-	gi|56756813|gb|AAW26578.1|/0/SJCHGC01805 protein [Schistosoma japonicum]
Sjc_0060930|Sjp_0060930|SJC_S000693.84951	599	201	131.55	44.54	-1.56244	4.1663e-46	7.58111e-45	-	-	gi|56755952|gb|AAW26154.1|/1.35687e-56/SJCHGC03174 protein [Schistosoma japonicum]
Sjc_0044670|Sjp_0044670|SJC_S000376.73872	583	146	128.03	32.35	-1.98464	5.50424e-62	1.30692e-60	GO:0005515//protein binding;GO:0000166//nucleotide binding	GO:0009790//embryo development;GO:0002119//nematode larval development;GO:0048806//genitalia development;GO:0010259//multicellular organismal aging;GO:0006950//response to stress;GO:0009987//cellular process;GO:0045137//development of primary sexual characteristics	gi|226469288|emb|CAX70123.1|/1.05716e-112/heat shock protein 90kDa alpha [Schistosoma japonicum]
Sjc_0092310|Sjp_0092310|SJC_S002488.15565	574	11	126.06	2.44	-5.69109	6.4835e-153	3.45846e-151	GO:0005488//binding	GO:0006412//translation	gi|238658344|emb|CAZ29402.1|/0/expressed protein [Schistosoma mansoni]
Sjc_0042410|Sjp_0042410|SJC_S000338.271572	534	92	117.27	20.39	-2.5239	5.0567e-76	1.43728e-74	GO:0016846//carbon-sulfur lyase activity	-	gi|226471176|emb|CAX70669.1|/4.00035e-172/glyoxalase I [Schistosoma japonicum]
Sjc_0086840|Sjp_0086840|SJC_S001907.22938	497	99	109.15	21.94	-2.31468	3.7301e-64	9.10659e-63	GO:0046872//metal ion binding	-	gi|226483477|emb|CAX74039.1|/2.26808e-102/EF-hand domain-containing family member A2 [Schistosoma japonicum]
Sjc_0060730|Sjp_0060730|SJC_S000689.17829	490	26	107.61	5.76	-4.2236	1.85162e-111	7.35737e-110	GO:0015175//neutral amino acid transmembrane transporter activity;GO:0015291//secondary active transmembrane transporter activity	GO:0015804//neutral amino acid transport	gi|226468260|emb|CAX69807.1|/0/solute carrier family 6 (neurotransmitter transporter, glycine), member 5 [Schistosoma japonicum]
Sjc_0072390|Sjp_0072390|SJC_S001036.65474	483	22	106.07	4.88	-4.44199	1.38517e-113	5.7078e-112	-	-	gi|56759046|gb|AAW27663.1|/2.4215e-119/SJCHGC02809 protein [Schistosoma japonicum]
Sjc_0081250|Sjp_0081250|SJC_S001569.8353	469	114	103	25.26	-2.02772	1.39965e-51	2.87612e-50	-	GO:0006909//phagocytosis;GO:0008064//regulation of actin polymerization or depolymerization	gi|29841470|gb|AAP06502.1|/6.00547e-81/similar to GenBank Accession Number AJ291614 actin related protein 2/3 protein complex subunit p16 in Lumbricus rubellus [Schistosoma japonicum]
Sjc_0014610|Sjp_0014610|SJC_S000064.408040	468	182	102.78	40.33	-1.34963	1.49007e-29	1.72176e-28	GO:0005488//binding	-	gi|226481559|emb|CAX73677.1|/0/Scaffold attachment factor B [Schistosoma japonicum]
Sjc_0087030|Sjp_0087030|SJC_S001927.503	447	75	98.17	16.62	-2.56236	5.50368e-65	1.36072e-63	GO:0005488//binding;GO:0016301//kinase activity	GO:0009987//cellular process	gi|226487670|emb|CAX74705.1|/0/putative Elongation factor 2 kinase (eEF-2 kinase) (eEF-2K) (Calcium/calmodulin-dependent eukaryotic elongation factor-2 kinase) [Schistosoma japonicum]
Sjc_0027480|Sjp_0027480|SJC_S000167.254866	442	44	97.07	9.75	-3.31555	3.0236e-83	9.09181e-82	-	-	gi|56754971|gb|AAW25668.1|/2.3013e-149/SJCHGC01189 protein [Schistosoma japonicum]
Sjc_0059410|Sjp_0059410|SJC_S000658.116364	431	31	94.65	6.87	-3.78422	1.02631e-90	3.40123e-89	-	-	gi|256087861|ref|XP_002580081.1|/0/eps-15-related [Schistosoma mansoni]
Sjc_0011440|Sjp_0011440|SJC_S000045.413830	429	71	94.21	15.73	-2.58236	5.75338e-63	1.39153e-61	-	-	gi|29840897|gb|AAP05898.1|/4.05826e-80/SJCHGC06759 protein [Schistosoma japonicum]
Sjc_0036700|Sjp_0036700|SJC_S000259.121595	421	91	92.46	20.17	-2.19662	2.6484e-51	5.38531e-50	GO:0003676//nucleic acid binding	GO:0000377;GO:0050953//sensory perception of light stimulus	gi|169646741|ref|NP_957270.2|/0/pre-mRNA processing factor 8 [Danio rerio]
Sjc_0055230|Sjp_0055230|SJC_S000568.100348	419	194	92.02	42.99	-1.09795	1.13199e-19	8.71139e-19	GO:0046872//metal ion binding;GO:0004713//protein tyrosine kinase activity;GO:0005515//protein binding;GO:0032559;GO:0004702//receptor signaling protein serine/threonine kinase activity	GO:0035567//non-canonical Wnt receptor signaling pathway;GO:0032989;GO:0000087//M phase of mitotic cell cycle;GO:0009790//embryo development;GO:0006464//protein modification process	gi|257206048|emb|CAX82675.1|/0/protein KINase [Schistosoma japonicum]
Sjc_0001610|Sjp_0001610|SJC_S000003.878709	418	12	91.8	2.66	-5.109	1.70095e-106	6.52563e-105	GO:0016307//phosphatidylinositol phosphate kinase activity	GO:0050804//regulation of synaptic transmission;GO:0043050//pharyngeal pumping;GO:0006887//exocytosis;GO:0007588//excretion;GO:0006897//endocytosis	gi|226490194|emb|CAX69339.1|/0/synaptotagmin II [Schistosoma japonicum]
Sjc_0046790|Sjp_0046790|SJC_S000412.349244	404	10	88.72	2.22	-5.32063	5.35752e-105	2.01567e-103	-	-	gi|256090664|ref|XP_002581303.1|/5.33203e-64/integrin alpha-ps [Schistosoma mansoni]
Sjc_0091280|Sjp_0091280|SJC_S002383.7182	397	110	87.19	24.38	-1.83846	9.66038e-39	1.481e-37	-	-	gi|226468216|emb|CAX76731.1|/1.03031e-32/putative beta thymosin [Schistosoma japonicum]
Sjc_0004100|Sjp_0004100|SJC_S000011.81971	394	21	86.53	4.65	-4.2179	7.87354e-90	2.55496e-88	-	-	gi|171473883|gb|AAP06267.2|/7.37188e-93/SJCHGC05607 protein [Schistosoma japonicum]
Sjc_0058760|Sjp_0058760|SJC_S000642.20511	388	15	85.21	3.32	-4.68177	1.98241e-94	6.80133e-93	-	-	gi|226482544|emb|CAX73871.1|/0/Mesoderm induction early response protein 1 (Mi-er1) [Schistosoma japonicum]
Sjc_0036660|Sjp_0036660|SJC_S000258.715312	387	84	84.99	18.61	-2.19122	3.88444e-47	7.28964e-46	-	-	gi|56758440|gb|AAW27360.1|/2.30522e-66/SJCHGC06330 protein [Schistosoma japonicum]
Sjc_0056090|Sjp_0056090|SJC_S000584.142804	387	11	84.99	2.44	-5.12234	7.7234e-99	2.77188e-97	-	-	gi|238665069|emb|CAZ35847.1|/4.4228e-125/expressed protein [Schistosoma mansoni]
Sjc_0038640|Sjp_0038640|SJC_S000283.173581	367	155	80.6	34.35	-1.23047	1.3774e-20	1.10589e-19	GO:0004812//aminoacyl-tRNA ligase activity;GO:0016597//amino acid binding;GO:0032559	GO:0006418//tRNA aminoacylation for protein translation	gi|256074367|ref|XP_002573497.1|/0/arginyl-tRNA synthetase [Schistosoma mansoni]
Sjc_0121570|Sjp_0121570|SJC_S014172.566	363	19	79.72	4.21	-4.24305	3.17678e-83	9.51568e-82	-	-	gi|76156200|gb|AAX27427.2|/4.15604e-45/SJCHGC09055 protein [Schistosoma japonicum]
Sjc_0010160|Sjp_0010160|SJC_S000036.371944	360	36	79.06	7.98	-3.30849	5.59e-68	1.42737e-66	-	GO:0009987//cellular process;GO:0006810//transport;GO:0032502//developmental process	gi|256083912|ref|XP_002578179.1|/0/vacuolar protein sorting (vps33) [Schistosoma mansoni]
Sjc_0072370|Sjp_0072370|SJC_S001034.162121	360	50	79.06	11.08	-2.83499	1.28445e-58	2.93351e-57	GO:0005488//binding	-	gi|226487528|emb|CAX74634.1|/0/DnaJ homolog, subfamily A, member 5 [Schistosoma japonicum]
Sjc_0076510|Sjp_0076510|SJC_S001267.3140	358	57	78.62	12.63	-2.63804	4.68184e-54	1.00447e-52	-	-	gi|256080598|ref|XP_002576566.1|/0/ubiquitin--protein ligase edd [Schistosoma mansoni]
Sjc_0066420|Sjp_0066420|SJC_S000837.11844	354	0	77.74	0.01	-12.9244	1.34456e-106	5.18389e-105	-	-	gi|226466620|emb|CAX69445.1|/0/hypothetical protein [Schistosoma japonicum]
Sjc_0013430|Sjp_0013430|SJC_S000058.613559	350	110	76.86	24.38	-1.65653	6.43368e-30	7.54601e-29	GO:0016859//cis-trans isomerase activity	GO:0044267//cellular protein metabolic process	gi|256083817|ref|XP_002578133.1|/0/peptidyl-prolyl cis-trans isomerase G ppig [Schistosoma mansoni]
Sjc_0039320|Sjp_0039320|SJC_S000295.146472	350	106	76.86	23.49	-1.71019	3.20466e-31	3.98053e-30	-	-	gi|226466784|emb|CAX69527.1|/4.10479e-69/hypothetical protein [Schistosoma japonicum]
Sjc_0025780|Sjp_0025780|SJC_S000152.218550	345	4	75.77	0.89	-6.41168	2.5233e-96	8.81231e-95	GO:0005488//binding	-	gi|256081485|ref|XP_002577000.1|/0/hypothetical protein [Schistosoma mansoni]
Sjc_0053470|Sjp_0053470|SJC_S000529.259832	340	153	74.67	33.9	-1.13924	3.79234e-17	2.57496e-16	GO:0005488//binding	GO:0006357//regulation of transcription from RNA polymerase II promoter;GO:0030099//myeloid cell differentiation	gi|226478976|emb|CAX72983.1|/7.31675e-154/RNA polymerase II elongation factor [Schistosoma japonicum]
Sjc_0040430|Sjp_0040430|SJC_S000312.234826	335	6	73.57	1.33	-5.78962	2.1312e-90	7.03296e-89	GO:0005488//binding	GO:0032501//multicellular organismal process;GO:0006897//endocytosis;GO:0032502//developmental process	gi|56755111|gb|AAW25735.1|/2.41077e-77/SJCHGC05817 protein [Schistosoma japonicum]
Sjc_0053950|Sjp_0053950|SJC_S000536.83029	331	19	72.69	4.21	-4.10986	2.17034e-74	6.03665e-73	GO:0005488//binding;GO:0003712//transcription cofactor activity	GO:0050896//response to stimulus;GO:0006355//regulation of transcription, DNA-dependent;GO:0023052//signaling	gi|56753834|gb|AAW25114.1|/9.32058e-50/SJCHGC01061 protein [Schistosoma japonicum]
Sjc_0071880|Sjp_0071880|SJC_S001023.150195	331	122	72.69	27.04	-1.42666	4.13228e-23	3.67377e-22	-	-	gi|238664901|emb|CAZ35704.1|/0/expressed protein [Schistosoma mansoni]
Sjc_0000030|Sjp_0000030|SJC_S000000.31678	329	94	72.25	20.83	-1.79433	2.27974e-31	2.84529e-30	GO:0008556//potassium-transporting ATPase activity	GO:0035151//regulation of tube size, open tracheal system;GO:0009206;GO:0030001//metal ion transport	gi|226469956|emb|CAX70259.1|/1.04642e-172/nervana 2 [Schistosoma japonicum]
Sjc_0045690|Sjp_0045690|SJC_S000391.222322	329	65	72.25	14.4	-2.32693	2.79446e-43	4.7622e-42	-	-	gi|256074987|ref|XP_002573803.1|/1.15176e-99/U3 small nucleolar ribonucleoprotein protein MPP10 [Schistosoma mansoni]
Sjc_0086130|Sjp_0086130|SJC_S001848.28886	326	33	71.59	7.31	-3.29181	2.05392e-61	4.84725e-60	GO:0016874//ligase activity;GO:0005488//binding	GO:0006259//DNA metabolic process;GO:0033554//cellular response to stress	gi|226478780|emb|CAX72885.1|/0/ligase I, DNA, ATP-dependent [Schistosoma japonicum]
Sjc_0073980|Sjp_0073980|SJC_S001141.1266	325	16	71.37	3.55	-4.32943	1.109e-75	3.12931e-74	GO:0008238//exopeptidase activity	-	gi|257205926|emb|CAX82614.1|/1.26741e-65/carboxypeptidase N, polypeptide 1, 50kD [Schistosoma japonicum]
Sjc_0051400|Sjp_0051400|SJC_S000485.174704	322	15	70.71	3.32	-4.41266	7.16562e-76	2.0293e-74	-	-	gi|23664250|gb|AAN39279.1|AF519183_1/0/gynecophoral canal protein [Schistosoma japonicum]
Sjc_0064630|Sjp_0064630|SJC_S000798.14568	321	114	70.5	25.26	-1.48077	1.21358e-23	1.10931e-22	-	GO:0006810//transport	gi|226470538|emb|CAX70549.1|/0/Mitochondrial deoxynucleotide carrier [Schistosoma japonicum]
Sjc_0005450|Sjp_0005450|SJC_S000016.1139587	315	155	69.18	34.35	-1.01004	2.00874e-13	1.07005e-12	-	-	gi|256071242|ref|XP_002571950.1|/0/protein kinase [Schistosoma mansoni]
Sjc_0045940|Sjp_0045940|SJC_S000397.21129	314	26	68.96	5.76	-3.58162	1.18235e-63	2.87755e-62	-	-	gi|256077293|ref|XP_002574941.1|/4.26293e-148/cell adhesion molecule [Schistosoma mansoni]
Sjc_0034070|Sjp_0034070|SJC_S000233.23293	311	121	68.3	26.81	-1.34911	3.7674e-20	2.96969e-19	GO:0046914//transition metal ion binding;GO:0001071//nucleic acid binding transcription factor activity;GO:0005515//protein binding	GO:0014020;GO:0006357//regulation of transcription from RNA polymerase II promoter;GO:0030154//cell differentiation	gi|226469222|emb|CAX70090.1|/9.71658e-112/LIM domain transcription factor LMO4 [Schistosoma japonicum]
Sjc_0041940|Sjp_0041940|SJC_S000333.57017	310	14	68.08	3.1	-4.45689	1.47499e-73	4.03061e-72	-	-	gi|238804775|emb|CAZ39232.1|/4.07426e-85/expressed protein [Schistosoma mansoni]
Sjc_0049710|Sjp_0049710|SJC_S000460.27374	310	51	68.08	11.3	-2.59091	4.07976e-46	7.44102e-45	-	-	gi|76152631|gb|ABA39871.1|/1.14117e-106/SJCHGC04704 protein [Schistosoma japonicum]
Sjc_0000110|Sjp_0000110|SJC_S000000.570777	307	139	67.42	30.8	-1.13025	1.87889e-15	1.15766e-14	GO:0016407//acetyltransferase activity;GO:0005515//protein binding	GO:0006355//regulation of transcription, DNA-dependent;GO:0006325//chromatin organization	gi|256082207|ref|XP_002577351.1|/0/SWI/SNF-related [Schistosoma mansoni]
Sjc_0071600|Sjp_0071600|SJC_S001019.48454	304	48	66.76	10.64	-2.64949	2.28046e-46	4.23872e-45	GO:0005515//protein binding	GO:0009987//cellular process	gi|256087174|ref|XP_002579750.1|/0/homeobox protein six-related [Schistosoma mansoni]
Sjc_0094720|Sjp_0094720|SJC_S002677.1428	304	12	66.76	2.66	-4.64949	5.06828e-74	1.39971e-72	-	GO:0006643//membrane lipid metabolic process	gi|56758970|gb|AAW27625.1|/0/SJCHGC01869 protein [Schistosoma japonicum]
Sjc_0112360|Sjp_0112360|SJC_S007772.932	303	112	66.54	24.82	-1.42272	3.36218e-21	2.77969e-20	-	-	gi|76153753|gb|AAX25358.2|/1.11041e-73/SJCHGC05433 protein [Schistosoma japonicum]
Sjc_0042190|Sjp_0042190|SJC_S000336.99553	297	130	65.22	28.81	-1.17874	6.11208e-16	3.84498e-15	-	-	gi|226469274|emb|CAX70116.1|/0/Zinc finger CCCH domain-containing protein 3 [Schistosoma japonicum]
Sjc_0032320|Sjp_0032320|SJC_S000210.120190	293	45	64.35	9.97	-2.69027	1.83374e-45	3.27549e-44	-	-	gi|256052517|ref|XP_002569812.1|/8.72925e-81/zinc finger protein [Schistosoma mansoni]
Sjc_0071720|Sjp_0071720|SJC_S001020.189478	292	67	64.13	14.85	-2.11054	2.21532e-34	3.03748e-33	GO:0008135//translation factor activity, nucleic acid binding	GO:0006412//translation	gi|56753890|gb|AAW25142.1|/7.80183e-113/SJCHGC02221 protein [Schistosoma japonicum]
Sjc_0032200|Sjp_0032200|SJC_S000209.53171	289	9	63.47	1.99	-4.99523	3.34108e-73	9.06632e-72	-	-	gi|256089469|ref|XP_002580832.1|/0/dep domain containing protein [Schistosoma mansoni]
Sjc_0072680|Sjp_0072680|SJC_S001044.12501	289	133	63.47	29.47	-1.10683	3.39546e-14	1.91622e-13	GO:0005488//binding	-	gi|226479908|emb|CAX73250.1|/0/Inner nuclear membrane protein Man1 (LEM domain-containing protein 3) [Schistosoma japonicum]
Sjc_0099360|Sjp_0099360|SJC_S003631.10296	289	34	63.47	7.53	-3.07535	2.6926e-51	5.46093e-50	-	-	gi|56759180|gb|AAW27730.1|/2.73984e-100/SJCHGC09290 protein [Schistosoma japonicum]
Sjc_0066740|Sjp_0066740|SJC_S000841.187623	288	58	63.25	12.85	-2.2993	1.46488e-37	2.1648e-36	GO:0005515//protein binding	-	gi|226482648|emb|CAX73923.1|/0/Dynactin subunit 4 [Schistosoma japonicum]
Sjc_0046070|Sjp_0046070|SJC_S000399.17136	286	127	62.81	28.14	-1.15837	5.12594e-15	3.05205e-14	-	-	gi|56755791|gb|AAW26074.1|/3.80696e-63/SJCHGC02717 protein [Schistosoma japonicum]
Sjc_0059210|Sjp_0059210|SJC_S000656.79602	286	120	62.81	26.59	-1.24011	1.47596e-16	9.611e-16	GO:0016740//transferase activity	-	gi|226469340|emb|CAX70149.1|/0/histone acetyltransferase [Schistosoma japonicum]
Sjc_0028720|Sjp_0028720|SJC_S000180.312141	285	54	62.59	11.97	-2.38651	7.92066e-39	1.21669e-37	-	-	gi|256081281|ref|XP_002576900.1|/0/peroxisomal targeting signal 2 receptor [Schistosoma mansoni]
Sjc_0022610|Sjp_0022610|SJC_S000126.42008	284	68	62.37	15.07	-2.04917	2.70758e-32	3.52031e-31	GO:0005488//binding	-	gi|256083720|ref|XP_002578087.1|/0/diaphanous [Schistosoma mansoni]
Sjc_0005470|Sjp_0005470|SJC_S000017.11291	283	51	62.15	11.3	-2.45943	6.923e-40	1.08484e-38	GO:0005515//protein binding	GO:0016192//vesicle-mediated transport;GO:0006355//regulation of transcription, DNA-dependent;GO:0023052//signaling	gi|189503026|gb|ACE06894.1|/2.53626e-139/unknown [Schistosoma japonicum]
Sjc_0042010|Sjp_0042010|SJC_S000334.101839	282	68	61.93	15.07	-2.03896	7.00702e-32	8.97544e-31	-	-	gi|76157614|gb|AAX28485.2|/8.1556e-179/SJCHGC02498 protein [Schistosoma japonicum]
Sjc_0064610|Sjp_0064610|SJC_S000797.21918	282	32	61.93	7.09	-3.12678	6.86294e-51	1.38468e-49	-	-	gi|256081558|ref|XP_002577036.1|/9.00897e-148/SUMO ligase [Schistosoma mansoni]
Sjc_0083750|Sjp_0083750|SJC_S001722.7190	281	76	61.71	16.84	-1.87361	1.44549e-28	1.61282e-27	GO:0003824//catalytic activity	GO:0016073	gi|256084683|ref|XP_002578556.1|/0/cleavage and polyadenylation specificity factor [Schistosoma mansoni]
Sjc_0075350|Sjp_0075350|SJC_S001200.17217	279	31	61.27	6.87	-3.1568	8.06356e-51	1.61853e-49	-	-	gi|256069473|ref|XP_002571156.1|/4.10916e-15/hypothetical protein [Schistosoma mansoni]
Sjc_0024750|Sjp_0024750|SJC_S000143.60601	278	20	61.05	4.43	-3.78461	4.7435e-59	1.09297e-57	GO:0005515//protein binding;GO:0035004//phosphatidylinositol 3-kinase activity	GO:0007243//intracellular protein kinase cascade;GO:0007599//hemostasis;GO:0048017//inositol lipid-mediated signaling;GO:0007169//transmembrane receptor protein tyrosine kinase signaling pathway;GO:0046488//phosphatidylinositol metabolic process;GO:0019318//hexose metabolic process;GO:0006464//protein modification process;GO:0001775//cell activation;GO:0035264//multicellular organism growth;GO:00…	gi|256085715|ref|XP_002579059.1|/0/phosphatidylinositol-45-bisphosphate 3-kinase catalytic subunit alpha PI3K [Schistosoma mansoni]
Sjc_0074120|Sjp_0074120|SJC_S001150.91394	277	10	60.83	2.22	-4.77615	1.28558e-68	3.31527e-67	-	-	gi|238661886|emb|CAZ32848.1|/7.32974e-120/expressed protein [Schistosoma mansoni]
Sjc_0023790|Sjp_0023790|SJC_S000137.44807	266	7	58.42	1.55	-5.23612	4.63734e-69	1.20788e-67	-	-	gi|256053108|ref|XP_002570049.1|/0/hepatitis B virus X associated protein hbxa [Schistosoma mansoni]
Sjc_0122520|Sjp_0122520|SJC_S014760.2680	264	4	57.98	0.89	-6.02561	1.47658e-72	3.99292e-71	-	-	gi|29841213|gb|AAP06226.1|/3.44495e-82/similar to GenBank Accession Number L33405 fimbrin in Schistosoma mansoni [Schistosoma japonicum]
Sjc_0090430|Sjp_0090430|SJC_S002290.55339	259	2	56.88	0.44	-7.01427	2.96628e-74	8.22113e-73	-	-	gi|256080510|ref|XP_002576524.1|/8.93115e-114/serine-type protease inhibitor [Schistosoma mansoni]
Sjc_0061390|Sjp_0061390|SJC_S000707.311587	257	98	56.44	21.72	-1.37769	2.02074e-17	1.3927e-16	-	-	gi|56755906|gb|AAW26131.1|/8.78968e-155/SJCHGC01285 protein [Schistosoma japonicum]
Sjc_0013240|Sjp_0013240|SJC_S000058.105391	254	64	55.78	14.18	-1.97589	9.16182e-28	9.82813e-27	-	-	gi|256052744|ref|XP_002569912.1|/3.72952e-78/crp1/csrp1/crip1 [Schistosoma mansoni]
Sjc_0071920|Sjp_0071920|SJC_S001024.95360	252	23	55.34	5.1	-3.43975	1.06194e-49	2.08849e-48	-	-	gi|256084628|ref|XP_002578529.1|/0/tangerin [Schistosoma mansoni]
Sjc_0043980|Sjp_0043980|SJC_S000363.363747	250	105	54.9	23.27	-1.23833	1.23453e-14	7.2127e-14	-	GO:0009653//anatomical structure morphogenesis;GO:0002164//larval development;GO:0048806//genitalia development;GO:0019953//sexual reproduction;GO:0040009//regulation of growth rate;GO:0035264//multicellular organism growth	gi|226484568|emb|CAX74193.1|/0/Putative guanine nucleotide-binding protein-like 3 homolog [Schistosoma japonicum]
Sjc_0015770|Sjp_0015770|SJC_S000073.272642	249	2	54.68	0.44	-6.95737	2.6869e-71	7.06945e-70	-	-	gi|56758862|gb|AAW27571.1|/1.28031e-169/SJCHGC02341 protein [Schistosoma japonicum]
Sjc_0044150|Sjp_0044150|SJC_S000366.114301	247	14	54.24	3.1	-4.12902	4.73728e-56	1.03635e-54	GO:0003723//RNA binding;GO:0004175//endopeptidase activity;GO:0042623//ATPase activity, coupled;GO:0019899//enzyme binding;GO:0032559;GO:0043566//structure-specific DNA binding	GO:0006979//response to oxidative stress;GO:0051259//protein oligomerization;GO:0019941//modification-dependent protein catabolic process;GO:0000002//mitochondrial genome maintenance;GO:0051131//chaperone-mediated protein complex assembly	gi|256071912|ref|XP_002572282.1|/0/PIM1 peptidase (S16 family) [Schistosoma mansoni]
Sjc_0023260|Sjp_0023260|SJC_S000132.217299	246	47	54.02	10.42	-2.37414	1.55298e-33	2.08888e-32	GO:0003824//catalytic activity	-	gi|56757121|gb|AAW26732.1|/0/SJCHGC05684 protein [Schistosoma japonicum]
Sjc_0012170|Sjp_0012170|SJC_S000050.480885	244	0	53.59	0.01	-12.3877	1.06435e-73	2.91873e-72	GO:0005488//binding	GO:0006810//transport;GO:0006629//lipid metabolic process	gi|238659686|emb|CAZ30714.1|/0/expressed protein [Schistosoma mansoni]
Sjc_0084270|Sjp_0084270|SJC_S001755.126203	244	44	53.59	9.75	-2.45849	1.37221e-34	1.91177e-33	-	-	gi|226483463|emb|CAX74032.1|/0/Retinoblastoma-binding protein 6 [Schistosoma japonicum]
Sjc_0046230|Sjp_0046230|SJC_S000400.164392	242	113	53.15	25.04	-1.08584	8.50288e-12	4.02311e-11	GO:0043021//ribonucleoprotein binding	GO:0000387//spliceosomal snRNP assembly	gi|238664144|emb|CAZ34998.1|/0/expressed protein [Schistosoma mansoni]
Sjc_0022040|Sjp_0022040|SJC_S000120.455330	240	22	52.71	4.88	-3.43312	2.48382e-47	4.70657e-46	GO:0004175//endopeptidase activity	GO:0019538//protein metabolic process	gi|226466576|emb|CAX69423.1|/0/hypothetical protein [Schistosoma japonicum]
Sjc_0084110|Sjp_0084110|SJC_S001753.8800	238	26	52.27	5.76	-3.18184	6.94968e-44	1.21083e-42	GO:0008135//translation factor activity, nucleic acid binding	GO:0006412//translation	gi|238656659|emb|CAZ27745.1|/0/kelch-like protein [Schistosoma mansoni]
Sjc_0058530|Sjp_0058530|SJC_S000636.111028	236	85	51.83	18.84	-1.45999	1.87627e-17	1.29773e-16	GO:0005515//protein binding;GO:0004888//transmembrane receptor activity	GO:0006917//induction of apoptosis	gi|56753778|gb|AAW25086.1|/3.68213e-31/SJCHGC09282 protein [Schistosoma japonicum]
Sjc_0033840|Sjp_0033840|SJC_S000228.284451	235	46	51.61	10.19	-2.3405	1.44121e-31	1.81327e-30	-	GO:0006810//transport;GO:0009987//cellular process	gi|256084192|ref|XP_002578315.1|/0/Tpr [Schistosoma mansoni]
Sjc_0102570|Sjp_0102570|SJC_S004043.6012	233	108	51.17	23.93	-1.09648	1.43615e-11	6.64176e-11	GO:0046873//metal ion transmembrane transporter activity	GO:0070838//divalent metal ion transport;GO:0000041//transition metal ion transport	gi|56755765|gb|AAW26061.1|/3.95781e-107/SJCHGC05604 protein [Schistosoma japonicum]
Sjc_0044720|Sjp_0044720|SJC_S000377.166939	232	59	50.95	13.07	-1.96282	2.80172e-25	2.75502e-24	GO:0008135//translation factor activity, nucleic acid binding	GO:0006412//translation	gi|305354768|emb|CBL30927.1|/0/argonaute 1 protein [Echinococcus multilocularis]
Sjc_0001960|Sjp_0001960|SJC_S000004.381979	231	87	50.73	19.28	-1.39573	4.3198e-16	2.75533e-15	-	GO:0006810//transport	gi|226472770|emb|CAX71071.1|/2.28206e-107/Voltage-dependent anion-selective channel protein 2 [Schistosoma japonicum]
Sjc_0007030|Sjp_0007030|SJC_S000022.386338	229	103	50.29	22.82	-1.13997	4.89304e-12	2.3436e-11	GO:0061135;GO:0005515//protein binding	GO:0010952//positive regulation of peptidase activity;GO:0043161//proteasomal ubiquitin-dependent protein catabolic process;GO:0051325//interphase;GO:0009308//amine metabolic process;GO:0007050//cell cycle arrest;GO:0016070//RNA metabolic process;GO:0051439//regulation of ubiquitin-protein ligase activity involved in mitotic cell cycle;GO:0006915//apoptosis	gi|226483665|emb|CAX74133.1|/8.40644e-105/proteasome activator subunit 3 [Schistosoma japonicum]
Sjc_0135150|Sjp_0135150|SJC_S028211.10405	227	46	49.85	10.19	-2.29044	8.4669e-30	9.85653e-29	GO:0008324//cation transmembrane transporter activity	GO:0006281//DNA repair;GO:0006812//cation transport	gi|256084863|ref|XP_002578645.1|/2.92716e-94/cation efflux family protein; expressed protein [Schistosoma mansoni]
Sjc_0099390|Sjp_0099390|SJC_S003633.5784	226	2	49.63	0.44	-6.81757	1.67911e-64	4.12521e-63	-	-	gi|76154676|gb|AAX26113.2|/3.28669e-174/SJCHGC06114 protein [Schistosoma japonicum]
Sjc_0019090|Sjp_0019090|SJC_S000098.335	224	40	49.19	8.86	-2.47299	4.41568e-32	5.68418e-31	-	-	gi|256078213|ref|XP_002575391.1|/0/zinc/iron transporter [Schistosoma mansoni]
Sjc_0048760|Sjp_0048760|SJC_S000444.14653	224	6	49.19	1.33	-5.20887	3.15016e-58	7.13182e-57	GO:0016811//hydrolase activity, acting on carbon-nitrogen (but not peptide) bonds, in linear amides	GO:0046519	gi|226467574|emb|CAX69663.1|/8.52317e-163/Ceramidase [Schistosoma japonicum]
Sjc_0095720|Sjp_0095720|SJC_S002826.10333	224	43	49.19	9.53	-2.36782	1.42271e-30	1.73126e-29	GO:0016705//oxidoreductase activity, acting on paired donors, with incorporation or reduction of molecular oxygen;GO:0016209//antioxidant activity	GO:0019725//cellular homeostasis	gi|226479418|emb|CAX78572.1|/1.55217e-103/tryparedoxin peroxidase [Schistosoma japonicum]
Sjc_0060040|Sjp_0060040|SJC_S000675.656	221	82	48.53	18.17	-1.41732	8.7453e-16	5.46616e-15	-	-	gi|226468256|emb|CAX69805.1|/0/CDK5 regulatory subunit-associated protein 3 (CDK5 activator-binding protein C53) [Schistosoma japonicum]
Sjc_0066470|Sjp_0066470|SJC_S000837.131190	221	7	48.53	1.55	-4.96854	3.75876e-56	8.24598e-55	GO:0008092//cytoskeletal protein binding	-	gi|76152882|gb|AAX24557.2|/8.53154e-57/SJCHGC07158 protein [Schistosoma japonicum]
Sjc_0056560|Sjp_0056560|SJC_S000589.273912	220	34	48.31	7.53	-2.6816	2.1261e-34	2.93063e-33	-	-	gi|56759346|gb|AAW27813.1|/4.75869e-176/SJCHGC01735 protein [Schistosoma japonicum]
Sjc_0013310|Sjp_0013310|SJC_S000058.280042	217	49	47.66	10.86	-2.13375	2.75598e-26	2.82788e-25	-	-	gi|227284672|emb|CAY17428.1|/6.63612e-130/expressed protein [Schistosoma mansoni]
Sjc_0052810|Sjp_0052810|SJC_S000511.178436	217	8	47.66	1.77	-4.75096	7.36896e-54	1.56375e-52	-	-	gi|238665827|emb|CAZ36520.1|/0/expressed protein [Schistosoma mansoni]
Sjc_0059140|Sjp_0059140|SJC_S000655.29474	217	0	47.66	0.01	-12.2186	1.26524e-65	3.14815e-64	-	-	gi|76154427|gb|AAX25912.2|/0/SJCHGC09138 protein [Schistosoma japonicum]
Sjc_0011130|Sjp_0011130|SJC_S000042.403478	214	0	47	0.01	-12.1984	9.98632e-65	2.46119e-63	GO:0015928//fucosidase activity;GO:0030246//carbohydrate binding	GO:0006026;GO:0016139//glycoside catabolic process;GO:0019318//hexose metabolic process	gi|29840895|gb|AAP05896.1|/0/similar to alpha-L-fucosidase [Schistosoma japonicum]
Sjc_0013200|Sjp_0013200|SJC_S000058.4816	214	3	47	0.66	-6.15405	2.12692e-59	4.91527e-58	-	-	gi|227284668|emb|CAY17423.1|/8.02288e-148/expressed protein [Schistosoma mansoni]
Sjc_0013730|Sjp_0013730|SJC_S000059.749427	213	18	46.78	3.99	-3.55143	2.29772e-43	3.94155e-42	GO:0046914//transition metal ion binding;GO:0016769//transferase activity, transferring nitrogenous groups;GO:0048037//cofactor binding;GO:0019787//small conjugating protein ligase activity	GO:0019941//modification-dependent protein catabolic process;GO:0032501//multicellular organismal process;GO:0032446//protein modification by small protein conjugation	gi|76152521|gb|AAX24207.2|/7.66894e-38/SJCHGC04034 protein [Schistosoma japonicum]
Sjc_0035160|Sjp_0035160|SJC_S000247.160061	213	7	46.78	1.55	-4.91555	7.22128e-54	1.53659e-52	-	-	gi|256086257|ref|XP_002579318.1|/0/single-stranded DNA-binding protein mssp-1 [Schistosoma mansoni]
Sjc_0075820|Sjp_0075820|SJC_S001241.126500	213	58	46.78	12.85	-1.86412	7.0415e-22	5.94785e-21	GO:0004812//aminoacyl-tRNA ligase activity;GO:0032559	GO:0006418//tRNA aminoacylation for protein translation	gi|256081519|ref|XP_002577017.1|/5.90319e-179/seryl-tRNA synthetase [Schistosoma mansoni]
Sjc_0038650|Sjp_0038650|SJC_S000283.196912	212	63	46.56	13.96	-1.73779	6.38446e-20	4.98718e-19	-	-	gi|226478770|emb|CAX72880.1|/0/UBX domain-containing protein 1 [Schistosoma japonicum]
Sjc_0030020|Sjp_0030020|SJC_S000192.124633	211	18	46.34	3.99	-3.5378	7.75382e-43	1.30144e-41	-	-	gi|256072322|ref|XP_002572485.1|/0/hypothetical protein [Schistosoma mansoni]
Sjc_0010250|Sjp_0010250|SJC_S000037.233108	210	9	46.12	1.99	-4.53455	8.6646e-51	1.7347e-49	GO:0004672//protein kinase activity;GO:0046914//transition metal ion binding;GO:0005515//protein binding;GO:0032559	GO:0006915//apoptosis;GO:0032501//multicellular organismal process;GO:0043392//negative regulation of DNA binding;GO:0031657	gi|226481513|emb|CAX73654.1|/0/proviral integration site 1 [Schistosoma japonicum]
Sjc_0040500|Sjp_0040500|SJC_S000313.186835	210	64	46.12	14.18	-1.70153	3.25472e-19	2.4538e-18	-	-	gi|238662193|emb|CAZ33142.1|/2.39913e-75/expressed protein [Schistosoma mansoni]
Sjc_0083960|Sjp_0083960|SJC_S001738.10130	210	49	46.12	10.86	-2.08637	8.19848e-25	7.88269e-24	-	-	gi|226479094|emb|CAX73042.1|/0/IWS1 homolog [Schistosoma japonicum]
Sjc_0003620|Sjp_0003620|SJC_S000009.347759	209	19	45.9	4.21	-3.4466	1.57564e-41	2.58339e-40	GO:0004672//protein kinase activity;GO:0005488//binding	-	gi|256088034|ref|XP_002580165.1|/0/SUMO ligase [Schistosoma mansoni]
Sjc_0099210|Sjp_0099210|SJC_S003620.13739	208	12	45.68	2.66	-4.10206	3.19142e-47	6.03271e-46	-	GO:0042742//defense response to bacterium;GO:0006909//phagocytosis;GO:0002252	gi|56756975|gb|AAW26659.1|/1.5767e-149/SJCHGC01731 protein [Schistosoma japonicum]
Sjc_0045040|Sjp_0045040|SJC_S000384.32097	207	56	45.46	12.41	-1.87309	1.93486e-21	1.61335e-20	GO:0005515//protein binding;GO:0060089;GO:0003712//transcription cofactor activity	GO:0000122//negative regulation of transcription from RNA polymerase II promoter;GO:0042992//negative regulation of transcription factor import into nucleus;GO:0014020;GO:0008544//epidermis development;GO:0009855//determination of bilateral symmetry;GO:0009953//dorsal/ventral pattern formation;GO:0008589//regulation of smoothened signaling pathway;GO:0019538//protein metabolic process	gi|256080094|ref|XP_002576318.1|/0/suppressor of fused [Schistosoma mansoni]
Sjc_0009470|Sjp_0009470|SJC_S000032.143284	206	50	45.24	11.08	-2.02964	1.43922e-23	1.30942e-22	GO:0016810//hydrolase activity, acting on carbon-nitrogen (but not peptide) bonds	GO:0009987//cellular process	gi|56759026|gb|AAW27653.1|/0/SJCHGC06171 protein [Schistosoma japonicum]
Sjc_0053660|Sjp_0053660|SJC_S000532.27254	206	14	45.24	3.1	-3.86726	7.5686e-45	1.34269e-43	-	-	gi|226466600|emb|CAX69435.1|/4.93309e-102/hypothetical protein [Schistosoma japonicum]
Sjc_0079290|Sjp_0079290|SJC_S001395.1192	205	16	45.02	3.55	-3.66468	7.2262e-43	1.21813e-41	GO:0035091//phosphatidylinositol binding	-	gi|226483411|emb|CAX74006.1|/0/Zinc finger FYVE domain-containing protein 1 [Schistosoma japonicum]
Sjc_0013540|Sjp_0013540|SJC_S000059.181457	204	69	44.8	15.29	-1.55091	1.43958e-16	9.38194e-16	-	GO:0007275//multicellular organismal development;GO:0071840;GO:0009987//cellular process;GO:0040007//growth	gi|238663520|emb|CAZ34398.1|/1.29948e-94/expressed protein [Schistosoma mansoni]
Sjc_0028610|Sjp_0028610|SJC_S000180.63065	204	42	44.8	9.31	-2.26665	1.26694e-26	1.31384e-25	GO:0005488//binding;GO:0003824//catalytic activity	GO:0006289//nucleotide-excision repair;GO:0000723//telomere maintenance;GO:0006261//DNA-dependent DNA replication	gi|256071069|ref|XP_002571864.1|/0/chromosome transmission fidelity factor [Schistosoma mansoni]
Sjc_0051390|Sjp_0051390|SJC_S000485.146303	204	80	44.8	17.73	-1.33731	1.4399e-13	7.73909e-13	-	-	gi|226490244|emb|CAX69364.1|/0/Protein TRC8 homolog [Schistosoma japonicum]
Sjc_0056400|Sjp_0056400|SJC_S000587.240309	203	23	44.58	5.1	-3.12783	4.44144e-37	6.51411e-36	-	-	gi|256078954|ref|XP_002575757.1|/0/tuberin [Schistosoma mansoni]
Sjc_0067360|Sjp_0067360|SJC_S000863.13399	203	24	44.58	5.32	-3.0669	2.1118e-36	3.05701e-35	GO:0051536//iron-sulfur cluster binding;GO:0016836//hydro-lyase activity	GO:0009060//aerobic respiration	gi|256082671|ref|XP_002577577.1|/0/aconitate hydratase [Schistosoma mansoni]
Sjc_0032740|Sjp_0032740|SJC_S000214.185414	202	54	44.36	11.97	-1.88984	3.36914e-21	2.78249e-20	-	-	gi|226467748|emb|CAX69750.1|/0/abl interactor 2 [Schistosoma japonicum]
Sjc_0084160|Sjp_0084160|SJC_S001754.48552	202	30	44.36	6.65	-2.73783	2.07732e-32	2.71902e-31	-	-	gi|56756034|gb|AAW26195.1|/0/SJCHGC02298 protein [Schistosoma japonicum]
Sjc_0097880|Sjp_0097880|SJC_S003253.767	202	0	44.36	0.01	-12.115	3.87556e-61	9.09122e-60	-	-	gi|501209|gb|AAA73556.1|/0/surface protein [Schistosoma mansoni]
Sjc_0018900|Sjp_0018900|SJC_S000096.28357	200	81	43.92	17.95	-1.29089	1.06253e-12	5.40141e-12	GO:0005488//binding;GO:0019787//small conjugating protein ligase activity	GO:0032446//protein modification by small protein conjugation;GO:0032879//regulation of localization;GO:0007155//cell adhesion;GO:0050794//regulation of cellular process	gi|256074694|ref|XP_002573658.1|/7.05715e-132/zinc finger protein [Schistosoma mansoni]
Sjc_0035500|Sjp_0035500|SJC_S000250.240272	200	18	43.92	3.99	-3.46042	6.06916e-40	9.54881e-39	-	-	gi|238660276|emb|CAZ31284.1|/1.71039e-117/expressed protein [Schistosoma mansoni]
Sjc_0048020|Sjp_0048020|SJC_S000429.202013	197	9	43.26	1.99	-4.44219	3.8402e-47	7.22403e-46	GO:0003676//nucleic acid binding	GO:0000398//nuclear mRNA splicing, via spliceosome	gi|256079822|ref|XP_002576183.1|/0/Pre-mRNA-splicing factor CLF1 [Schistosoma mansoni]
Sjc_0007980|Sjp_0007980|SJC_S000026.4976	196	13	43.04	2.88	-3.90154	5.052e-43	8.57189e-42	GO:0005488//binding	-	gi|56753585|gb|AAW24995.1|/0/SJCHGC01427 protein [Schistosoma japonicum]
Sjc_0036910|Sjp_0036910|SJC_S000261.179881	194	74	42.6	16.4	-1.37716	1.67507e-13	8.96596e-13	-	-	gi|226486766|emb|CAX74460.1|/1.50387e-71/hypothetical protein [Schistosoma japonicum]
Sjc_0037720|Sjp_0037720|SJC_S000270.295859	194	6	42.6	1.33	-5.00136	1.27553e-49	2.50222e-48	GO:0016620//oxidoreductase activity, acting on the aldehyde or oxo group of donors, NAD or NADP as acceptor;GO:0005488//binding	GO:0006520//cellular amino acid metabolic process	gi|60600616|gb|AAX26765.1|/1.3656e-147/unknown [Schistosoma japonicum]
Sjc_0058470|Sjp_0058470|SJC_S000635.125966	193	0	42.38	0.01	-12.0492	1.90559e-58	4.3394e-57	-	-	gi|226470186|emb|CAX70374.1|/5.46225e-108/25 kDa integral membrane protein [Schistosoma japonicum]
Sjc_0084530|Sjp_0084530|SJC_S001771.20617	191	3	41.95	0.66	-5.99006	1.15155e-52	2.39153e-51	-	-	gi|256076937|ref|XP_002574765.1|/0/double-stranded rna-binding protein zn72d [Schistosoma mansoni]
Sjc_0089520|Sjp_0089520|SJC_S002237.38562	191	5	41.95	1.11	-5.24004	5.56676e-50	1.10035e-48	-	-	gi|238664953|emb|CAZ35754.1|/1.32612e-149/expressed protein [Schistosoma mansoni]
Sjc_0055510|Sjp_0055510|SJC_S000572.83064	189	22	41.51	4.88	-3.08851	3.17948e-34	4.35181e-33	GO:0005543//phospholipid binding;GO:0005319//lipid transporter activity	GO:0000912//assembly of actomyosin apparatus involved in cell cycle cytokinesis;GO:0000212//meiotic spindle organization;GO:0048610;GO:0051234//establishment of localization;GO:0033206//cytokinesis after meiosis	gi|56756428|gb|AAW26387.1|/3.01621e-151/SJCHGC09405 protein [Schistosoma japonicum]
Sjc_0070350|Sjp_0070350|SJC_S000970.39677	189	32	41.51	7.09	-2.5496	3.18972e-28	3.47434e-27	-	-	gi|226487500|emb|CAX74620.1|/0/hypothetical protein [Schistosoma japonicum]
Sjc_0052270|Sjp_0052270|SJC_S000494.203212	186	11	40.85	2.44	-4.06538	4.03892e-42	6.66422e-41	-	-	gi|238664379|emb|CAZ35223.1|/6.30789e-172/expressed protein [Schistosoma mansoni]
Sjc_0018320|Sjp_0018320|SJC_S000090.72	185	15	40.63	3.32	-3.61329	2.3073e-38	3.48241e-37	-	-	gi|76154557|gb|AAX26021.2|/4.29095e-103/SJCHGC02189 protein [Schistosoma japonicum]
Sjc_0078790|Sjp_0078790|SJC_S001359.9624	185	8	40.63	1.77	-4.52072	7.96444e-45	1.40971e-43	GO:0005488//binding	GO:0043161//proteasomal ubiquitin-dependent protein catabolic process;GO:0051320;GO:0007050//cell cycle arrest;GO:0016070//RNA metabolic process;GO:0051439//regulation of ubiquitin-protein ligase activity involved in mitotic cell cycle;GO:0006520//cellular amino acid metabolic process;GO:0006915//apoptosis;GO:0030330//DNA damage response, signal transduction by p53 class mediator	gi|226487584|emb|CAX74662.1|/0/proteasome (prosome, macropain) 26S subunit, non-ATPase, 12 [Schistosoma japonicum]
Sjc_0027040|Sjp_0027040|SJC_S000164.28454	184	26	40.41	5.76	-2.81057	1.93893e-30	2.34478e-29	-	-	gi|257216472|emb|CAX82441.1|/0/putative Transmembrane protein 57 [Schistosoma japonicum]
Sjc_0012060|Sjp_0012060|SJC_S000050.84337	183	12	40.19	2.66	-3.91734	2.19616e-40	3.47636e-39	-	-	gi|256081646|ref|XP_002577079.1|/0/cell polarity protein; lethal giant larvae homolog 2 [Schistosoma mansoni]
Sjc_0016490|Sjp_0016490|SJC_S000078.301284	183	29	40.19	6.43	-2.64395	1.85048e-28	2.04709e-27	GO:0004175//endopeptidase activity;GO:0008092//cytoskeletal protein binding;GO:0032559	GO:0045597//positive regulation of cell differentiation;GO:0010033//response to organic substance;GO:0031346//positive regulation of cell projection organization;GO:0030041//actin filament polymerization;GO:0008064//regulation of actin polymerization or depolymerization;GO:0007165//signal transduction;GO:0010591//regulation of lamellipodium assembly;GO:0048858//cell projection morphogenesis;GO:00…	gi|226489082|emb|CAX74890.1|/0/Actin-like protein 3 [Schistosoma japonicum]
Sjc_0069890|Sjp_0069890|SJC_S000964.67799	183	39	40.19	8.64	-2.21773	1.98241e-23	1.7828e-22	GO:0005515//protein binding;GO:0022892	GO:0042221//response to chemical stimulus;GO:0006357//regulation of transcription from RNA polymerase II promoter;GO:0006605//protein targeting;GO:0009894;GO:0033157//regulation of intracellular protein transport;GO:0007067//mitosis;GO:0022415;GO:0051704;GO:0033365//protein localization to organelle;GO:0046605//regulation of centrosome cycle	gi|256071257|ref|XP_002571957.1|/0/chromosome region maintenance protein 1/exportin [Schistosoma mansoni]
Sjc_0005420|Sjp_0005420|SJC_S000016.1099881	182	15	39.97	3.32	-3.58966	1.44336e-37	2.13705e-36	-	-	gi|238657100|emb|CAZ28181.1|/0/expressed protein [Schistosoma mansoni]
Sjc_0012130|Sjp_0012130|SJC_S000050.293637	182	3	39.97	0.66	-5.92031	4.91384e-50	9.73766e-49	-	-	gi|256076348|ref|XP_002574475.1|/0/thrombospondin [Schistosoma mansoni]
Sjc_0060560|Sjp_0060560|SJC_S000685.71471	182	74	39.97	16.4	-1.28522	1.29291e-11	5.98998e-11	-	-	gi|238663529|emb|CAZ34406.1|/6.17278e-98/expressed protein [Schistosoma mansoni]
Sjc_0052730|Sjp_0052730|SJC_S000508.449	181	6	39.75	1.33	-4.90146	6.57892e-46	1.19155e-44	-	-	gi|256084334|ref|XP_002578385.1|/0/chloride channel protein [Schistosoma mansoni]
Sjc_0001530|Sjp_0001530|SJC_S000003.429479	178	0	39.09	0.01	-11.9326	5.837e-54	1.24544e-52	GO:0005218//intracellular ligand-gated calcium channel activity;GO:0004871//signal transducer activity;GO:0046872//metal ion binding	GO:0003012//muscle system process;GO:0006875//cellular metal ion homeostasis;GO:0006816//calcium ion transport	gi|226466608|emb|CAX69439.1|/0/Ryanodine receptor 44F [Schistosoma japonicum]
Sjc_0002410|Sjp_0002410|SJC_S000005.691899	178	5	39.09	1.11	-5.13817	3.05222e-46	5.61955e-45	-	-	gi|256084601|ref|XP_002578516.1|/0/hypothetical protein [Schistosoma mansoni]
Sjc_0036100|Sjp_0036100|SJC_S000255.54997	178	8	39.09	1.77	-4.46498	7.3343e-43	1.23368e-41	-	-	gi|238665310|emb|CAZ36060.1|/0/kelch-like protein [Schistosoma mansoni]
Sjc_0062630|Sjp_0062630|SJC_S000728.125104	178	5	39.09	1.11	-5.13817	3.05222e-46	5.60629e-45	-	-	gi|238659316|emb|CAZ30352.1|/0/expressed protein [Schistosoma mansoni]
Sjc_0008370|Sjp_0008370|SJC_S000027.278095	177	14	38.87	3.1	-3.64832	4.71866e-37	6.90769e-36	-	-	gi|238663138|emb|CAZ34044.1|/4.52778e-72/expressed protein [Schistosoma mansoni]
Sjc_0016660|Sjp_0016660|SJC_S000080.330404	177	26	38.87	5.76	-2.75452	9.5031e-29	1.06489e-27	GO:0070567	GO:0006656//phosphatidylcholine biosynthetic process	gi|256071232|ref|XP_002571945.1|/2.81336e-39/choline-phosphate cytidylyltransferase [Schistosoma mansoni]
Sjc_0074380|Sjp_0074380|SJC_S001154.187810	177	84	38.87	18.61	-1.06258	9.76866e-09	3.4739e-08	GO:0016616//oxidoreductase activity, acting on the CH-OH group of donors, NAD or NADP as acceptor	GO:0006665//sphingolipid metabolic process;GO:0009308//amine metabolic process	gi|256077406|ref|XP_002574996.1|/3.34786e-176/3-keto-dihydrosphingosine reductase [Schistosoma mansoni]
Sjc_0008220|Sjp_0008220|SJC_S000026.704091	175	64	38.43	14.18	-1.43838	4.7391e-13	2.47208e-12	-	-	gi|256076846|ref|XP_002574720.1|/3.56112e-55/smu-1 suppressor of mec-8 and unc-52 homolog [Schistosoma mansoni]
Sjc_0041100|Sjp_0041100|SJC_S000320.803	175	9	38.43	1.99	-4.27139	5.22604e-41	8.44407e-40	-	-	gi|256082834|ref|XP_002577657.1|/0/filamin-related [Schistosoma mansoni]
Sjc_0094270|Sjp_0094270|SJC_S002622.2542	175	39	38.43	8.64	-2.15313	1.03581e-21	8.71153e-21	-	-	gi|56758814|gb|AAW27547.1|/3.66627e-30/SJCHGC06637 protein [Schistosoma japonicum]
Sjc_0021550|Sjp_0021550|SJC_S000117.142718	174	0	38.21	0.01	-11.8997	9.17272e-53	1.91008e-51	-	-	gi|256081605|ref|XP_002577059.1|/9.37138e-99/hypothetical protein [Schistosoma mansoni]
Sjc_0051630|Sjp_0051630|SJC_S000488.64776	174	0	38.21	0.01	-11.8997	9.17272e-53	1.9152e-51	GO:0005225//volume-sensitive anion channel activity	GO:0015698//inorganic anion transport;GO:0019725//cellular homeostasis	gi|256090200|ref|XP_002581096.1|/0/bestrophin-related [Schistosoma mansoni]
Sjc_0066250|Sjp_0066250|SJC_S000836.19753	174	58	38.21	12.85	-1.57218	1.3376e-14	7.79151e-14	GO:0005488//binding	GO:0000380//alternative nuclear mRNA splicing, via spliceosome	gi|226482640|emb|CAX73919.1|/0/RNA-binding protein 12 [Schistosoma japonicum]
Sjc_0012820|Sjp_0012820|SJC_S000055.355494	173	47	37.99	10.42	-1.86626	4.35694e-18	3.15645e-17	-	-	gi|238661562|emb|CAZ32534.1|/1.87564e-164/expressed protein [Schistosoma mansoni]
Sjc_0072510|Sjp_0072510|SJC_S001038.17908	173	22	37.99	4.88	-2.96067	3.17266e-30	3.78967e-29	-	-	gi|76157714|gb|AAX28557.2|/8.56403e-140/SJCHGC05959 protein [Schistosoma japonicum]
Sjc_0077540|Sjp_0077540|SJC_S001311.90394	173	74	37.99	16.4	-1.21192	2.92058e-10	1.19336e-09	-	-	gi|226487570|emb|CAX74655.1|/0/Loss of heterozygosity 11 chromosomal region 2 gene A protein homolog [Schistosoma japonicum]
Sjc_0105480|Sjp_0105480|SJC_S004476.3961	173	17	37.99	3.77	-3.33298	1.15652e-33	1.561e-32	GO:0004812//aminoacyl-tRNA ligase activity;GO:0032559	GO:0006418//tRNA aminoacylation for protein translation	gi|256073075|ref|XP_002572858.1|/0/isoleucine--tRNA ligase [Schistosoma mansoni]
Sjc_0050490|Sjp_0050490|SJC_S000472.183834	172	0	37.77	0.01	-11.883	3.63624e-52	7.49181e-51	-	-	gi|238667175|emb|CAZ37549.1|/0/expressed protein [Schistosoma mansoni]
Sjc_0014300|Sjp_0014300|SJC_S000062.597829	171	34	37.55	7.53	-2.31809	3.99778e-23	3.55825e-22	GO:0046914//transition metal ion binding	-	gi|257216374|emb|CAX82392.1|/5.47489e-76/Zinc finger, C2H2-type domain-containing protein [Schistosoma japonicum]
Sjc_0016860|Sjp_0016860|SJC_S000081.262408	171	70	37.55	15.51	-1.27561	6.94706e-11	3.00743e-10	-	-	gi|226469096|emb|CAX70027.1|/9.17474e-125/hypothetical protein [Schistosoma japonicum]
Sjc_0021180|Sjp_0021180|SJC_S000114.798977	171	35	37.55	7.76	-2.27468	1.18538e-22	1.03961e-21	GO:0043169//cation binding;GO:0016651//oxidoreductase activity, acting on NADH or NADPH;GO:0000166//nucleotide binding;GO:0016209//antioxidant activity;GO:0050662//coenzyme binding;GO:0015036//disulfide oxidoreductase activity	GO:0006629//lipid metabolic process;GO:0055086//nucleobase, nucleoside and nucleotide metabolic process;GO:0019725//cellular homeostasis	gi|56755545|gb|AAW25951.1|/0/SJCHGC06622 protein [Schistosoma japonicum]
Sjc_0068380|Sjp_0068380|SJC_S000908.109528	170	4	37.33	0.89	-5.39039	3.42012e-45	6.09517e-44	GO:0000166//nucleotide binding;GO:0004672//protein kinase activity	GO:0000226//microtubule cytoskeleton organization;GO:0007163//establishment or maintenance of cell polarity;GO:0016055//Wnt receptor signaling pathway;GO:0006959//humoral immune response;GO:0048806//genitalia development;GO:0007297//ovarian follicle cell migration;GO:0001736//establishment of planar polarity;GO:0030036//actin cytoskeleton organization;GO:0044087;GO:0019094//pole plasm mRNA locali…	gi|256073134|ref|XP_002572887.1|/0/serine/threonine protein kinase [Schistosoma mansoni]
Sjc_0095030|Sjp_0095030|SJC_S002714.2267	170	0	37.33	0.01	-11.8661	1.44148e-51	2.95427e-50	-	-	gi|238660511|emb|CAZ31510.1|/3.04351e-176/expressed protein [Schistosoma mansoni]
Sjc_0032190|Sjp_0032190|SJC_S000208.551376	169	6	37.11	1.33	-4.80231	1.71329e-42	2.85719e-41	-	-	gi|226483473|emb|CAX74037.1|/2.84346e-142/hypothetical protein [Schistosoma japonicum]
Sjc_0049780|Sjp_0049780|SJC_S000460.342968	169	39	37.11	8.64	-2.1027	1.93027e-20	1.54026e-19	GO:0016811//hydrolase activity, acting on carbon-nitrogen (but not peptide) bonds, in linear amides;GO:0008289//lipid binding	GO:0006631//fatty acid metabolic process	gi|76157318|gb|AAX28276.2|/2.4761e-94/SJCHGC08749 protein [Schistosoma japonicum]
Sjc_0060720|Sjp_0060720|SJC_S000688.120987	169	3	37.11	0.66	-5.8132	3.0552e-46	5.59856e-45	-	-	gi|238664047|emb|CAZ34904.1|/0/expressed protein [Schistosoma mansoni]
Sjc_0019390|Sjp_0019390|SJC_S000100.138988	167	30	36.68	6.65	-2.46357	3.32758e-24	3.13364e-23	GO:0016301//kinase activity;GO:0032559	GO:0006464//protein modification process	gi|56757378|gb|AAW26859.1|/0/SJCHGC06724 protein [Schistosoma japonicum]
Sjc_0043720|Sjp_0043720|SJC_S000360.1686	167	36	36.68	7.98	-2.20053	2.52328e-21	2.09056e-20	-	-	gi|256074335|ref|XP_002573481.1|/0/zinc finger protein [Schistosoma mansoni]
Sjc_0096420|Sjp_0096420|SJC_S002939.8800	167	10	36.68	2.22	-4.04636	7.67922e-38	1.15233e-36	-	-	gi|56754577|gb|AAW25476.1|/4.50417e-129/SJCHGC03575 protein [Schistosoma japonicum]
Sjc_0017680|Sjp_0017680|SJC_S000085.514615	165	0	36.24	0.01	-11.8234	4.51018e-50	8.96053e-49	-	GO:0007507//heart development;GO:0009653//anatomical structure morphogenesis	gi|226481587|emb|CAX73691.1|/0/putative LIM domain binding 3 [Schistosoma japonicum]
Sjc_0019210|Sjp_0019210|SJC_S000099.46913	164	47	36.02	10.42	-1.78944	2.42768e-16	1.56513e-15	-	-	gi|226468362|emb|CAX69858.1|/2.16994e-94/H+-transporting ATPase [Schistosoma japonicum]
Sjc_0054870|Sjp_0054870|SJC_S000557.6818	163	34	35.8	7.53	-2.24924	2.2954e-21	1.90785e-20	-	-	gi|226473192|emb|CAX71282.1|/6.16719e-129/Immunoglobulin-like domain-containing protein [Schistosoma japonicum]
Sjc_0064800|Sjp_0064800|SJC_S000802.85286	163	4	35.8	0.89	-5.33001	3.60144e-43	6.12402e-42	GO:0004871//signal transducer activity;GO:0015291//secondary active transmembrane transporter activity	GO:0015698//inorganic anion transport;GO:0023052//signaling	gi|256053140|ref|XP_002570063.1|/3.35803e-104/neurotracting/lsamp/neurotrimin/obcam related cell adhesion molecule [Schistosoma mansoni]
Sjc_0058910|Sjp_0058910|SJC_S000647.74729	162	76	35.58	16.84	-1.07917	2.77738e-08	9.53714e-08	GO:0005099//Ras GTPase activator activity	GO:0032318//regulation of Ras GTPase activity	gi|256089235|ref|XP_002580719.1|/0/hypothetical protein [Schistosoma mansoni]
Sjc_0063560|Sjp_0063560|SJC_S000761.2527	162	37	35.58	8.2	-2.11737	8.08888e-20	6.25583e-19	-	-	gi|256090707|ref|XP_002581324.1|/2.13116e-66/amyloid binding protein [Schistosoma mansoni]
Sjc_0099850|Sjp_0099850|SJC_S003692.20739	162	0	35.58	0.01	-11.7969	3.5598e-49	6.93093e-48	-	-	gi|238656920|emb|CAZ28002.1|/0/kettin/titin-related protein [Schistosoma mansoni]
Sjc_0025750|Sjp_0025750|SJC_S000152.134893	161	20	35.36	4.43	-2.99674	1.5574e-28	1.72779e-27	GO:0016881//acid-amino acid ligase activity	GO:0043412	gi|76156562|gb|AAX27749.2|/0/SJCHGC06277 protein [Schistosoma japonicum]
Sjc_0029240|Sjp_0029240|SJC_S000185.98606	159	6	34.92	1.33	-4.71456	1.17727e-39	1.83739e-38	-	-	gi|157326545|gb|ABV44408.1|/0/component of oligomeric golgi complex 8-like protein [Schistosoma japonicum]
Sjc_0021030|Sjp_0021030|SJC_S000114.425056	158	0	34.7	0.01	-11.7607	5.59418e-48	1.06522e-46	GO:0005488//binding	-	gi|256079746|ref|XP_002576146.1|/0/snf2 histone linker phd ring helicase [Schistosoma mansoni]
Sjc_0026540|Sjp_0026540|SJC_S000160.249400	158	15	34.7	3.32	-3.38568	2.93596e-31	3.6526e-30	GO:0046914//transition metal ion binding	GO:0016055//Wnt receptor signaling pathway	gi|256080535|ref|XP_002576536.1|/0/TRABID protein (C64 family) [Schistosoma mansoni]
Sjc_0038980|Sjp_0038980|SJC_S000290.72208	158	13	34.7	2.88	-3.59079	8.15466e-33	1.07642e-31	GO:0005515//protein binding	-	gi|76156621|gb|AAX27791.2|/1.49411e-149/SJCHGC02238 protein [Schistosoma japonicum]
Sjc_0117170|Sjp_0117170|SJC_S009119.349	158	10	34.7	2.22	-3.9663	2.22404e-35	3.13783e-34	GO:0016616//oxidoreductase activity, acting on the CH-OH group of donors, NAD or NADP as acceptor;GO:0048037//cofactor binding	GO:0006072//glycerol-3-phosphate metabolic process	gi|226471546|emb|CAX70854.1|/4.29051e-63/glycerol-3-phosphate dehydrogenase 1 [Schistosoma japonicum]
Sjc_0008540|Sjp_0008540|SJC_S000028.349537	157	19	34.48	4.21	-3.03387	3.44114e-28	3.74296e-27	-	-	gi|256078062|ref|XP_002575317.1|/1.99209e-169/laminin [Schistosoma mansoni]
Sjc_0025520|Sjp_0025520|SJC_S000150.17986	156	45	34.26	9.97	-1.78086	1.63996e-15	1.01124e-14	GO:0003676//nucleic acid binding	GO:0032501//multicellular organismal process	gi|76155884|gb|AAX27151.2|/3.43527e-72/SJCHGC02708 protein [Schistosoma japonicum]
Sjc_0064690|Sjp_0064690|SJC_S000799.10706	156	3	34.26	0.66	-5.69792	1.86761e-42	3.10126e-41	-	-	gi|238656786|emb|CAZ27871.1|/0/kelch-like protein [Schistosoma mansoni]
Sjc_0049410|Sjp_0049410|SJC_S000457.9963	155	38	34.04	8.42	-2.01534	6.06954e-18	4.31292e-17	GO:0016884//carbon-nitrogen ligase activity, with glutamine as amido-N-donor;GO:0005515//protein binding;GO:0032559	GO:0009168//purine ribonucleoside monophosphate biosynthetic process	gi|226479158|emb|CAX73074.1|/6.99543e-121/putative GMP synthase [Schistosoma japonicum]
Sjc_0002680|Sjp_0002680|SJC_S000006.292216	154	2	33.82	0.44	-6.26423	2.70194e-43	4.61463e-42	GO:0016787//hydrolase activity	-	gi|256089091|ref|XP_002580650.1|/0/atpase class VI type 11c [Schistosoma mansoni]
Sjc_0101360|Sjp_0101360|SJC_S003888.134	154	2	33.82	0.44	-6.26423	2.70194e-43	4.62477e-42	-	-	gi|256074443|ref|XP_002573534.1|/2.95691e-114/aldehyde dehydrogenase [Schistosoma mansoni]
Sjc_0110460|Sjp_0110460|SJC_S007056.9727	154	51	33.82	11.3	-1.58155	3.46742e-13	1.8148e-12	-	-	gi|56754531|gb|AAW25453.1|/2.97621e-67/SJCHGC02549 protein [Schistosoma japonicum]
Sjc_0021850|Sjp_0021850|SJC_S000119.268466	153	46	33.6	10.19	-1.72131	1.33149e-14	7.76172e-14	GO:0005488//binding;GO:0004527//exonuclease activity	GO:0006401//RNA catabolic process;GO:0016071//mRNA metabolic process	gi|56758238|gb|AAW27259.1|/6.79676e-153/SJCHGC04772 protein [Schistosoma japonicum]
Sjc_0041020|Sjp_0041020|SJC_S000318.223561	152	3	33.38	0.66	-5.66037	2.72028e-41	4.44141e-40	GO:0016715//oxidoreductase activity, acting on paired donors, with incorporation or reduction of molecular oxygen, reduced ascorbate as one donor, and incorporation of one atom of oxygen;GO:0046914//transition metal ion binding	GO:0044237//cellular metabolic process	gi|226486804|emb|CAX74479.1|/3.66476e-169/Peptidyl--hydroxyglycine--amidating lyase [Schistosoma japonicum]
Sjc_0073100|Sjp_0073100|SJC_S001069.40266	152	11	33.38	2.44	-3.77403	7.15812e-33	9.48086e-32	-	GO:0009987//cellular process;GO:0048856//anatomical structure development;GO:0007275//multicellular organismal development	gi|256074386|ref|XP_002573506.1|/0/low-density lipoprotein receptor (ldl) [Schistosoma mansoni]
Sjc_0077180|Sjp_0077180|SJC_S001299.63598	152	58	33.38	12.85	-1.37722	7.04644e-11	3.04876e-10	-	-	gi|56758924|gb|AAW27602.1|/3.30601e-119/SJCHGC05744 protein [Schistosoma japonicum]
Sjc_0094770|Sjp_0094770|SJC_S002681.14098	152	0	33.38	0.01	-11.7048	3.48498e-46	6.37113e-45	-	-	gi|56752663|gb|AAW24545.1|/3.46075e-152/SJCHGC06780 protein [Schistosoma japonicum]
Sjc_0045850|Sjp_0045850|SJC_S000395.41335	150	0	32.94	0.01	-11.6856	1.38151e-45	2.47338e-44	GO:0046872//metal ion binding	-	gi|226467812|emb|CAX69782.1|/0/Rab GTPase-binding effector protein 1 [Schistosoma japonicum]
Sjc_0064710|Sjp_0064710|SJC_S000800.2685	150	0	32.94	0.01	-11.6856	1.38151e-45	2.47908e-44	-	-	gi|256077698|ref|XP_002575138.1|/1.72961e-164/capicua protein [Schistosoma mansoni]
Sjc_0071220|Sjp_0071220|SJC_S001001.77613	150	55	32.94	12.19	-1.43414	2.39006e-11	1.0822e-10	GO:0016491//oxidoreductase activity	GO:0044238//primary metabolic process	gi|56758034|gb|AAW27157.1|/3.47505e-174/SJCHGC06367 protein [Schistosoma japonicum]
Sjc_0080930|Sjp_0080930|SJC_S001561.39909	150	4	32.94	0.89	-5.20989	2.01452e-39	3.13155e-38	-	-	gi|56755309|gb|AAW25834.1|/0/SJCHGC05662 protein [Schistosoma japonicum]
Sjc_0015950|Sjp_0015950|SJC_S000075.334502	149	9	32.72	1.99	-4.03933	7.79688e-34	1.05604e-32	-	-	gi|226489070|emb|CAX74884.1|/5.3516e-155/tetraspanin [Schistosoma japonicum]
Sjc_0030610|Sjp_0030610|SJC_S000194.383661	149	15	32.72	3.32	-3.30092	6.32362e-29	7.1478e-28	-	-	gi|238664826|emb|CAZ35632.1|/1.09592e-166/let1/narf-related [Schistosoma mansoni]
Sjc_0051660|Sjp_0051660|SJC_S000489.84212	149	23	32.72	5.1	-2.6816	8.71706e-24	8.06276e-23	GO:0046872//metal ion binding;GO:0016791//phosphatase activity	GO:0007165//signal transduction	gi|256074281|ref|XP_002573454.1|/1.46069e-180/protein phosphatase 2C [Schistosoma mansoni]
Sjc_0022010|Sjp_0022010|SJC_S000120.276961	148	21	32.5	4.65	-2.80514	1.03002e-24	9.87908e-24	GO:0005488//binding;GO:0060089;GO:0016409//palmitoyltransferase activity;GO:0046873//metal ion transmembrane transporter activity	GO:0007249//I-kappaB kinase/NF-kappaB cascade;GO:0070838//divalent metal ion transport;GO:0015031//protein transport	gi|256075588|ref|XP_002574100.1|/1.12796e-98/ankyrin repeat-containing [Schistosoma mansoni]
Sjc_0026100|Sjp_0026100|SJC_S000155.57121	148	5	32.5	1.11	-4.87181	1.17016e-37	1.73917e-36	-	-	gi|257215816|emb|CAX83060.1|/2.00213e-178/Serologically defined colon cancer antigen 1 [Schistosoma japonicum]
Sjc_0046120|Sjp_0046120|SJC_S000399.201347	148	37	32.5	8.2	-1.98674	6.54214e-17	4.40365e-16	GO:0003774//motor activity;GO:0016887//ATPase activity;GO:0032559	GO:0000278//mitotic cell cycle;GO:0022402//cell cycle process;GO:0007017//microtubule-based process;GO:0051234//establishment of localization;GO:0022618//ribonucleoprotein complex assembly;GO:0008152//metabolic process	gi|238663114|emb|CAZ34021.1|/0/expressed protein [Schistosoma mansoni]
Sjc_0104160|Sjp_0104160|SJC_S004210.51	148	0	32.5	0.01	-11.6662	5.47658e-45	9.73781e-44	-	-	gi|256086056|ref|XP_002579222.1|/0/flightless-I [Schistosoma mansoni]
Sjc_0019610|Sjp_0019610|SJC_S000104.47168	147	28	32.28	6.2	-2.3803	1.11907e-20	9.02207e-20	-	-	gi|256086334|ref|XP_002579355.1|/0/AAA family ATPase [Schistosoma mansoni]
Sjc_0042880|Sjp_0042880|SJC_S000344.186910	147	3	32.28	0.66	-5.61203	7.7191e-40	1.20716e-38	GO:0005488//binding;GO:0003824//catalytic activity	GO:0048731;GO:0042221//response to chemical stimulus	gi|256082817|ref|XP_002577649.1|/1.0521e-151/peptidyl-glycine monooxygenase [Schistosoma mansoni]
Sjc_0008200|Sjp_0008200|SJC_S000026.583625	146	2	32.06	0.44	-6.18713	6.01202e-41	9.69392e-40	-	-	gi|76152587|gb|AAX24273.2|/2.84482e-82/SJCHGC07395 protein [Schistosoma japonicum]
Sjc_0037060|Sjp_0037060|SJC_S000263.145443	146	58	32.06	12.85	-1.31901	6.35826e-10	2.51872e-09	-	-	gi|238659145|emb|CAZ30186.1|/0/expressed protein [Schistosoma mansoni]
Sjc_0056690|Sjp_0056690|SJC_S000590.249659	146	30	32.06	6.65	-2.26935	1.69278e-19	1.29249e-18	GO:0005488//binding;GO:0016818//hydrolase activity, acting on acid anhydrides, in phosphorus-containing anhydrides	GO:0000377	gi|256062195|ref|XP_002570288.1|/0/helicase [Schistosoma mansoni]
Sjc_0026450|Sjp_0026450|SJC_S000159.480188	145	42	31.84	9.31	-1.77399	1.85644e-14	1.06465e-13	-	-	gi|56757065|gb|AAW26704.1|/0/SJCHGC01079 protein [Schistosoma japonicum]
Sjc_0021090|Sjp_0021090|SJC_S000114.501242	144	41	31.62	9.09	-1.79849	1.28649e-14	7.51063e-14	-	GO:0009653//anatomical structure morphogenesis;GO:0048468//cell development;GO:0071842;GO:0065007//biological regulation;GO:0022008//neurogenesis	gi|256079750|ref|XP_002576148.1|/1.59809e-169/neuroglian; septate junction protein [Schistosoma mansoni]
Sjc_0037580|Sjp_0037580|SJC_S000270.196	144	36	31.62	7.98	-1.98638	1.71483e-16	1.11108e-15	-	-	gi|256053029|ref|XP_002570014.1|/3.71286e-67/ribosomal protein L5 [Schistosoma mansoni]
Sjc_0041380|Sjp_0041380|SJC_S000325.527153	144	3	31.62	0.66	-5.58223	5.73666e-39	8.82947e-38	GO:0046914//transition metal ion binding;GO:0045502//dynein binding;GO:0016597//amino acid binding;GO:0032559;GO:0016211//ammonia ligase activity;GO:0016829//lyase activity	GO:0006541//glutamine metabolic process;GO:0050796//regulation of insulin secretion;GO:0008284//positive regulation of cell proliferation;GO:0051259//protein oligomerization;GO:0009746;GO:0006536//glutamate metabolic process;GO:0050806//positive regulation of synaptic transmission	gi|29841244|gb|AAP06276.1|/0/similar to GenBank Accession Number AY044241 glutamine synthetase [Schistosoma japonicum]
Sjc_0083000|Sjp_0083000|SJC_S001692.1873	144	24	31.62	5.32	-2.57134	4.70898e-22	4.00804e-21	GO:0005488//binding	GO:0006383//transcription from RNA polymerase III promoter	gi|56753862|gb|AAW25128.1|/0/SJCHGC09371 protein [Schistosoma japonicum]
Sjc_0094660|Sjp_0094660|SJC_S002669.9661	144	22	31.62	4.88	-2.69588	3.63592e-23	3.25478e-22	GO:0034483//heparan sulfate sulfotransferase activity	-	gi|226480636|emb|CAX73415.1|/0/heparan sulfate 6-O-sulfotransferase 1a [Schistosoma japonicum]
Sjc_0112380|Sjp_0112380|SJC_S007773.12116	144	7	31.62	1.55	-4.3505	2.21232e-34	3.03872e-33	-	-	gi|256069458|ref|XP_002571151.1|/0/hypothetical protein [Schistosoma mansoni]
Sjc_0060170|Sjp_0060170|SJC_S000680.81716	143	16	31.4	3.55	-3.14487	1.11009e-26	1.1558e-25	-	-	gi|238663653|emb|CAZ34524.1|/0/expressed protein [Schistosoma mansoni]
Sjc_0088790|Sjp_0088790|SJC_S002155.1738	143	10	31.4	2.22	-3.82213	2.63572e-31	3.28432e-30	-	-	gi|56753131|gb|AAW24775.1|/6.55706e-116/SJCHGC06678 protein [Schistosoma japonicum]
Sjc_0040120|Sjp_0040120|SJC_S000307.272960	142	66	31.18	14.63	-1.09169	1.51068e-07	4.81193e-07	-	-	gi|76157011|gb|AAX28078.2|/4.10647e-139/SJCHGC03950 protein [Schistosoma japonicum]
Sjc_0040700|Sjp_0040700|SJC_S000315.174323	142	35	31.18	7.76	-2.00649	1.75214e-16	1.1343e-15	GO:0046914//transition metal ion binding	-	gi|226482400|emb|CAX73799.1|/0/Inhibitor of growth protein 2 [Schistosoma japonicum]
Sjc_0022550|Sjp_0022550|SJC_S000125.128290	141	68	30.97	15.07	-1.03919	5.06636e-07	1.55159e-06	-	GO:0000278//mitotic cell cycle;GO:0080090//regulation of primary metabolic process;GO:0031323//regulation of cellular metabolic process;GO:0044267//cellular protein metabolic process;GO:0022402//cell cycle process	gi|76154142|gb|AAX25643.2|/9.62669e-170/SJCHGC05565 protein [Schistosoma japonicum]
Sjc_0092410|Sjp_0092410|SJC_S002498.3166	141	43	30.97	9.53	-1.70032	2.29866e-13	1.22114e-12	GO:0004659//prenyltransferase activity	GO:0006720//isoprenoid metabolic process	gi|226480790|emb|CAX73492.1|/0/dimethylallyltranstransferase [Schistosoma japonicum]
Sjc_0021530|Sjp_0021530|SJC_S000117.49337	140	0	30.75	0.01	-11.5864	1.35247e-42	2.26031e-41	GO:0016301//kinase activity;GO:0032559	GO:0006464//protein modification process	gi|256081603|ref|XP_002577058.1|/0/serine/threonine protein kinase [Schistosoma mansoni]
Sjc_0022920|Sjp_0022920|SJC_S000129.29779	140	0	30.75	0.01	-11.5864	1.35247e-42	2.26517e-41	GO:0003899//DNA-directed RNA polymerase activity	GO:0006259//DNA metabolic process;GO:0010467//gene expression	gi|256085887|ref|XP_002579142.1|/0/zinc finger protein [Schistosoma mansoni]
Sjc_0016290|Sjp_0016290|SJC_S000077.426263	138	2	30.31	0.44	-6.10615	1.33008e-38	2.02713e-37	GO:0004672//protein kinase activity;GO:0000166//nucleotide binding	-	gi|256078631|ref|XP_002575598.1|/0/protein kinase [Schistosoma mansoni]
Sjc_0025120|Sjp_0025120|SJC_S000147.76063	138	17	30.31	3.77	-3.00716	9.41854e-25	9.04459e-24	GO:0008375//acetylglucosaminyltransferase activity	GO:0009653//anatomical structure morphogenesis;GO:0006041//glucosamine metabolic process;GO:0006023;GO:0007178//transmembrane receptor protein serine/threonine kinase signaling pathway;GO:0007365//periodic partitioning;GO:0015012//heparan sulfate proteoglycan biosynthetic process;GO:0033333//fin development	gi|256084558|ref|XP_002578495.1|/1.26677e-105/exostosin-3 [Schistosoma mansoni]
Sjc_0032840|Sjp_0032840|SJC_S000216.18588	138	30	30.31	6.65	-2.18837	9.28434e-18	6.51997e-17	-	-	gi|56756811|gb|AAW26577.1|/1.70971e-130/SJCHGC05678 protein [Schistosoma japonicum]
Sjc_0075810|Sjp_0075810|SJC_S001241.122150	138	6	30.31	1.33	-4.5103	9.90266e-34	1.33892e-32	GO:0005515//protein binding	GO:0007275//multicellular organismal development;GO:0009987//cellular process	gi|56754144|gb|AAW25261.1|/0/SJCHGC06147 protein [Schistosoma japonicum]
Sjc_0077270|Sjp_0077270|SJC_S001301.43591	138	12	30.31	2.66	-3.5103	2.54026e-28	2.78641e-27	GO:0046914//transition metal ion binding	-	gi|256075329|ref|XP_002573972.1|/6.26164e-118/hypothetical protein [Schistosoma mansoni]
Sjc_0000290|Sjp_0000290|SJC_S000000.977661	137	6	30.09	1.33	-4.49979	1.89067e-33	2.53871e-32	GO:0005488//binding	GO:0051259//protein oligomerization;GO:0032502//developmental process;GO:0071842	gi|256070989|ref|XP_002571824.1|/0/septin [Schistosoma mansoni]
Sjc_0046410|Sjp_0046410|SJC_S000406.169510	137	32	30.09	7.09	-2.08543	1.11331e-16	7.35409e-16	-	-	gi|238662836|emb|CAZ33752.1|/0/expressed protein [Schistosoma mansoni]
Sjc_0035620|Sjp_0035620|SJC_S000250.526385	136	11	29.87	2.44	-3.61374	1.37089e-28	1.53397e-27	-	-	gi|56752853|gb|AAW24638.1|/0/SJCHGC02799 protein [Schistosoma japonicum]
Sjc_0059030|Sjp_0059030|SJC_S000651.26913	136	26	29.87	5.76	-2.37456	3.4392e-19	2.59038e-18	-	-	gi|238665340|emb|CAZ36089.1|/1.00873e-174/expressed protein [Schistosoma mansoni]
Sjc_0092600|Sjp_0092600|SJC_S002510.16926	136	31	29.87	6.87	-2.12032	6.79608e-17	4.55489e-16	GO:0046872//metal ion binding;GO:0004197//cysteine-type endopeptidase activity	GO:0019538//protein metabolic process	gi|226480688|emb|CAX73441.1|/3.90422e-42/Calpain B [Schistosoma japonicum]
Sjc_0023750|Sjp_0023750|SJC_S000136.293425	135	30	29.65	6.65	-2.15661	4.08546e-17	2.76915e-16	GO:0005488//binding;GO:0004180//carboxypeptidase activity	GO:0019538//protein metabolic process	gi|226481641|emb|CAX73718.1|/2.57118e-177/Lysosomal protective protein precursor [Schistosoma japonicum]
Sjc_0050250|Sjp_0050250|SJC_S000467.147878	135	6	29.65	1.33	-4.47853	6.8858e-33	9.13571e-32	-	-	gi|256074856|ref|XP_002573738.1|/0/organic anion transporter [Schistosoma mansoni]
Sjc_0005210|Sjp_0005210|SJC_S000016.462062	134	18	29.43	3.99	-2.88283	3.97748e-23	3.54424e-22	GO:0004672//protein kinase activity;GO:0000166//nucleotide binding	GO:0006468//protein phosphorylation	gi|256052190|ref|XP_002569659.1|/0/protein kinase [Schistosoma mansoni]
Sjc_0059990|Sjp_0059990|SJC_S000672.9099	134	36	29.43	7.98	-1.88283	1.75524e-14	1.01559e-13	-	-	gi|256078066|ref|XP_002575319.1|/6.58678e-19/hypothetical protein [Schistosoma mansoni]
Sjc_0098920|Sjp_0098920|SJC_S003605.14994	134	0	29.43	0.01	-11.5231	8.42542e-41	1.35015e-39	-	-	gi|256072492|ref|XP_002572569.1|/9.77051e-126/hypothetical protein [Schistosoma mansoni]
Sjc_0014720|Sjp_0014720|SJC_S000065.205216	133	0	29.21	0.01	-11.5122	1.67752e-40	2.66081e-39	GO:0005488//binding	-	gi|256070109|ref|XP_002571389.1|/0/vacuolar membrane protein pep11 [Schistosoma mansoni]
Sjc_0065750|Sjp_0065750|SJC_S000826.36194	133	8	29.21	1.77	-4.04464	2.25366e-30	2.71275e-29	-	-	gi|238658860|emb|CAZ29907.1|/0/expressed protein [Schistosoma mansoni]
Sjc_0084640|Sjp_0084640|SJC_S001775.192170	133	2	29.21	0.44	-6.05282	3.87276e-37	5.70152e-36	-	-	gi|238664942|emb|CAZ35743.1|/0/expressed protein [Schistosoma mansoni]
Sjc_0046440|Sjp_0046440|SJC_S000406.218386	131	45	28.77	9.97	-1.5289	6.087e-11	2.67074e-10	GO:0004553//hydrolase activity, hydrolyzing O-glycosyl compounds	GO:0009056//catabolic process;GO:0006643//membrane lipid metabolic process	gi|256082537|ref|XP_002577511.1|/0/bile acid beta-glucosidase-related [Schistosoma mansoni]
Sjc_0046820|Sjp_0046820|SJC_S000412.427775	131	36	28.77	7.98	-1.8501	6.83886e-14	3.76669e-13	-	-	gi|238656741|emb|CAZ27826.1|/1.90025e-178/expressed protein [Schistosoma mansoni]
Sjc_0054350|Sjp_0054350|SJC_S000548.4726	131	5	28.77	1.11	-4.69593	7.88666e-33	1.04281e-31	-	-	gi|256075200|ref|XP_002573908.1|/0/dock [Schistosoma mansoni]
Sjc_0025070|Sjp_0025070|SJC_S000146.652585	130	47	28.55	10.42	-1.45414	3.3509e-10	1.36418e-09	GO:0004091//carboxylesterase activity	GO:0048878//chemical homeostasis;GO:0010259//multicellular organismal aging;GO:0006641//triglyceride metabolic process;GO:0010883//regulation of lipid storage	gi|56757334|gb|AAW26838.1|/0/SJCHGC06417 protein [Schistosoma japonicum]
Sjc_0027060|Sjp_0027060|SJC_S000164.50742	130	25	28.55	5.54	-2.36553	2.47108e-18	1.80026e-17	GO:0016714//oxidoreductase activity, acting on paired donors, with incorporation or reduction of molecular oxygen, reduced pteridine as one donor, and incorporation of one atom of oxygen;GO:0046914//transition metal ion binding;GO:0031406//carboxylic acid binding	GO:0042428//serotonin metabolic process;GO:0048511//rhythmic process;GO:0006568//tryptophan metabolic process;GO:0009991//response to extracellular stimulus;GO:0031960//response to corticosteroid stimulus;GO:0010226//response to lithium ion	gi|56753790|gb|AAW25092.1|/5.91268e-105/SJCHGC01235 protein [Schistosoma japonicum]
Sjc_0054060|Sjp_0054060|SJC_S000538.91169	130	47	28.55	10.42	-1.45414	3.3509e-10	1.36347e-09	GO:0005261//cation channel activity	GO:0034220//ion transmembrane transport;GO:0030001//metal ion transport	gi|256092816|ref|XP_002582073.1|/5.53562e-138/twik family of potassium channels-related [Schistosoma mansoni]
Sjc_0074320|Sjp_0074320|SJC_S001153.71221	130	24	28.55	5.32	-2.42399	7.88276e-19	5.86911e-18	-	-	gi|238657745|emb|CAZ28816.1|/0/expressed protein [Schistosoma mansoni]
Sjc_0018280|Sjp_0018280|SJC_S000089.163772	129	12	28.33	2.66	-3.41283	5.8397e-26	5.89114e-25	-	GO:0003407//neural retina development;GO:0030030//cell projection organization	gi|256080830|ref|XP_002576679.1|/0/P53 inducible protein-related [Schistosoma mansoni]
Sjc_0020080|Sjp_0020080|SJC_S000107.207673	129	7	28.33	1.55	-4.19199	3.2424e-30	3.86705e-29	-	GO:0007599//hemostasis;GO:0045762//positive regulation of adenylate cyclase activity;GO:0006887//exocytosis;GO:0023052//signaling;GO:0006935//chemotaxis;GO:0016043//cellular component organization;GO:0001775//cell activation	gi|257215906|emb|CAX83105.1|/1.60422e-124/Adenylyl cyclase-associated protein 1 [Schistosoma japonicum]
Sjc_0046600|Sjp_0046600|SJC_S000409.154053	129	9	28.33	1.99	-3.83149	2.17522e-28	2.38937e-27	GO:0030246//carbohydrate binding;GO:0015926//glucosidase activity	GO:0003011//involuntary skeletal muscle contraction;GO:0008016//regulation of heart contraction;GO:0005984//disaccharide metabolic process;GO:0007033//vacuole organization;GO:0051651//maintenance of location in cell;GO:0005977//glycogen metabolic process;GO:0007610//behavior;GO:0055008//cardiac muscle tissue morphogenesis;GO:0019725//cellular homeostasis;GO:0050905//neuromuscular process	gi|256074343|ref|XP_002573485.1|/0/alpha-glucosidase [Schistosoma mansoni]
Sjc_0069490|Sjp_0069490|SJC_S000960.5397	129	0	28.33	0.01	-11.4681	2.6362e-39	4.07356e-38	-	-	gi|256087444|ref|XP_002579879.1|/0/integrin alpha-ps [Schistosoma mansoni]
Sjc_0004590|Sjp_0004590|SJC_S000013.230931	128	2	28.11	0.44	-5.99744	1.1246e-35	1.59825e-34	-	-	gi|76162594|gb|AAX30531.2|/2.18674e-74/SJCHGC04572 protein [Schistosoma japonicum]
Sjc_0065210|Sjp_0065210|SJC_S000809.255946	128	5	28.11	1.11	-4.66245	5.56812e-32	7.15586e-31	GO:0005515//protein binding	GO:0007411//axon guidance;GO:0048741//skeletal muscle fiber development;GO:0007010//cytoskeleton organization;GO:0035264//multicellular organism growth;GO:0048588//developmental cell growth;GO:0022403;GO:0040009//regulation of growth rate	gi|256078853|ref|XP_002575708.1|/0/ankyrin 23/unc44 [Schistosoma mansoni]
Sjc_0016450|Sjp_0016450|SJC_S000078.185246	127	15	27.89	3.32	-3.07049	2.57752e-23	2.31531e-22	GO:0016772//transferase activity, transferring phosphorus-containing groups	GO:0044237//cellular metabolic process	gi|256073308|ref|XP_002572973.1|/1.76248e-93/choline/ethanolamine kinase [Schistosoma mansoni]
Sjc_0049380|Sjp_0049380|SJC_S000456.187561	127	35	27.89	7.76	-1.84562	1.78987e-13	9.55413e-13	-	-	gi|256075670|ref|XP_002574140.1|/6.06714e-77/family S9 unassigned peptidase (S09 family) [Schistosoma mansoni]
Sjc_0079920|Sjp_0079920|SJC_S001451.35648	127	32	27.89	7.09	-1.97589	1.29971e-14	7.58212e-14	-	GO:0006396//RNA processing	gi|226487602|emb|CAX74671.1|/1.74286e-136/hypothetical protein [Schistosoma japonicum]
Sjc_0017850|Sjp_0017850|SJC_S000086.520864	126	11	27.67	2.44	-3.50337	6.08392e-26	6.12165e-25	-	-	gi|238664437|emb|CAZ35273.1|/2.26295e-77/expressed protein [Schistosoma mansoni]
Sjc_0043350|Sjp_0043350|SJC_S000354.58557	126	5	27.67	1.11	-4.63969	2.04634e-31	2.55809e-30	-	-	gi|256083517|ref|XP_002577989.1|/0/transmembrane protein 1/tmem1b [Schistosoma mansoni]
Sjc_0119710|Sjp_0119710|SJC_S011949.592	126	49	27.67	10.86	-1.3493	5.15876e-09	1.8818e-08	GO:0003723//RNA binding;GO:0004871//signal transducer activity;GO:0004721//phosphoprotein phosphatase activity	-	gi|257206000|emb|CAX82651.1|/1.39396e-37/protein tyrosine phosphatase, non-receptor type 11 [Schistosoma japonicum]
Sjc_0008230|Sjp_0008230|SJC_S000026.737286	125	4	27.45	0.89	-4.94686	2.9824e-32	3.87116e-31	-	-	gi|256087473|ref|XP_002579893.1|/0/ccr4 not-related [Schistosoma mansoni]
Sjc_0020650|Sjp_0020650|SJC_S000112.85512	125	14	27.45	3.1	-3.14647	1.73641e-23	1.57612e-22	GO:0016798//hydrolase activity, acting on glycosyl bonds	-	gi|56757485|gb|AAW26910.1|/4.48633e-105/SJCHGC06873 protein [Schistosoma japonicum]
Sjc_0086750|Sjp_0086750|SJC_S001903.6981	125	13	27.45	2.88	-3.25267	3.45802e-24	3.24862e-23	-	-	gi|256076655|ref|XP_002574626.1|/1.00452e-17/phosphoinositol 4-phosphate adaptor protein [Schistosoma mansoni]
Sjc_0072540|Sjp_0072540|SJC_S001038.62596	124	30	27.23	6.65	-2.03377	8.43454e-15	4.98015e-14	-	GO:0006810//transport	gi|56756663|gb|AAW26504.1|/8.32059e-75/SJCHGC05683 protein [Schistosoma japonicum]
Sjc_0084170|Sjp_0084170|SJC_S001754.62122	124	0	27.23	0.01	-11.411	8.2483e-38	1.23297e-36	-	GO:0030097//hemopoiesis;GO:0030154//cell differentiation	gi|56756034|gb|AAW26195.1|/4.8296e-174/SJCHGC02298 protein [Schistosoma japonicum]
Sjc_0106490|Sjp_0106490|SJC_S004800.13654	124	0	27.23	0.01	-11.411	8.2483e-38	1.23061e-36	GO:0005488//binding	-	gi|256074714|ref|XP_002573668.1|/2.32728e-152/pdz and lim domain protein [Schistosoma mansoni]
Sjc_0103560|Sjp_0103560|SJC_S004129.14948	123	12	27.01	2.66	-3.344	2.13066e-24	2.02856e-23	-	-	gi|76157371|gb|AAX28315.2|/1.00987e-87/SJCHGC06845 protein [Schistosoma japonicum]
Sjc_0033440|Sjp_0033440|SJC_S000225.65182	122	16	26.79	3.55	-2.9158	2.016e-21	1.67742e-20	GO:0016491//oxidoreductase activity	GO:0007411//axon guidance;GO:0009888//tissue development;GO:0009725//response to hormone stimulus;GO:0048513//organ development	gi|226490282|emb|CAX69383.1|/0/procollagen-lysine, 2-oxoglutarate 5-dioxygenase 3 [Schistosoma japonicum]
Sjc_0035300|Sjp_0035300|SJC_S000248.339159	122	28	26.79	6.2	-2.11135	3.22672e-15	1.95867e-14	GO:0008234//cysteine-type peptidase activity	GO:0006508//proteolysis	gi|226478872|emb|CAX72931.1|/0/putative ubiquitin specific protease 38 [Schistosoma japonicum]
Sjc_0048090|Sjp_0048090|SJC_S000430.102343	122	3	26.79	0.66	-5.34308	1.34505e-32	1.77246e-31	GO:0016791//phosphatase activity	GO:0006796//phosphate metabolic process	gi|256089257|ref|XP_002580729.1|/2.79022e-139/myotubularin-related protein [Schistosoma mansoni]
Sjc_0080220|Sjp_0080220|SJC_S001485.10485	122	10	26.79	2.22	-3.59306	1.12019e-25	1.11418e-24	GO:0016776//phosphotransferase activity, phosphate group as acceptor;GO:0019205//nucleobase, nucleoside, nucleotide kinase activity;GO:0032559	GO:0006796//phosphate metabolic process;GO:0030097//hemopoiesis;GO:0009117//nucleotide metabolic process	gi|226489905|emb|CAX75103.1|/2.96909e-94/Adenylate kinase 2 [Schistosoma japonicum]
Sjc_0035730|Sjp_0035730|SJC_S000251.221622	121	0	26.57	0.01	-11.3756	6.51024e-37	9.49471e-36	GO:0017022//myosin binding	GO:0051234//establishment of localization;GO:0003012//muscle system process;GO:0035026//leading edge cell differentiation;GO:0035151//regulation of tube size, open tracheal system;GO:0007391//dorsal closure;GO:0003002//regionalization;GO:0031034//myosin filament assembly;GO:0010927;GO:0007431//salivary gland development;GO:0007476//imaginal disc-derived wing morphogenesis;GO:0016477//cell migrati…	gi|256079311|ref|XP_002575932.1|/0/myosin heavy chain IIb [Schistosoma mansoni]
Sjc_0060580|Sjp_0060580|SJC_S000685.153370	121	3	26.57	0.66	-5.33119	2.6148e-32	3.41107e-31	GO:0008233//peptidase activity;GO:0005488//binding	-	gi|256083894|ref|XP_002578170.1|/0/aspartyl aminopeptidase (M18 family) [Schistosoma mansoni]
Sjc_0090850|Sjp_0090850|SJC_S002332.17489	121	38	26.57	8.42	-1.65791	2.6283e-11	1.18319e-10	GO:0016763//transferase activity, transferring pentosyl groups;GO:0046872//metal ion binding;GO:0016831//carboxy-lyase activity	GO:0019856//pyrimidine base biosynthetic process;GO:0006222//UMP biosynthetic process	gi|256080179|ref|XP_002576360.1|/0/orotate phosphoribosyltransferase; orotidine 5'-phosphate decarboxylase [Schistosoma mansoni]
Sjc_0020290|Sjp_0020290|SJC_S000109.171021	120	54	26.35	11.97	-1.13838	6.03528e-07	1.81128e-06	GO:0008135//translation factor activity, nucleic acid binding	GO:0006413//translational initiation	gi|226479772|emb|CAX73182.1|/0/translation initiation factor IF-2 unclassified subunit [Schistosoma japonicum]
Sjc_0045640|Sjp_0045640|SJC_S000390.218300	120	13	26.35	2.88	-3.19366	6.60242e-23	5.84979e-22	GO:0046914//transition metal ion binding	-	gi|256074643|ref|XP_002573633.1|/0/suppressor of hairy wing homolog [Schistosoma mansoni]
Sjc_0069750|Sjp_0069750|SJC_S000963.46253	120	0	26.35	0.01	-11.3636	1.29621e-36	1.87986e-35	GO:0005488//binding	GO:0048869;GO:0030030//cell projection organization;GO:0051017//actin filament bundle assembly;GO:0035114;GO:0008544//epidermis development;GO:0007560//imaginal disc morphogenesis	gi|256087290|ref|XP_002579805.1|/0/fascin [Schistosoma mansoni]
Sjc_0004480|Sjp_0004480|SJC_S000012.921285	119	5	26.13	1.11	-4.55708	1.92897e-29	2.2256e-28	-	-	gi|76156267|gb|AAX27487.2|/0/SJCHGC04853 protein [Schistosoma japonicum]
Sjc_0034150|Sjp_0034150|SJC_S000233.425236	119	2	26.13	0.44	-5.89206	4.79872e-33	6.39939e-32	GO:0046914//transition metal ion binding;GO:0015631//tubulin binding	GO:0007155//cell adhesion;GO:0016044//cellular membrane organization;GO:0007269//neurotransmitter secretion;GO:0016198//axon choice point recognition;GO:0008283//cell proliferation;GO:0007015//actin filament organization;GO:0007019//microtubule depolymerization;GO:0008582//regulation of synaptic growth at neuromuscular junction;GO:0007293//germarium-derived egg chamber formation	gi|256087454|ref|XP_002579884.1|/0/hypothetical protein [Schistosoma mansoni]
Sjc_0039490|Sjp_0039490|SJC_S000298.52831	119	0	26.13	0.01	-11.3515	2.58078e-36	3.72206e-35	-	GO:0007165//signal transduction	gi|256085642|ref|XP_002579024.1|/0/synaptic ras gtpase activating protein syngap [Schistosoma mansoni]
Sjc_0076610|Sjp_0076610|SJC_S001277.112	119	34	26.13	7.53	-1.79499	2.79762e-12	1.36259e-11	-	-	gi|226484688|emb|CAX74253.1|/1.64637e-158/F-box only protein 9 [Schistosoma japonicum]
Sjc_0029280|Sjp_0029280|SJC_S000185.391185	118	0	25.91	0.01	-11.3393	5.1384e-36	7.35622e-35	-	GO:0071842;GO:0032501//multicellular organismal process;GO:0003006//developmental process involved in reproduction	gi|76157678|gb|AAX28536.2|/1.10613e-138/SJCHGC07825 protein [Schistosoma japonicum]
Sjc_0059510|Sjp_0059510|SJC_S000659.83564	118	53	25.91	11.74	-1.14208	7.14086e-07	2.13486e-06	-	GO:0006457//protein folding;GO:0032502//developmental process	gi|256075735|ref|XP_002574172.1|/0/sideroflexin 123 [Schistosoma mansoni]
Sjc_0087430|Sjp_0087430|SJC_S001970.743	118	12	25.91	2.66	-3.28401	4.18846e-23	3.71947e-22	-	-	gi|226480070|emb|CAX73331.1|/0/SH3 adapter protein SPIN90 (NCK-interacting protein with SH3 domain) [Schistosoma japonicum]
Sjc_0061870|Sjp_0061870|SJC_S000717.29317	117	2	25.69	0.44	-5.86756	1.84071e-32	2.41745e-31	-	-	gi|29841472|gb|AAP06504.1|/7.00944e-136/similar to GenBank Accession Number AB063189 annexin B13a in Bombyx mori [Schistosoma japonicum]
Sjc_0013210|Sjp_0013210|SJC_S000058.47657	116	18	25.47	3.99	-2.67434	8.94428e-19	6.62779e-18	GO:0042623//ATPase activity, coupled;GO:0032559	GO:0006396//RNA processing	gi|226479088|emb|CAX73039.1|/0/Putative pre-mRNA-splicing factor ATP-dependent RNA helicase [Schistosoma japonicum]
Sjc_0035370|Sjp_0035370|SJC_S000249.145779	116	20	25.47	4.43	-2.52342	1.10855e-17	7.74293e-17	-	GO:0043067//regulation of programmed cell death;GO:0008152//metabolic process	gi|256087344|ref|XP_002579831.1|/2.95025e-132/app binding protein [Schistosoma mansoni]
Sjc_0002310|Sjp_0002310|SJC_S000005.471133	115	39	25.26	8.64	-1.54775	6.39686e-10	2.53273e-09	-	-	gi|256082306|ref|XP_002577399.1|/0/transcription initiation factor tfiid [Schistosoma mansoni]
Sjc_0023190|Sjp_0023190|SJC_S000132.38688	115	0	25.26	0.01	-11.3026	4.05566e-35	5.70135e-34	-	GO:0010259//multicellular organismal aging;GO:0007626//locomotory behavior	gi|226470016|emb|CAX70289.1|/6.22274e-115/PDZ domain-containing protein GIPC3 [Schistosoma japonicum]
Sjc_0094750|Sjp_0094750|SJC_S002679.572	115	6	25.26	1.33	-4.24736	2.6277e-27	2.76548e-26	-	GO:0008152//metabolic process	gi|226478024|emb|CAX72705.1|/1.27238e-94/fatty acid desaturase 1 [Schistosoma japonicum]
Sjc_0132130|Sjp_0132130|SJC_S026181.31	115	44	25.26	9.75	-1.37338	1.57485e-08	5.53722e-08	GO:0016791//phosphatase activity	-	gi|296124476|gb|ADG95879.1|/0/alkaline phosphatase [Schistosoma mansoni]
Sjc_0012430|Sjp_0012430|SJC_S000052.520949	114	0	25.04	0.01	-11.29	8.07492e-35	1.12904e-33	-	-	gi|256086126|ref|XP_002579256.1|/5.25941e-114/hypothetical protein [Schistosoma mansoni]
Sjc_0047410|Sjp_0047410|SJC_S000419.9663	114	25	25.04	5.54	-2.17628	8.12116e-15	4.80605e-14	-	-	gi|226470106|emb|CAX70334.1|/1.7734e-41/hypothetical protein [Schistosoma japonicum]
Sjc_0052340|Sjp_0052340|SJC_S000496.11983	114	34	25.04	7.53	-1.73351	2.50876e-11	1.13134e-10	GO:0003676//nucleic acid binding;GO:0004702//receptor signaling protein serine/threonine kinase activity;GO:0032559	GO:0006464//protein modification process	gi|238665690|emb|CAZ36417.1|/2.0128e-135/expressed protein [Schistosoma mansoni]
Sjc_0092930|Sjp_0092930|SJC_S002528.38868	114	34	25.04	7.53	-1.73351	2.50876e-11	1.13199e-10	GO:0046983//protein dimerization activity	GO:0000070//mitotic sister chromatid segregation;GO:0044419//interspecies interaction between organisms	gi|257215854|emb|CAX83079.1|/0/Structural maintenance of chromosomes protein 2 [Schistosoma japonicum]
Sjc_0012050|Sjp_0012050|SJC_S000050.37548	113	52	24.82	11.52	-1.10736	2.23828e-06	6.26815e-06	-	-	gi|256081642|ref|XP_002577077.1|/1.26104e-156/protoheme IX farnesyltransferase [Schistosoma mansoni]
Sjc_0029840|Sjp_0029840|SJC_S000191.380126	113	10	24.82	2.22	-3.48287	2.68178e-23	2.40619e-22	-	GO:0030098//lymphocyte differentiation;GO:0071398//cellular response to fatty acid;GO:0072126	gi|256075511|ref|XP_002574062.1|/0/early growth response protein [Schistosoma mansoni]
Sjc_0037610|Sjp_0037610|SJC_S000270.36195	113	53	24.82	11.74	-1.08007	3.56454e-06	9.88275e-06	GO:0032559;GO:0005515//protein binding;GO:0005024//transforming growth factor beta receptor activity	GO:0003205;GO:0030097//hemopoiesis;GO:0030278//regulation of ossification;GO:0007498//mesoderm development;GO:0090304;GO:0006464//protein modification process;GO:2000112;GO:0001837//epithelial to mesenchymal transition;GO:0042476//odontogenesis;GO:0050793//regulation of developmental process;GO:0016310//phosphorylation;GO:0042074//cell migration involved in gastrulation;GO:0030509//BMP signaling …	gi|256053033|ref|XP_002570016.1|/0/protein kinase [Schistosoma mansoni]
Sjc_0012810|Sjp_0012810|SJC_S000055.285303	112	13	24.6	2.88	-3.09452	7.09928e-21	5.77131e-20	GO:0005488//binding	GO:0009987//cellular process;GO:0015031//protein transport	gi|256080054|ref|XP_002576298.1|/0/importin 9 (imp9) (ran-binding protein 9) [Schistosoma mansoni]
Sjc_0028900|Sjp_0028900|SJC_S000182.28117	112	0	24.6	0.01	-11.2644	3.20106e-34	4.35837e-33	-	-	gi|256087110|ref|XP_002579720.1|/1.01709e-154/forkhead protein/ forkhead protein domain [Schistosoma mansoni]
Sjc_0056650|Sjp_0056650|SJC_S000590.156257	112	32	24.6	7.09	-1.7948	1.22634e-11	5.69172e-11	GO:0016772//transferase activity, transferring phosphorus-containing groups;GO:0051018//protein kinase A binding;GO:0016208//AMP binding;GO:0019887//protein kinase regulator activity	GO:0007126//meiosis;GO:0032147//activation of protein kinase activity;GO:0033762//response to glucagon stimulus;GO:0023052//signaling;GO:0001704//formation of primary germ layer;GO:0010948	gi|256076375|ref|XP_002574488.1|/1.23672e-172/camp-dependent protein kinase type I-beta regulatory subunit [Schistosoma mansoni]
Sjc_0074910|Sjp_0074910|SJC_S001176.3891	112	32	24.6	7.09	-1.7948	1.22634e-11	5.69511e-11	GO:0005488//binding	GO:0050789//regulation of biological process;GO:0009987//cellular process	gi|226469400|emb|CAX70179.1|/2.69157e-149/Annexin A3 (Annexin III) [Schistosoma japonicum]
Sjc_0083890|Sjp_0083890|SJC_S001733.6841	112	4	24.6	0.89	-4.78871	1.50963e-28	1.67957e-27	-	-	gi|76152914|gb|AAX24586.2|/2.75993e-128/SJCHGC06524 protein [Schistosoma japonicum]
Sjc_0102790|Sjp_0102790|SJC_S004069.20104	112	31	24.6	6.87	-1.84028	5.37286e-12	2.55457e-11	GO:0042802//identical protein binding;GO:0008641//small protein activating enzyme activity	GO:0006464//protein modification process;GO:0016044//cellular membrane organization	gi|296225856|ref|XP_002758680.1|/1.95795e-88/PREDICTED: autophagy-related protein 7 [Callithrix jacchus]
Sjc_0051560|Sjp_0051560|SJC_S000486.236662	111	53	24.38	11.74	-1.05427	6.66028e-06	1.77882e-05	-	-	gi|226486894|emb|CAX74524.1|/2.31168e-48/hypothetical protein [Schistosoma japonicum]
Sjc_0064980|Sjp_0064980|SJC_S000806.33012	111	23	24.38	5.1	-2.25713	4.52724e-15	2.71425e-14	GO:0016874//ligase activity	-	gi|256075768|ref|XP_002574188.1|/0/ubiquitin-protein ligase [Schistosoma mansoni]
Sjc_0089840|Sjp_0089840|SJC_S002251.2157	111	26	24.38	5.76	-2.08156	9.51548e-14	5.17143e-13	GO:0019842//vitamin binding;GO:0046914//transition metal ion binding;GO:0016879//ligase activity, forming carbon-nitrogen bonds;GO:0005515//protein binding;GO:0016421//CoA carboxylase activity;GO:0032559	GO:0009062//fatty acid catabolic process	gi|256085879|ref|XP_002579138.1|/0/acetyl-CoA carboxylase; methylcrotonyl-CoA carboxylase [Schistosoma mansoni]
Sjc_0090150|Sjp_0090150|SJC_S002272.6717	111	47	24.38	10.42	-1.22634	3.58998e-07	1.10772e-06	-	-	gi|226480690|emb|CAX73442.1|/0/STAM binding protein [Schistosoma japonicum]
Sjc_0098310|Sjp_0098310|SJC_S003454.406	111	27	24.38	5.98	-2.02748	2.4663e-13	1.30931e-12	-	-	gi|238664578|emb|CAZ35403.1|/0/expressed protein [Schistosoma mansoni]
Sjc_0102550|Sjp_0102550|SJC_S004039.1699	111	6	24.38	1.33	-4.1962	3.37266e-26	3.44702e-25	-	-	gi|238664749|emb|CAZ35560.1|/3.83016e-124/expressed protein [Schistosoma mansoni]
Sjc_0012140|Sjp_0012140|SJC_S000050.349591	110	20	24.16	4.43	-2.44724	2.65656e-16	1.71127e-15	GO:0003676//nucleic acid binding;GO:0070325//lipoprotein particle receptor binding	GO:0043161//proteasomal ubiquitin-dependent protein catabolic process;GO:0002164//larval development;GO:0040009//regulation of growth rate;GO:0006897//endocytosis;GO:0043066//negative regulation of apoptosis;GO:0006950//response to stress	gi|56753850|gb|AAW25122.1|/0/SJCHGC06677 protein [Schistosoma japonicum]
Sjc_0043370|Sjp_0043370|SJC_S000354.221868	110	46	24.16	10.19	-1.24547	2.983e-07	9.23355e-07	-	-	gi|56757193|gb|AAW26768.1|/6.06338e-160/SJCHGC05187 protein [Schistosoma japonicum]
Sjc_0049800|Sjp_0049800|SJC_S000461.26539	110	11	24.16	2.44	-3.30767	9.1728e-22	7.73136e-21	-	-	gi|29840946|gb|AAP05947.1|/3.00345e-162/similar to GenBank Accession Number AB041415 UDP-Gal:GlcNAc beta1,3-galactosyltransferase 5 in Pan paniscus [Schistosoma japonicum]
Sjc_0071430|Sjp_0071430|SJC_S001010.3900	110	5	24.16	1.11	-4.44399	6.5086e-27	6.8222e-26	GO:0005275//amine transmembrane transporter activity	GO:0050896//response to stimulus;GO:0051937	gi|257205982|emb|CAX82642.1|/4.27712e-93/Synaptic vesicular amine transporter [Schistosoma japonicum]
Sjc_0097770|Sjp_0097770|SJC_S003231.8186	110	2	24.16	0.44	-5.77897	2.0256e-30	2.44579e-29	GO:0046914//transition metal ion binding;GO:0019787//small conjugating protein ligase activity	GO:0032446//protein modification by small protein conjugation	gi|256073213|ref|XP_002572926.1|/3.18499e-47/hypothetical protein [Schistosoma mansoni]
Sjc_0072340|Sjp_0072340|SJC_S001033.208927	109	13	23.94	2.88	-3.05528	4.0444e-20	3.17838e-19	-	-	gi|226470238|emb|CAX70399.1|/0/Protein RMD5 homolog A [Schistosoma japonicum]
Sjc_0093320|Sjp_0093320|SJC_S002549.19044	109	13	23.94	2.88	-3.05528	4.0444e-20	3.18159e-19	GO:0034062//RNA polymerase activity;GO:0003676//nucleic acid binding;GO:0016301//kinase activity;GO:0001882//nucleoside binding	GO:0006351//transcription, DNA-dependent	gi|256073421|ref|XP_002573029.1|/0/DNA-directed rna polymerase II subunit [Schistosoma mansoni]
Sjc_0012900|Sjp_0012900|SJC_S000055.570762	108	6	23.72	1.33	-4.15661	2.27652e-25	2.24425e-24	-	-	gi|256080034|ref|XP_002576288.1|/0/laminin beta chain-related [Schistosoma mansoni]
Sjc_0004830|Sjp_0004830|SJC_S000015.32574	107	3	23.5	0.66	-5.15405	2.81714e-28	3.08578e-27	-	-	gi|256083937|ref|XP_002578191.1|/0/rnase h (70) [Schistosoma mansoni]
Sjc_0006630|Sjp_0006630|SJC_S000021.385032	107	34	23.5	7.53	-1.64194	4.9908e-10	2.01182e-09	-	GO:0007275//multicellular organismal development	gi|256077720|ref|XP_002575149.1|/8.03102e-173/family S12 unassigned peptidase (S12 family) [Schistosoma mansoni]
Sjc_0011490|Sjp_0011490|SJC_S000045.514550	107	44	23.5	9.75	-1.26919	2.8926e-07	8.96441e-07	GO:0046872//metal ion binding;GO:0032559;GO:0032403//protein complex binding;GO:0042623//ATPase activity, coupled	GO:0007017//microtubule-based process;GO:0009207;GO:0000087//M phase of mitotic cell cycle;GO:0000910//cytokinesis;GO:0006281//DNA repair	gi|256074991|ref|XP_002573805.1|/8.71638e-83/centrin-related [Schistosoma mansoni]
Sjc_0066670|Sjp_0066670|SJC_S000840.134272	107	13	23.5	2.88	-3.02852	1.28412e-19	9.87235e-19	GO:0005488//binding	-	gi|256082275|ref|XP_002577384.1|/0/yeast nucleolar complex [Schistosoma mansoni]
Sjc_0086270|Sjp_0086270|SJC_S001862.232	107	3	23.5	0.66	-5.15405	2.81714e-28	3.07712e-27	GO:0046872//metal ion binding	-	gi|56756983|gb|AAW26663.1|/8.19717e-147/SJCHGC00836 protein [Schistosoma japonicum]
Sjc_0033320|Sjp_0033320|SJC_S000222.220124	106	5	23.28	1.11	-4.39046	8.56974e-26	8.55656e-25	-	-	gi|226481339|emb|CAX73567.1|/2.84725e-112/hypothetical protein [Schistosoma japonicum]
Sjc_0033770|Sjp_0033770|SJC_S000228.132390	106	42	23.28	9.31	-1.32224	1.34732e-07	4.31452e-07	GO:0003824//catalytic activity	-	gi|256084180|ref|XP_002578309.1|/0/amine oxidase [Schistosoma mansoni]
Sjc_0059130|Sjp_0059130|SJC_S000655.3624	106	2	23.28	0.44	-5.72544	2.96284e-29	3.40836e-28	-	-	gi|56756487|gb|AAW26416.1|/2.12748e-62/SJCHGC05672 protein [Schistosoma japonicum]
Sjc_0004930|Sjp_0004930|SJC_S000015.463175	105	0	23.06	0.01	-11.1712	3.9704e-32	5.11945e-31	GO:0005515//protein binding	GO:0060070//canonical Wnt receptor signaling pathway;GO:0033334//fin morphogenesis;GO:0043410//positive regulation of MAPKKK cascade;GO:0048562//embryonic organ morphogenesis;GO:0001756//somitogenesis;GO:0009855//determination of bilateral symmetry;GO:0048468//cell development;GO:0043584//nose development;GO:0030178//negative regulation of Wnt receptor signaling pathway;GO:0007420//brain developm…	gi|256086137|ref|XP_002579261.1|/0/axis inhibition protein axin [Schistosoma mansoni]
Sjc_0053780|Sjp_0053780|SJC_S000533.218161	105	3	23.06	0.66	-5.12678	1.05751e-27	1.13286e-26	GO:0005099//Ras GTPase activator activity;GO:0003676//nucleic acid binding;GO:0034062//RNA polymerase activity	GO:0006351//transcription, DNA-dependent;GO:0032318//regulation of Ras GTPase activity	gi|256072058|ref|XP_002572354.1|/1.20506e-170/rab-gap/tbc-related [Schistosoma mansoni]
Sjc_0066940|Sjp_0066940|SJC_S000846.52158	105	2	23.06	0.44	-5.71175	5.79186e-29	6.56579e-28	-	-	gi|256077733|ref|XP_002575155.1|/5.03415e-159/nAChR subunit [Schistosoma mansoni]
Sjc_0091550|Sjp_0091550|SJC_S002425.14246	105	34	23.06	7.53	-1.61467	1.15128e-09	4.45633e-09	GO:0016859//cis-trans isomerase activity;GO:0005488//binding;GO:0019787//small conjugating protein ligase activity	GO:0032446//protein modification by small protein conjugation	gi|226466706|emb|CAX69488.1|/0/peptidylprolyl isomerase-like 4 [Schistosoma japonicum]
Sjc_0021970|Sjp_0021970|SJC_S000120.201740	103	41	22.62	9.09	-1.31525	2.26282e-07	7.14054e-07	GO:0046914//transition metal ion binding;GO:0004175//endopeptidase activity	GO:0019538//protein metabolic process	gi|226470388|emb|CAX70474.1|/0/mitochondrial processing peptidase [Schistosoma japonicum]
Sjc_0039100|Sjp_0039100|SJC_S000291.124723	103	51	22.62	11.3	-1.00128	3.18782e-05	7.85159e-05	-	-	gi|226482382|emb|CAX73790.1|/4.55629e-96/DNA-binding SAP,domain-containing protein [Schistosoma japonicum]
Sjc_0043950|Sjp_0043950|SJC_S000363.320422	103	6	22.62	1.33	-4.0881	5.4368e-24	5.05272e-23	GO:0005488//binding	GO:0009987//cellular process;GO:0006810//transport;GO:0019538//protein metabolic process	gi|226490236|emb|CAX69360.1|/0/putative leucine rich repeat and sterile alpha motif containing 1 [Schistosoma japonicum]
Sjc_0050950|Sjp_0050950|SJC_S000478.109783	103	22	22.62	4.88	-2.21265	8.79596e-14	4.79042e-13	GO:0005488//binding	GO:0006629//lipid metabolic process	gi|226468500|emb|CAX69927.1|/1.47121e-71/NADH dehydrogenase (ubiquinone) 1 alpha/beta subcomplex 1 [Schistosoma japonicum]
Sjc_0089220|Sjp_0089220|SJC_S002229.51926	103	11	22.62	2.44	-3.21265	5.81038e-20	4.5433e-19	GO:0004672//protein kinase activity;GO:0005515//protein binding	GO:0032956//regulation of actin cytoskeleton organization;GO:0001935//endothelial cell proliferation;GO:0005978//glycogen biosynthetic process;GO:0032094//response to food;GO:0044087;GO:0031329;GO:0032268//regulation of cellular protein metabolic process;GO:0010740//positive regulation of intracellular protein kinase cascade;GO:0008361//regulation of cell size;GO:0071844;GO:0006412//translation;G…	gi|256070598|ref|XP_002571630.1|/0/ataxia telangiectasia mutated (atm)-related [Schistosoma mansoni]
Sjc_0100480|Sjp_0100480|SJC_S003763.406	102	6	22.4	1.33	-4.074	1.02403e-23	9.40463e-23	GO:0005515//protein binding;GO:0043169//cation binding	GO:0042592//homeostatic process;GO:0007275//multicellular organismal development;GO:0006996//organelle organization;GO:0048856//anatomical structure development;GO:0048869	gi|256086418|ref|XP_002579396.1|/7.38313e-150/adducin related protein [Schistosoma mansoni]
Sjc_0006090|Sjp_0006090|SJC_S000019.207220	101	0	22.18	0.01	-11.115	6.2394e-31	7.67653e-30	GO:0003824//catalytic activity	-	gi|238658163|emb|CAZ29226.1|/0/expressed protein [Schistosoma mansoni]
Sjc_0022560|Sjp_0022560|SJC_S000125.135212	101	4	22.18	0.89	-4.63931	1.9793e-25	1.95619e-24	-	-	gi|238657294|emb|CAZ28372.1|/0/expressed protein [Schistosoma mansoni]
Sjc_0066330|Sjp_0066330|SJC_S000836.192338	101	19	22.18	4.21	-2.39737	9.25898e-15	5.43398e-14	-	-	gi|56758358|gb|AAW27319.1|/1.40113e-147/SJCHGC09548 protein [Schistosoma japonicum]
Sjc_0069260|Sjp_0069260|SJC_S000944.16708	101	12	22.18	2.66	-3.05976	9.01676e-19	6.67515e-18	-	-	gi|254587300|emb|CAX83707.1|/0/Gag-Pol polyprotein [Schistosoma japonicum]
Sjc_0084190|Sjp_0084190|SJC_S001754.101084	101	0	22.18	0.01	-11.115	6.2394e-31	7.68868e-30	-	-	gi|256083453|ref|XP_002577958.1|/1.67957e-133/semaphorin 5-related [Schistosoma mansoni]
Sjc_0030560|Sjp_0030560|SJC_S000194.266558	100	20	21.96	4.43	-2.3095	4.7464e-14	2.63659e-13	GO:0019899//enzyme binding;GO:0019787//small conjugating protein ligase activity;GO:0032559	GO:0048609//multicellular organismal reproductive process;GO:0006281//DNA repair;GO:0000209//protein polyubiquitination;GO:0009416//response to light stimulus;GO:0016574//histone ubiquitination;GO:0043009//chordate embryonic development;GO:0019941//modification-dependent protein catabolic process;GO:0008283//cell proliferation	gi|56755918|gb|AAW26137.1|/1.39033e-78/SJCHGC06418 protein [Schistosoma japonicum]
Sjc_0045110|Sjp_0045110|SJC_S000384.268501	100	7	21.96	1.55	-3.82454	2.81472e-22	2.43027e-21	GO:0019904//protein domain specific binding	-	gi|256080106|ref|XP_002576324.1|/0/lim domain binding protein [Schistosoma mansoni]
Sjc_0056160|Sjp_0056160|SJC_S000584.288002	100	43	21.96	9.53	-1.20433	1.94074e-06	5.53037e-06	GO:0005515//protein binding	GO:0006351//transcription, DNA-dependent;GO:0048193//Golgi vesicle transport	gi|56756617|gb|AAW26481.1|/1.33423e-43/SJCHGC05949 protein [Schistosoma japonicum]
Sjc_0079740|Sjp_0079740|SJC_S001432.12023	100	20	21.96	4.43	-2.3095	4.7464e-14	2.63847e-13	-	-	gi|256085731|ref|XP_002579067.1|/7.27321e-176/ank repeat-containing [Schistosoma mansoni]
Sjc_0085650|Sjp_0085650|SJC_S001817.11781	100	15	21.96	3.32	-2.72562	1.14266e-16	7.54153e-16	GO:0016874//ligase activity;GO:0005488//binding	GO:0010467//gene expression	gi|256081682|ref|XP_002577097.1|/2.96766e-81/arginyl-tRNA synthetase [Schistosoma mansoni]
Sjc_0101270|Sjp_0101270|SJC_S003878.693	100	12	21.96	2.66	-3.04538	1.60833e-18	1.17944e-17	GO:0016868//intramolecular transferase activity, phosphotransferases	GO:0006006//glucose metabolic process	gi|257206128|emb|CAX82715.1|/2.08691e-122/putative phosphoglucomutase 2 [Schistosoma japonicum]
Sjc_0000500|Sjp_0000500|SJC_S000001.145072	99	6	21.74	1.33	-4.03085	6.821e-23	6.02973e-22	-	GO:0051234//establishment of localization	gi|56757093|gb|AAW26718.1|/4.99379e-112/SJCHGC09045 protein [Schistosoma japonicum]
Sjc_0025100|Sjp_0025100|SJC_S000147.44019	99	19	21.74	4.21	-2.36846	2.61562e-14	1.49343e-13	-	-	gi|56756386|gb|AAW26366.1|/2.56121e-100/SJCHGC02329 protein [Schistosoma japonicum]
Sjc_0044200|Sjp_0044200|SJC_S000368.113417	99	3	21.74	0.66	-5.04174	5.55916e-26	5.6154e-25	-	-	gi|256084407|ref|XP_002578421.1|/0/ATP synthase gamma-related [Schistosoma mansoni]
Sjc_0065510|Sjp_0065510|SJC_S000823.27983	99	5	21.74	1.11	-4.29172	7.6763e-24	7.11703e-23	GO:0003824//catalytic activity;GO:0005488//binding	-	gi|226487428|emb|CAX74584.1|/0/ubiquitin-activating enzyme E1 [Schistosoma japonicum]
Sjc_0092690|Sjp_0092690|SJC_S002520.82655	99	41	21.74	9.09	-1.258	9.48248e-07	2.81654e-06	-	-	gi|56755489|gb|AAW25923.1|/1.01373e-83/SJCHGC07939 protein [Schistosoma japonicum]
Sjc_0015940|Sjp_0015940|SJC_S000075.278162	98	8	21.52	1.77	-3.60386	6.57222e-21	5.34843e-20	-	-	gi|256081238|ref|XP_002576879.1|/1.85082e-140/hypothetical protein [Schistosoma mansoni]
Sjc_0069650|Sjp_0069650|SJC_S000962.98296	98	38	21.52	8.42	-1.35379	2.48156e-07	7.8118e-07	-	-	gi|226484664|emb|CAX74241.1|/0/Dentin sialophosphoprotein precursor [Schistosoma japonicum]
Sjc_0075210|Sjp_0075210|SJC_S001190.21078	98	9	21.52	1.99	-3.43484	3.9685e-20	3.12504e-19	GO:0015078//hydrogen ion transmembrane transporter activity;GO:0019829//cation-transporting ATPase activity;GO:0032559	GO:0015986//ATP synthesis coupled proton transport;GO:0015988//energy coupled proton transport, against electrochemical gradient	gi|56754166|gb|AAW25271.1|/8.21319e-93/SJCHGC09310 protein [Schistosoma japonicum]
Sjc_0083350|Sjp_0083350|SJC_S001703.18411	98	3	21.52	0.66	-5.02707	1.07493e-25	1.07053e-24	GO:0003824//catalytic activity	-	gi|226479740|emb|CAX73166.1|/4.99061e-84/thioredoxin domain-containing protein 10 [Schistosoma japonicum]
Sjc_0105020|Sjp_0105020|SJC_S004380.3952	98	0	21.52	0.01	-11.0715	4.92464e-30	5.81989e-29	-	-	gi|76154028|gb|AAX25555.2|/1.88941e-155/SJCHGC04078 protein [Schistosoma japonicum]
Sjc_0013020|Sjp_0013020|SJC_S000057.35572	97	0	21.3	0.01	-11.0566	9.8051e-30	1.13973e-28	-	-	gi|238658929|emb|CAZ29974.1|/0/expressed protein [Schistosoma mansoni]
Sjc_0029750|Sjp_0029750|SJC_S000191.101964	97	8	21.3	1.77	-3.58903	1.21176e-20	9.75924e-20	-	-	gi|238657934|emb|CAZ29002.1|/0/expressed protein [Schistosoma mansoni]
Sjc_0084360|Sjp_0084360|SJC_S001760.2714	97	3	21.3	0.66	-5.01224	2.0779e-25	2.05104e-24	GO:0005515//protein binding	GO:0051169//nuclear transport;GO:0033036	gi|256090735|ref|XP_002581337.1|/1.36194e-100/exportin 7-related / ran binding protein 1617 [Schistosoma mansoni]
Sjc_0113180|Sjp_0113180|SJC_S007924.612	97	11	21.3	2.44	-3.1259	1.96571e-18	1.43746e-17	GO:0016791//phosphatase activity	-	gi|226478072|emb|CAX72729.1|/2.28559e-156/Prostatic acid phosphatase precursor [Schistosoma japonicum]
Sjc_0017330|Sjp_0017330|SJC_S000084.51012	96	6	21.08	1.33	-3.98638	4.52108e-22	3.85232e-21	-	-	gi|238660524|emb|CAZ31522.1|/0/expressed protein [Schistosoma mansoni]
Sjc_0023600|Sjp_0023600|SJC_S000134.281842	96	14	21.08	3.1	-2.76553	2.74144e-16	1.76449e-15	-	-	gi|56757039|gb|AAW26691.1|/3.25965e-155/SJCHGC07316 protein [Schistosoma japonicum]
Sjc_0038290|Sjp_0038290|SJC_S000279.131701	96	4	21.08	0.89	-4.56593	5.10034e-24	4.74569e-23	GO:0005488//binding	-	gi|256085322|ref|XP_002578871.1|/0/helicase [Schistosoma mansoni]
Sjc_0012840|Sjp_0012840|SJC_S000055.400387	95	7	20.86	1.55	-3.7504	6.28156e-21	5.11724e-20	GO:0016740//transferase activity	-	gi|76155383|gb|AAX26665.2|/0/SJCHGC04420 protein [Schistosoma japonicum]
Sjc_0013270|Sjp_0013270|SJC_S000058.185628	95	21	20.86	4.65	-2.16544	1.68284e-12	8.38513e-12	-	GO:0007444//imaginal disc development;GO:0035196//production of miRNAs involved in gene silencing by miRNA	gi|227284660|emb|CAY17406.1|/0/expressed protein [Schistosoma mansoni]
Sjc_0034700|Sjp_0034700|SJC_S000239.182042	95	0	20.86	0.01	-11.0265	3.88694e-29	4.45169e-28	GO:0005515//protein binding	GO:0065007//biological regulation;GO:0009987//cellular process	gi|256083669|ref|XP_002578063.1|/0/ef-hand domain (C-terminal) containing protein [Schistosoma mansoni]
Sjc_0055220|Sjp_0055220|SJC_S000568.30040	94	42	20.64	9.31	-1.14859	8.83158e-06	2.30112e-05	-	-	gi|256083533|ref|XP_002577997.1|/0/hypothetical protein [Schistosoma mansoni]
Sjc_0068190|Sjp_0068190|SJC_S000904.9984	94	0	20.64	0.01	-11.0112	7.739e-29	8.72233e-28	GO:0004871//signal transducer activity;GO:0051184;GO:0005506//iron ion binding	GO:0007409//axonogenesis;GO:0051181//cofactor transport	gi|226487460|emb|CAX74600.1|/5.64629e-47/putative Feline leukemia virus subgroup C receptor-related protein 1 [Schistosoma japonicum]
Sjc_0104660|Sjp_0104660|SJC_S004293.47	94	0	20.64	0.01	-11.0112	7.739e-29	8.70973e-28	GO:0005488//binding	GO:0006810//transport	gi|256090707|ref|XP_002581324.1|/0/amyloid binding protein [Schistosoma mansoni]
Sjc_0006920|Sjp_0006920|SJC_S000022.178576	93	11	20.42	2.44	-3.06503	2.01618e-17	1.39079e-16	-	-	gi|76152781|gb|AAX24460.2|/7.77246e-78/SJCHGC08018 protein [Schistosoma japonicum]
Sjc_0018740|Sjp_0018740|SJC_S000092.324501	93	18	20.42	3.99	-2.35552	1.8936e-13	1.0094e-12	GO:0000166//nucleotide binding	GO:0006810//transport;GO:0007126//meiosis;GO:0050794//regulation of cellular process;GO:0008283//cell proliferation;GO:0009790//embryo development;GO:0040021//hermaphrodite germ-line sex determination	gi|226469998|emb|CAX70280.1|/6.76976e-112/RAB18, member Ras oncogene family [Schistosoma japonicum]
Sjc_0023050|Sjp_0023050|SJC_S000130.206773	93	4	20.42	0.89	-4.52003	3.5663e-23	3.19613e-22	GO:0005488//binding;GO:0016787//hydrolase activity	-	gi|226479754|emb|CAX73173.1|/1.19474e-147/Putative ATP-dependent RNA helicase T26G10.1 [Schistosoma japonicum]
Sjc_0052940|Sjp_0052940|SJC_S000514.86768	93	8	20.42	1.77	-3.52816	1.38975e-19	1.06739e-18	-	-	gi|238665652|emb|CAZ36381.1|/8.23772e-93/expressed protein [Schistosoma mansoni]
Sjc_0061900|Sjp_0061900|SJC_S000718.54408	93	5	20.42	1.11	-4.20135	3.55364e-22	3.04464e-21	-	GO:0048856//anatomical structure development;GO:0007275//multicellular organismal development	gi|256083743|ref|XP_002578098.1|/5.98024e-105/schwannomin interacting protein [Schistosoma mansoni]
Sjc_0106040|Sjp_0106040|SJC_S004713.17861	93	26	20.42	5.76	-1.82584	4.27414e-10	1.72919e-09	-	-	gi|56756058|gb|AAW26207.1|/6.43025e-96/SJCHGC02796 protein [Schistosoma japonicum]
Sjc_0120490|Sjp_0120490|SJC_S013148.312	93	16	20.42	3.55	-2.52409	1.83421e-14	1.05268e-13	-	-	gi|256080074|ref|XP_002576308.1|/1.20601e-36/casp [Schistosoma mansoni]
Sjc_0042670|Sjp_0042670|SJC_S000340.245406	92	26	20.2	5.76	-1.81021	6.6919e-10	2.64685e-09	-	-	gi|226471188|emb|CAX70675.1|/1.18077e-28/hypothetical protein [Schistosoma japonicum]
Sjc_0048770|Sjp_0048770|SJC_S000445.78142	92	2	20.2	0.44	-5.52071	3.46736e-25	3.3967e-24	-	-	gi|226482466|emb|CAX73832.1|/0/hypotherical protein [Schistosoma japonicum]
Sjc_0064600|Sjp_0064600|SJC_S000796.76123	92	16	20.2	3.55	-2.50846	3.12734e-14	1.76747e-13	-	-	gi|76153122|gb|AAX24783.2|/5.49466e-93/SJCHGC06854 protein [Schistosoma japonicum]
Sjc_0074670|Sjp_0074670|SJC_S001168.113098	92	0	20.2	0.01	-10.9801	3.06788e-28	3.34631e-27	-	-	gi|256079803|ref|XP_002576174.1|/4.00488e-39/hypothetical protein [Schistosoma mansoni]
Sjc_0096400|Sjp_0096400|SJC_S002938.4237	92	2	20.2	0.44	-5.52071	3.46736e-25	3.39244e-24	-	-	gi|257205650|emb|CAX82476.1|/0/DNA-binding SAP,domain-containing protein [Schistosoma japonicum]
Sjc_0033990|Sjp_0033990|SJC_S000232.87236	91	3	19.98	0.66	-4.91995	1.07729e-23	9.87053e-23	GO:0003677//DNA binding;GO:0001071//nucleic acid binding transcription factor activity	GO:0006351//transcription, DNA-dependent	gi|256075258|ref|XP_002573937.1|/1.0253e-125/forkhead protein/ forkhead protein domain [Schistosoma mansoni]
Sjc_0040270|Sjp_0040270|SJC_S000308.291524	91	7	19.98	1.55	-3.68822	7.4414e-20	5.7608e-19	-	GO:0009987//cellular process	gi|256076122|ref|XP_002574363.1|/0/ribonuclease p/mrp subunit [Schistosoma mansoni]
Sjc_0042610|Sjp_0042610|SJC_S000340.38316	91	0	19.98	0.01	-10.9643	6.10824e-28	6.59792e-27	-	-	gi|256079403|ref|XP_002575977.1|/0/transient receptor potential cation channel subfamily m member [Schistosoma mansoni]
Sjc_0043190|Sjp_0043190|SJC_S000352.29082	91	0	19.98	0.01	-10.9643	6.10824e-28	6.58878e-27	GO:0005488//binding	-	gi|238666164|emb|CAZ36814.1|/2.29744e-121/expressed protein [Schistosoma mansoni]
Sjc_0049100|Sjp_0049100|SJC_S000451.119204	91	26	19.98	5.76	-1.79442	1.0454e-09	4.08713e-09	-	-	gi|56759544|gb|AAW27912.1|/0/SJCHGC06136 protein [Schistosoma japonicum]
Sjc_0092830|Sjp_0092830|SJC_S002523.34056	91	21	19.98	4.65	-2.10325	1.19879e-11	5.57384e-11	-	-	gi|76155232|gb|AAX26487.2|/1.21484e-157/SJCHGC02325 protein [Schistosoma japonicum]
Sjc_0047190|Sjp_0047190|SJC_S000416.125134	90	0	19.76	0.01	-10.9484	1.21617e-27	1.29925e-26	-	-	gi|238663805|emb|CAZ34670.1|/9.4516e-35/expressed protein [Schistosoma mansoni]
Sjc_0081960|Sjp_0081960|SJC_S001606.22875	90	27	19.76	5.98	-1.72437	3.59768e-09	1.33613e-08	-	-	gi|76157176|gb|AAX28182.2|/3.05815e-91/SJCHGC07051 protein [Schistosoma japonicum]
Sjc_0005490|Sjp_0005490|SJC_S000017.67950	89	11	19.55	2.44	-3.00222	2.0327e-16	1.31375e-15	-	-	gi|256078089|ref|XP_002575330.1|/5.1164e-175/metazoan probable membrane protein [Schistosoma mansoni]
Sjc_0017800|Sjp_0017800|SJC_S000086.376136	89	0	19.55	0.01	-10.933	2.42142e-27	2.55529e-26	-	-	gi|256087262|ref|XP_002579792.1|/0/subfamily M23B non-peptidase homologue (M23 family) [Schistosoma mansoni]
Sjc_0023440|Sjp_0023440|SJC_S000133.326298	89	0	19.55	0.01	-10.933	2.42142e-27	2.55875e-26	-	-	gi|227284628|emb|CAY17345.1|/2.28802e-159/expressed protein [Schistosoma mansoni]
Sjc_0050390|Sjp_0050390|SJC_S000470.206937	89	0	19.55	0.01	-10.933	2.42142e-27	2.55183e-26	-	-	gi|238661203|emb|CAZ32183.1|/0/expressed protein [Schistosoma mansoni]
Sjc_0073930|Sjp_0073930|SJC_S001135.2570	89	25	19.55	5.54	-1.81921	1.12408e-09	4.3554e-09	GO:0016787//hydrolase activity	-	gi|256080228|ref|XP_002576384.1|/0/synaptojanin [Schistosoma mansoni]
Sjc_0090220|Sjp_0090220|SJC_S002276.50726	89	18	19.55	3.99	-2.29271	1.47583e-12	7.37252e-12	GO:0005319//lipid transporter activity;GO:0005488//binding;GO:0004888//transmembrane receptor activity	GO:0010507//negative regulation of autophagy;GO:0008202//steroid metabolic process;GO:0007034//vacuolar transport;GO:0016192//vesicle-mediated transport;GO:0010038//response to metal ion;GO:0030301//cholesterol transport;GO:0055092//sterol homeostasis	gi|76155412|gb|AAX26697.2|/1.35849e-32/SJCHGC06092 protein [Schistosoma japonicum]
Sjc_0000740|Sjp_0000740|SJC_S000001.908572	88	16	19.33	3.55	-2.44495	2.60238e-13	1.37967e-12	GO:0016887//ATPase activity;GO:0005515//protein binding;GO:0032559	GO:0000278//mitotic cell cycle;GO:0044267//cellular protein metabolic process	gi|256078490|ref|XP_002575528.1|/0/chaperonin containing t-complex protein 1 gamma subunit tcpg [Schistosoma mansoni]
Sjc_0025510|Sjp_0025510|SJC_S000149.524488	88	2	19.33	0.44	-5.45719	5.00214e-24	4.66547e-23	-	-	gi|76153367|gb|AAX25000.2|/1.27436e-59/SJCHGC08324 protein [Schistosoma japonicum]
Sjc_0028390|Sjp_0028390|SJC_S000176.2586	88	2	19.33	0.44	-5.45719	5.00214e-24	4.65989e-23	-	-	gi|238657684|emb|CAZ28756.1|/0/expressed protein [Schistosoma mansoni]
Sjc_0030390|Sjp_0030390|SJC_S000193.441526	88	15	19.33	3.32	-2.54159	7.86206e-14	4.30286e-13	GO:0016881//acid-amino acid ligase activity	GO:0043068//positive regulation of programmed cell death;GO:0046668//regulation of retinal cell programmed cell death	gi|256086366|ref|XP_002579371.1|/1.91649e-148/ubiquitin-conjugating enzyme morgue [Schistosoma mansoni]
Sjc_0064930|Sjp_0064930|SJC_S000804.130245	88	14	19.33	3.1	-2.6405	2.24854e-14	1.28573e-13	GO:0016787//hydrolase activity	-	gi|56757113|gb|AAW26728.1|/6.28699e-72/SJCHGC04433 protein [Schistosoma japonicum]
Sjc_0102780|Sjp_0102780|SJC_S004069.7281	88	12	19.33	2.66	-2.86134	1.53233e-15	9.45626e-15	-	-	gi|56753447|gb|AAW24927.1|/2.37563e-98/SJCHGC07101 protein [Schistosoma japonicum]
Sjc_0018080|Sjp_0018080|SJC_S000088.61096	87	2	19.11	0.44	-5.44068	9.74296e-24	8.96905e-23	-	-	gi|226478904|emb|CAX72947.1|/2.27215e-162/Non-receptor tyrosine kinase spore lysis A [Schistosoma japonicum]
Sjc_0029170|Sjp_0029170|SJC_S000184.404564	87	32	19.11	7.09	-1.43047	4.10874e-07	1.26378e-06	-	-	gi|226479218|emb|CAX73104.1|/0/Epsin-2 (EPS-15-interacting protein 2) (Intersectin-EH-binding protein 2) [Schistosoma japonicum]
Sjc_0040340|Sjp_0040340|SJC_S000311.28240	87	10	19.11	2.22	-3.1057	1.41292e-16	9.30165e-16	-	-	gi|238658326|emb|CAZ29385.1|/0/expressed protein [Schistosoma mansoni]
Sjc_0020960|Sjp_0020960|SJC_S000114.265009	86	41	18.89	9.09	-1.05527	7.27386e-05	0.000168147	GO:0022890//inorganic cation transmembrane transporter activity	GO:0006825//copper ion transport;GO:0050896//response to stimulus	gi|226473724|emb|CAX71547.1|/8.97397e-32/solute carrier family 31 (copper transporters), member 1 [Schistosoma japonicum]
Sjc_0049470|Sjp_0049470|SJC_S000457.213270	86	22	18.89	4.88	-1.95267	3.34238e-10	1.36143e-09	-	-	gi|256082050|ref|XP_002577276.1|/0/DEAD box ATP-dependent RNA helicase [Schistosoma mansoni]
Sjc_0059390|Sjp_0059390|SJC_S000658.72156	86	14	18.89	3.1	-2.60728	6.67214e-14	3.67747e-13	-	-	gi|256087865|ref|XP_002580083.1|/2.21929e-137/hypothetical protein [Schistosoma mansoni]
Sjc_0059650|Sjp_0059650|SJC_S000663.459	86	12	18.89	2.66	-2.82812	4.72656e-15	2.82072e-14	-	-	gi|226482556|emb|CAX73877.1|/0/Smu-1 suppressor of mec-8 and unc-52 protein homolog [Schistosoma japonicum]
Sjc_0060270|Sjp_0060270|SJC_S000680.335561	86	18	18.89	3.99	-2.24316	6.7581e-12	3.20146e-11	GO:0004672//protein kinase activity;GO:0032559	GO:0006464//protein modification process	gi|56754037|gb|AAW25209.1|/4.65922e-168/SJCHGC01087 protein [Schistosoma japonicum]
Sjc_0011070|Sjp_0011070|SJC_S000042.196440	85	2	18.67	0.44	-5.40707	3.69352e-23	3.30254e-22	-	-	gi|256074706|ref|XP_002573664.1|/0/helicase [Schistosoma mansoni]
Sjc_0078220|Sjp_0078220|SJC_S001332.12217	85	4	18.67	0.89	-4.39077	6.25474e-21	5.10607e-20	-	-	gi|256074467|ref|XP_002573546.1|/3.07466e-172/hypothetical protein [Schistosoma mansoni]
Sjc_0034570|Sjp_0034570|SJC_S000238.68893	84	7	18.45	1.55	-3.57328	5.46706e-18	3.90978e-17	GO:0046914//transition metal ion binding;GO:0019842//vitamin binding;GO:0016301//kinase activity;GO:0016705//oxidoreductase activity, acting on paired donors, with incorporation or reduction of molecular oxygen;GO:0032559	GO:0006464//protein modification process	gi|226480670|emb|CAX73432.1|/1.77392e-128/2-oxoglutarate and iron-dependent oxygenase domain containing 1 [Schistosoma japonicum]
Sjc_0037260|Sjp_0037260|SJC_S000265.368140	84	0	18.45	0.01	-10.8494	7.5763e-26	7.60364e-25	GO:0005283//sodium:amino acid symporter activity	GO:0040007//growth;GO:0030900//forebrain development;GO:0007610//behavior;GO:0007154//cell communication;GO:0015711//organic anion transport;GO:0001101//response to acid;GO:0015800//acidic amino acid transport;GO:0010828//positive regulation of glucose transport;GO:0055085//transmembrane transport;GO:0006950//response to stress;GO:0009314//response to radiation	gi|256073624|ref|XP_002573129.1|/8.51255e-124/solute carrier family 1 (glial high affinity glutamate transporter [Schistosoma mansoni]
Sjc_0038610|Sjp_0038610|SJC_S000283.59551	84	3	18.45	0.66	-4.80501	1.06219e-21	8.92379e-21	-	-	gi|226467626|emb|CAX69689.1|/0/Integral membrane protein GPR155 [Schistosoma japonicum]
Sjc_0067210|Sjp_0067210|SJC_S000855.35266	84	0	18.45	0.01	-10.8494	7.5763e-26	7.58409e-25	-	-	gi|76156967|gb|AAX28047.2|/1.96563e-100/SJCHGC08357 protein [Schistosoma japonicum]
Sjc_0070950|Sjp_0070950|SJC_S000996.83474	84	10	18.45	2.22	-3.05499	8.08094e-16	5.05497e-15	GO:0005488//binding;GO:0004672//protein kinase activity	GO:0009987//cellular process	gi|257216468|emb|CAX82439.1|/3.50005e-104/Elongation factor 2 kinase [Schistosoma japonicum]
Sjc_0094840|Sjp_0094840|SJC_S002688.18725	84	6	18.45	1.33	-3.79412	8.2533e-19	6.13913e-18	-	-	gi|56756136|gb|AAW26246.1|/2.64094e-125/SJCHGC06372 protein [Schistosoma japonicum]
Sjc_0115070|Sjp_0115070|SJC_S008451.11216	84	11	18.45	2.44	-2.91867	3.55668e-15	2.15392e-14	-	-	gi|226478766|emb|CAX72878.1|/4.41849e-142/toll interacting protein [Schistosoma japonicum]
Sjc_0035290|Sjp_0035290|SJC_S000248.274199	83	39	18.23	8.64	-1.07721	7.51378e-05	0.000173333	GO:0016790//thiolester hydrolase activity;GO:0004197//cysteine-type endopeptidase activity	GO:0019941//modification-dependent protein catabolic process	gi|256086532|ref|XP_002579452.1|/0/calpain-7 (C02 family) [Schistosoma mansoni]
Sjc_0076100|Sjp_0076100|SJC_S001249.39895	83	0	18.23	0.01	-10.8321	1.50846e-25	1.49465e-24	-	GO:0009987//cellular process;GO:0044238//primary metabolic process	gi|226483357|emb|CAX73979.1|/0/putative Interferon regulatory factor 4 [Schistosoma japonicum]
Sjc_0085050|Sjp_0085050|SJC_S001792.78332	83	0	18.23	0.01	-10.8321	1.50846e-25	1.49275e-24	-	-	gi|256069356|ref|XP_002571115.1|/3.18389e-125/hypothetical protein [Schistosoma mansoni]
Sjc_0093490|Sjp_0093490|SJC_S002558.396	83	26	18.23	5.76	-1.66217	3.4039e-08	1.15159e-07	GO:0005488//binding;GO:0004551//nucleotide diphosphatase activity	GO:0034641//cellular nitrogen compound metabolic process	gi|226468578|emb|CAX69966.1|/6.95866e-173/Nitrilase and fragile histidine triad fusion protein [Schistosoma japonicum]
Sjc_0022460|Sjp_0022460|SJC_S000124.251002	82	27	18.01	5.98	-1.59058	1.07266e-07	3.49242e-07	GO:0017169//CDP-alcohol phosphatidyltransferase activity	GO:0006658//phosphatidylserine metabolic process	gi|256071620|ref|XP_002572137.1|/8.32985e-154/phosphatidylserine synthase 2 [Schistosoma mansoni]
Sjc_0037440|Sjp_0037440|SJC_S000267.155674	82	25	18.01	5.54	-1.70084	2.45158e-08	8.45193e-08	-	-	gi|226478798|emb|CAX72894.1|/0/putative tRNA pseudouridine synthase 2 [Schistosoma japonicum]
Sjc_0070300|Sjp_0070300|SJC_S000969.42718	82	28	18.01	6.2	-1.53846	2.1531e-07	6.79981e-07	-	GO:0048232//male gamete generation	gi|226483295|emb|CAX73948.1|/2.27204e-168/U3 small nucleolar RNA-associated protein 14 [Schistosoma japonicum]
Sjc_0101680|Sjp_0101680|SJC_S003956.663	82	14	18.01	3.1	-2.53846	5.76674e-13	2.97229e-12	-	-	gi|227299473|emb|CAY18153.1|/3.21919e-31/expressed protein [Schistosoma mansoni]
Sjc_0109520|Sjp_0109520|SJC_S006072.209	82	39	18.01	8.64	-1.05969	0.000103115	0.00023564	GO:0004721//phosphoprotein phosphatase activity	GO:0045859//regulation of protein kinase activity;GO:0043408//regulation of MAPKKK cascade	gi|56754479|gb|AAW25427.1|/3.02334e-64/SJCHGC03666 protein [Schistosoma japonicum]
Sjc_0113270|Sjp_0113270|SJC_S007949.149	82	0	18.01	0.01	-10.8146	3.0034e-25	2.9459e-24	-	-	gi|256070267|ref|XP_002571464.1|/0/filamin [Schistosoma mansoni]
Sjc_0045150|Sjp_0045150|SJC_S000385.1770	81	0	17.79	0.01	-10.7969	5.97984e-25	5.82137e-24	GO:0005488//binding;GO:0019787//small conjugating protein ligase activity	GO:0006281//DNA repair;GO:0016567//protein ubiquitination	gi|256086614|ref|XP_002579492.1|/0/ubiquitin-protein ligase [Schistosoma mansoni]
Sjc_0052980|Sjp_0052980|SJC_S000515.74637	81	10	17.79	2.22	-3.00243	4.57254e-15	2.7372e-14	-	GO:0009987//cellular process	gi|226484600|emb|CAX74209.1|/0/translation initiation factor eIF-4F [Schistosoma japonicum]
Sjc_0063180|Sjp_0063180|SJC_S000752.73765	81	0	17.79	0.01	-10.7969	5.97984e-25	5.78522e-24	-	-	gi|238661908|emb|CAZ32869.1|/0/expressed protein [Schistosoma mansoni]
Sjc_0066700|Sjp_0066700|SJC_S000841.70629	81	26	17.79	5.76	-1.62693	7.92632e-08	2.60026e-07	GO:0016301//kinase activity	GO:0007186//G-protein coupled receptor protein signaling pathway	gi|76154979|gb|ABA40334.1|/8.40826e-96/SJCHGC04140 protein [Schistosoma japonicum]
Sjc_0068150|Sjp_0068150|SJC_S000903.146887	81	24	17.79	5.32	-1.74157	1.74033e-08	6.04265e-08	-	-	gi|238663285|emb|CAZ34180.1|/1.71729e-79/expressed protein [Schistosoma mansoni]
Sjc_0100390|Sjp_0100390|SJC_S003755.1411	81	0	17.79	0.01	-10.7969	5.97984e-25	5.80686e-24	-	-	gi|256087444|ref|XP_002579879.1|/1.70541e-111/integrin alpha-ps [Schistosoma mansoni]
Sjc_0102300|Sjp_0102300|SJC_S004006.42883	81	7	17.79	1.55	-3.52073	3.40452e-17	2.32582e-16	GO:0017153//sodium:dicarboxylate symporter activity	GO:0030001//metal ion transport	gi|56756198|gb|AAW26274.1|/7.87471e-117/SJCHGC03212 protein [Schistosoma japonicum]
Sjc_0103460|Sjp_0103460|SJC_S004115.44667	81	20	17.79	4.43	-2.00569	5.6889e-10	2.26162e-09	-	-	gi|76152706|gb|AAX24388.2|/1.60538e-87/SJCHGC03353 protein [Schistosoma japonicum]
Sjc_0002300|Sjp_0002300|SJC_S000005.417798	80	0	17.57	0.01	-10.7789	1.1906e-24	1.13912e-23	-	GO:0048731;GO:0023052//signaling;GO:0071842;GO:0050794//regulation of cellular process	gi|256082304|ref|XP_002577398.1|/0/agrin [Schistosoma mansoni]
Sjc_0012650|Sjp_0012650|SJC_S000054.134818	80	4	17.57	0.89	-4.30317	1.55528e-19	1.18867e-18	GO:0003824//catalytic activity	GO:0009987//cellular process;GO:0006810//transport	gi|56759466|gb|AAW27873.1|/0/SJCHGC06636 protein [Schistosoma japonicum]
Sjc_0032170|Sjp_0032170|SJC_S000208.437413	80	36	17.57	7.98	-1.13865	4.76058e-05	0.000114148	GO:0016787//hydrolase activity	-	gi|256073747|ref|XP_002573190.1|/0/ubiquitin-specific peptidase 9X (C19 family) [Schistosoma mansoni]
Sjc_0032930|Sjp_0032930|SJC_S000217.170731	80	16	17.57	3.55	-2.30722	1.6619e-11	7.6585e-11	-	GO:0006810//transport	gi|226470056|emb|CAX70309.1|/2.05922e-177/Translocation protein SEC62 [Schistosoma japonicum]
Sjc_0038500|Sjp_0038500|SJC_S000282.10323	80	14	17.57	3.1	-2.50277	1.67878e-12	8.37027e-12	-	-	gi|226471164|emb|CAX70663.1|/1.13736e-80/Saposin B domain-containing protein [Schistosoma japonicum]
Sjc_0062260|Sjp_0062260|SJC_S000723.20631	80	11	17.57	2.44	-2.84816	3.43068e-14	1.93469e-13	GO:0004175//endopeptidase activity;GO:0046914//transition metal ion binding;GO:0035091//phosphatidylinositol binding;GO:0042578//phosphoric ester hydrolase activity	GO:0006508//proteolysis;GO:0048193//Golgi vesicle transport;GO:0006497//protein lipidation	gi|256077979|ref|XP_002575276.1|/0/protein kinase [Schistosoma mansoni]
Sjc_0093260|Sjp_0093260|SJC_S002545.83250	80	34	17.57	7.53	-1.22239	1.71366e-05	4.28581e-05	-	GO:0009987//cellular process	gi|76156546|gb|AAX27732.2|/0/SJCHGC05922 protein [Schistosoma japonicum]
Sjc_0001070|Sjp_0001070|SJC_S000002.311368	79	19	17.35	4.21	-2.04304	5.79372e-10	2.30094e-09	-	-	gi|56754225|gb|AAW25300.1|/0/SJCHGC09529 protein [Schistosoma japonicum]
Sjc_0023800|Sjp_0023800|SJC_S000137.65465	79	3	17.35	0.66	-4.71633	2.78882e-20	2.21174e-19	-	-	gi|56754275|gb|AAW25325.1|/1.37593e-154/SJCHGC04020 protein [Schistosoma japonicum]
Sjc_0061320|Sjp_0061320|SJC_S000706.53164	79	31	17.35	6.87	-1.33655	4.61006e-06	1.24189e-05	-	-	gi|76152697|gb|AAX24379.2|/1.47304e-168/SJCHGC02540 protein [Schistosoma japonicum]
Sjc_0089970|Sjp_0089970|SJC_S002257.16845	79	2	17.35	0.44	-5.30129	1.99962e-21	1.66557e-20	-	-	gi|256052781|ref|XP_002569930.1|/1.54924e-125/tgf beta receptor associated protein-1 [Schistosoma mansoni]
Sjc_0028140|Sjp_0028140|SJC_S000173.193022	78	15	17.13	3.32	-2.36727	1.53678e-11	7.09874e-11	-	-	gi|256081446|ref|XP_002576981.1|/0/radical sam proteins [Schistosoma mansoni]
Sjc_0031940|Sjp_0031940|SJC_S000207.93094	78	2	17.13	0.44	-5.28288	3.8854e-21	3.20206e-20	-	GO:0032502//developmental process	gi|256088161|ref|XP_002580224.1|/1.46281e-53/hypothetical protein [Schistosoma mansoni]
Sjc_0049750|Sjp_0049750|SJC_S000460.241760	78	0	17.13	0.01	-10.7423	4.71978e-24	4.41799e-23	GO:0005488//binding	-	gi|238659789|emb|CAZ30813.1|/1.86556e-73/expressed protein [Schistosoma mansoni]
Sjc_0061740|Sjp_0061740|SJC_S000713.70366	78	7	17.13	1.55	-3.46619	2.10258e-16	1.35779e-15	-	-	gi|76155587|gb|AAX26878.2|/2.52196e-104/SJCHGC00901 protein [Schistosoma japonicum]
Sjc_0062950|Sjp_0062950|SJC_S000740.315	78	0	17.13	0.01	-10.7423	4.71978e-24	4.41268e-23	-	-	gi|226466638|emb|CAX69454.1|/1.56301e-79/Synaptosomal-associated protein 25 [Schistosoma japonicum]
Sjc_0121940|Sjp_0121940|SJC_S014396.7395	78	6	17.13	1.33	-3.68703	3.39222e-17	2.31946e-16	GO:0016779//nucleotidyltransferase activity	GO:0006259//DNA metabolic process	gi|256078960|ref|XP_002575760.1|/1.20784e-133/rab geranylgeranyl transferase alpha subunit [Schistosoma mansoni]
Sjc_0037100|Sjp_0037100|SJC_S000264.53881	77	13	16.91	2.88	-2.55374	2.47856e-12	1.21326e-11	GO:0005488//binding;GO:0019787//small conjugating protein ligase activity	GO:0016567//protein ubiquitination;GO:0000288//nuclear-transcribed mRNA catabolic process, deadenylation-dependent decay	gi|76153042|gb|AAX24710.2|/1.01493e-100/SJCHGC08178 protein [Schistosoma japonicum]
Sjc_0043090|Sjp_0043090|SJC_S000348.46515	77	2	16.91	0.44	-5.26423	7.54734e-21	6.12916e-20	-	-	gi|226478090|emb|CAX72738.1|/1.38849e-79/vasodilator-stimulated phosphoprotein [Schistosoma japonicum]
Sjc_0043390|Sjp_0043390|SJC_S000354.249140	77	20	16.91	4.43	-1.9325	3.73718e-09	1.38662e-08	-	-	gi|227284731|emb|CAY17533.1|/0/expressed protein [Schistosoma mansoni]
Sjc_0065040|Sjp_0065040|SJC_S000808.1891	77	28	16.91	6.2	-1.44754	1.57302e-06	4.52889e-06	-	-	gi|226479720|emb|CAX73156.1|/1.45202e-123/PKC-activated phosphatase-1 inhibitor [Schistosoma japonicum]
Sjc_0071960|Sjp_0071960|SJC_S001024.240963	77	10	16.91	2.22	-2.92925	4.52862e-14	2.51921e-13	GO:0004672//protein kinase activity;GO:0000166//nucleotide binding	GO:0044267//cellular protein metabolic process	gi|256085723|ref|XP_002579063.1|/0/protein kinase [Schistosoma mansoni]
Sjc_0090660|Sjp_0090660|SJC_S002315.17544	77	15	16.91	3.32	-2.34862	2.5788e-11	1.16158e-10	-	-	gi|256077282|ref|XP_002574936.1|/3.96732e-143/fer-1-related [Schistosoma mansoni]
Sjc_0005050|Sjp_0005050|SJC_S000016.19583	76	0	16.69	0.01	-10.7048	1.87101e-23	1.68456e-22	-	-	gi|256053178|ref|XP_002570080.1|/3.23443e-121/hypothetical protein [Schistosoma mansoni]
Sjc_0015900|Sjp_0015900|SJC_S000075.48321	76	0	16.69	0.01	-10.7048	1.87101e-23	1.69632e-22	-	-	gi|226478964|emb|CAX72977.1|/0/putative GatA-binding transcription factor [Schistosoma japonicum]
Sjc_0018450|Sjp_0018450|SJC_S000090.501040	76	0	16.69	0.01	-10.7048	1.87101e-23	1.69238e-22	-	-	gi|256073201|ref|XP_002572920.1|/0/rab GDP/GTP exchange factor [Schistosoma mansoni]
Sjc_0040690|Sjp_0040690|SJC_S000315.164783	76	4	16.69	0.89	-4.22903	2.01348e-18	1.47101e-17	-	GO:0009653//anatomical structure morphogenesis	gi|76156663|gb|AAX27826.2|/1.91875e-139/SJCHGC09525 protein [Schistosoma japonicum]
Sjc_0051000|Sjp_0051000|SJC_S000479.194869	76	0	16.69	0.01	-10.7048	1.87101e-23	1.68846e-22	-	-	gi|238658134|emb|CAZ29197.1|/5.61078e-40/expressed protein [Schistosoma mansoni]
Sjc_0057890|Sjp_0057890|SJC_S000624.25321	76	10	16.69	2.22	-2.91035	8.00648e-14	4.37575e-13	GO:0003724//RNA helicase activity;GO:0042623//ATPase activity, coupled;GO:0000166//nucleotide binding	GO:0000377	gi|256075869|ref|XP_002574238.1|/0/ATP-dependent RNA Helicase [Schistosoma mansoni]
Sjc_0062820|Sjp_0062820|SJC_S000733.3675	76	8	16.69	1.77	-3.23716	3.77744e-15	2.28584e-14	GO:0019901//protein kinase binding;GO:0035184//histone threonine kinase activity;GO:0003713//transcription coactivator activity;GO:0032559;GO:0035258//steroid hormone receptor binding;GO:0017048//Rho GTPase binding	GO:0023052//signaling;GO:0006970//response to osmotic stress;GO:0001700//embryonic development via the syncytial blastoderm;GO:0035405	gi|76155277|gb|AAX26536.2|/1.33809e-74/SJCHGC07970 protein [Schistosoma japonicum]
Sjc_0071240|Sjp_0071240|SJC_S001001.110328	76	36	16.69	7.98	-1.06452	0.000174261	0.000382078	GO:0032561;GO:0017111//nucleoside-triphosphatase activity	GO:0032091//negative regulation of protein binding;GO:0031647//regulation of protein stability;GO:0008283//cell proliferation;GO:0007162//negative regulation of cell adhesion;GO:0009207;GO:0016567//protein ubiquitination;GO:0051726//regulation of cell cycle;GO:0016477//cell migration;GO:0006260//DNA replication	gi|256074396|ref|XP_002573511.1|/0/nucleolar GTP-binding protein [Schistosoma mansoni]
Sjc_0101820|Sjp_0101820|SJC_S003973.10120	76	15	16.69	3.32	-2.32973	4.31884e-11	1.91217e-10	-	GO:0009987//cellular process;GO:0007275//multicellular organismal development	gi|256071545|ref|XP_002572100.1|/0/sex comb on midleg homolog [Schistosoma mansoni]
Sjc_0040540|Sjp_0040540|SJC_S000313.355060	75	5	16.47	1.11	-3.89121	3.11744e-17	2.13345e-16	-	GO:0048193//Golgi vesicle transport	gi|256071049|ref|XP_002571854.1|/0/hypothetical protein [Schistosoma mansoni]
Sjc_0047560|Sjp_0047560|SJC_S000420.35989	75	16	16.47	3.55	-2.21395	2.09916e-10	8.75643e-10	GO:0070011;GO:0005488//binding	GO:0044248//cellular catabolic process;GO:0044267//cellular protein metabolic process	gi|226478818|emb|CAX72904.1|/2.24849e-180/ubiquitin specific peptidase 5 [Schistosoma japonicum]
Sjc_0074310|Sjp_0074310|SJC_S001153.53772	75	24	16.47	5.32	-1.63034	2.29444e-07	7.23738e-07	GO:0005488//binding	-	gi|226483331|emb|CAX73966.1|/0/Nucleic acid-binding, OB-fold,domain-containing protein [Schistosoma japonicum]
Sjc_0084670|Sjp_0084670|SJC_S001778.13637	75	7	16.47	1.55	-3.4095	1.28703e-15	7.9551e-15	GO:0046872//metal ion binding;GO:0004448//isocitrate dehydrogenase activity;GO:0000166//nucleotide binding	GO:0050896//response to stimulus;GO:0043648//dicarboxylic acid metabolic process;GO:0044262//cellular carbohydrate metabolic process;GO:0009060//aerobic respiration	gi|256085109|ref|XP_002578766.1|/0/NADP-specific isocitrate dehydrogenase [Schistosoma mansoni]
Sjc_0015530|Sjp_0015530|SJC_S000072.206352	74	20	16.25	4.43	-1.87506	1.49448e-08	5.25701e-08	-	-	gi|256074631|ref|XP_002573627.1|/1.71385e-69/paramyosin [Schistosoma mansoni]
Sjc_0022950|Sjp_0022950|SJC_S000129.90666	74	8	16.25	1.77	-3.19862	1.23093e-14	7.19707e-14	-	GO:0000087//M phase of mitotic cell cycle;GO:0000226//microtubule cytoskeleton organization	gi|256087334|ref|XP_002579826.1|/0/paramyosin [Schistosoma mansoni]
Sjc_0030010|Sjp_0030010|SJC_S000192.74278	74	2	16.25	0.44	-5.20679	5.52142e-20	4.32169e-19	GO:0016787//hydrolase activity	-	gi|256072320|ref|XP_002572484.1|/0/ribonuclease II-related [Schistosoma mansoni]
Sjc_0040070|Sjp_0040070|SJC_S000307.153210	74	25	16.25	5.54	-1.55248	7.08284e-07	2.11832e-06	-	-	gi|238662479|emb|CAZ33419.1|/0/expressed protein [Schistosoma mansoni]
Sjc_0041140|Sjp_0041140|SJC_S000321.42200	74	0	16.25	0.01	-10.6662	7.41704e-23	6.53438e-22	GO:0016791//phosphatase activity	GO:0016043//cellular component organization	gi|256079263|ref|XP_002575908.1|/5.03486e-138/formin-related [Schistosoma mansoni]
Sjc_0051290|Sjp_0051290|SJC_S000484.366665	74	5	16.25	1.11	-3.87181	5.82898e-17	3.927e-16	-	-	gi|256088996|ref|XP_002580605.1|/3.53138e-108/pentatricopeptide repeat-containing protein [Schistosoma mansoni]
Sjc_0012520|Sjp_0012520|SJC_S000053.221	73	4	16.03	0.89	-4.17083	1.36541e-17	9.51995e-17	-	-	gi|238660593|emb|CAZ31589.1|/0/expressed protein [Schistosoma mansoni]
Sjc_0031620|Sjp_0031620|SJC_S000203.51877	73	2	16.03	0.44	-5.18713	1.07116e-19	8.25957e-19	-	-	gi|238660808|emb|CAZ31800.1|/2.16883e-39/expressed protein [Schistosoma mansoni]
Sjc_0081480|Sjp_0081480|SJC_S001578.593	73	27	16.03	5.98	-1.42256	3.94458e-06	1.08822e-05	-	-	gi|238656947|emb|CAZ28029.1|/0/expressed protein [Schistosoma mansoni]
Sjc_0089590|Sjp_0089590|SJC_S002240.16680	73	8	16.03	1.77	-3.17895	2.21798e-14	1.27012e-13	-	-	gi|56755854|gb|AAW26105.1|/1.04832e-150/SJCHGC03640 protein [Schistosoma japonicum]
Sjc_0128710|Sjp_0128710|SJC_S023587.1979	73	2	16.03	0.44	-5.18713	1.07116e-19	8.2514e-19	GO:0005102//receptor binding;GO:0004970//ionotropic glutamate receptor activity	GO:0007193//inhibition of adenylate cyclase activity by G-protein signaling pathway;GO:0006873//cellular ion homeostasis;GO:0050805//negative regulation of synaptic transmission	gi|256081831|ref|XP_002577171.1|/2.43307e-172/glutamate receptor kainate [Schistosoma mansoni]
Sjc_0025210|Sjp_0025210|SJC_S000148.133727	72	2	15.81	0.44	-5.16719	2.07734e-19	1.58146e-18	GO:0046872//metal ion binding	-	gi|29840890|gb|AAP05891.1|/3.13086e-165/SJCHGC09235 protein [Schistosoma japonicum]
Sjc_0028780|Sjp_0028780|SJC_S000180.475431	72	2	15.81	0.44	-5.16719	2.07734e-19	1.57991e-18	-	-	gi|256081269|ref|XP_002576894.1|/5.90393e-112/fad NAD binding oxidoreductases [Schistosoma mansoni]
Sjc_0037570|Sjp_0037570|SJC_S000269.232355	72	2	15.81	0.44	-5.16719	2.07734e-19	1.58301e-18	-	-	gi|256052705|ref|XP_002569894.1|/4.36722e-55/hypothetical protein [Schistosoma mansoni]
Sjc_0068200|Sjp_0068200|SJC_S000904.34785	72	0	15.81	0.01	-10.6266	2.94026e-22	2.52467e-21	-	-	gi|226487460|emb|CAX74600.1|/0/putative Feline leukemia virus subgroup C receptor-related protein 1 [Schistosoma japonicum]
Sjc_0075000|Sjp_0075000|SJC_S001182.416	72	0	15.81	0.01	-10.6266	2.94026e-22	2.52746e-21	-	-	gi|256078907|ref|XP_002575734.1|/0/adamts (A disintegrin and metalloprotease [Schistosoma mansoni]
Sjc_0012750|Sjp_0012750|SJC_S000055.114834	71	21	15.59	4.65	-1.74532	1.31037e-07	4.25214e-07	GO:0005488//binding	GO:0048731;GO:0006464//protein modification process;GO:0050794//regulation of cellular process	gi|226479778|emb|CAX73185.1|/0/Polycomb complex protein BMI-1 [Schistosoma japonicum]
Sjc_0070580|Sjp_0070580|SJC_S000977.28830	71	0	15.59	0.01	-10.6064	5.85414e-22	4.96105e-21	-	GO:0006906//vesicle fusion;GO:0044087;GO:0035216;GO:0001505//regulation of neurotransmitter levels;GO:0032940//secretion by cell	gi|56752887|gb|AAW24655.1|/5.32222e-107/SJCHGC04367 protein [Schistosoma japonicum]
Sjc_0098950|Sjp_0098950|SJC_S003606.114614	71	0	15.59	0.01	-10.6064	5.85414e-22	4.96645e-21	-	GO:0044238//primary metabolic process;GO:0044260	gi|256064983|ref|XP_002570441.1|/0/hypothetical protein [Schistosoma mansoni]
Sjc_0099840|Sjp_0099840|SJC_S003692.8359	71	7	15.59	1.55	-3.33028	1.41968e-14	8.26341e-14	GO:0005488//binding	-	gi|256070883|ref|XP_002571771.1|/6.02327e-86/krp3 [Schistosoma mansoni]
Sjc_0103290|Sjp_0103290|SJC_S004101.33567	71	11	15.59	2.44	-2.67567	5.16136e-12	2.46757e-11	-	GO:0044238//primary metabolic process;GO:0044260	gi|256075198|ref|XP_002573907.1|/0/chromatin regulatory protein sir2 [Schistosoma mansoni]
Sjc_0000710|Sjp_0000710|SJC_S000001.847096	70	6	15.37	1.33	-3.53062	4.58172e-15	2.73638e-14	GO:0042393//histone binding;GO:0004386//helicase activity	GO:0016568//chromatin modification;GO:0006355//regulation of transcription, DNA-dependent	gi|256078496|ref|XP_002575531.1|/0/chromodomain helicase DNA binding protein [Schistosoma mansoni]
Sjc_0012980|Sjp_0012980|SJC_S000056.115273	70	10	15.37	2.22	-2.79149	2.37e-12	1.16085e-11	GO:0003712//transcription cofactor activity;GO:0003676//nucleic acid binding;GO:0017136//NAD-dependent histone deacetylase activity;GO:0019899//enzyme binding	GO:0000278//mitotic cell cycle;GO:0000122//negative regulation of transcription from RNA polymerase II promoter;GO:0042221//response to chemical stimulus;GO:0006476//protein deacetylation;GO:0043409//negative regulation of MAPKKK cascade;GO:0007051//spindle organization;GO:0010830;GO:0007169//transmembrane receptor protein tyrosine kinase signaling pathway;GO:0051726//regulation of cell cycle;GO:…	gi|256088316|ref|XP_002580288.1|/0/histone deacetylase [Schistosoma mansoni]
Sjc_0019970|Sjp_0019970|SJC_S000106.261944	70	9	15.37	1.99	-2.94928	5.78634e-13	2.97649e-12	-	-	gi|56755533|gb|AAW25945.1|/2.42031e-120/SJCHGC04902 protein [Schistosoma japonicum]
Sjc_0027020|Sjp_0027020|SJC_S000163.328793	70	16	15.37	3.55	-2.11423	2.51138e-09	9.46233e-09	-	-	gi|76155268|gb|AAX26527.2|/7.06896e-109/SJCHGC04937 protein [Schistosoma japonicum]
Sjc_0029310|Sjp_0029310|SJC_S000186.19223	70	2	15.37	0.44	-5.12647	7.80462e-19	5.8165e-18	GO:0046872//metal ion binding;GO:0004197//cysteine-type endopeptidase activity	GO:0019538//protein metabolic process	gi|256075905|ref|XP_002574256.1|/0/calpain C (C02 family) [Schistosoma mansoni]
Sjc_0032620|Sjp_0032620|SJC_S000213.145092	70	16	15.37	3.55	-2.11423	2.51138e-09	9.45775e-09	GO:0003677//DNA binding	GO:0006351//transcription, DNA-dependent	gi|226478986|emb|CAX72988.1|/0/Forkhead box protein K2 [Schistosoma japonicum]
Sjc_0041740|Sjp_0041740|SJC_S000331.39683	70	8	15.37	1.77	-3.1183	1.28764e-13	6.96401e-13	-	-	gi|256075570|ref|XP_002574091.1|/0/hypothetical protein [Schistosoma mansoni]
Sjc_0046350|Sjp_0046350|SJC_S000405.175791	70	0	15.37	0.01	-10.5859	1.16557e-21	9.76074e-21	GO:0003712//transcription cofactor activity;GO:0016791//phosphatase activity	GO:0006357//regulation of transcription from RNA polymerase II promoter;GO:0006641//triglyceride metabolic process	gi|76153788|gb|AAX25385.2|/1.49802e-108/SJCHGC08044 protein [Schistosoma japonicum]
Sjc_0058730|Sjp_0058730|SJC_S000640.72851	70	0	15.37	0.01	-10.5859	1.16557e-21	9.75026e-21	-	-	gi|76155429|gb|AAX26718.2|/0/SJCHGC06535 protein [Schistosoma japonicum]
Sjc_0091950|Sjp_0091950|SJC_S002465.128853	70	0	15.37	0.01	-10.5859	1.16557e-21	9.7398e-21	GO:0005488//binding	-	gi|256070379|ref|XP_002571520.1|/0/zinc finger transcription factor gli2 [Schistosoma mansoni]
Sjc_0093890|Sjp_0093890|SJC_S002588.11906	70	22	15.37	4.88	-1.65516	4.35508e-07	1.33902e-06	-	-	gi|256071120|ref|XP_002571889.1|/1.18647e-49/glycerol kinase [Schistosoma mansoni]
Sjc_0096590|Sjp_0096590|SJC_S002972.905	70	9	15.37	1.99	-2.94928	5.78634e-13	2.97452e-12	GO:0005488//binding;GO:0001071//nucleic acid binding transcription factor activity	GO:0035216;GO:0018988;GO:0002164//larval development	gi|227299437|emb|CAY18091.1|/2.98093e-98/expressed protein [Schistosoma mansoni]
Sjc_0050580|Sjp_0050580|SJC_S000473.189107	69	26	15.15	5.76	-1.39518	9.85268e-06	2.5569e-05	GO:0016749;GO:0048037//cofactor binding	GO:0006779//porphyrin biosynthetic process	gi|56754645|gb|AAW25508.1|/0/SJCHGC05689 protein [Schistosoma japonicum]
Sjc_0056500|Sjp_0056500|SJC_S000589.102307	69	14	15.15	3.1	-2.28898	5.24232e-10	2.11212e-09	GO:0016874//ligase activity	GO:0032787//monocarboxylic acid metabolic process	gi|256093004|ref|XP_002582167.1|/0/pyruvate carboxylase [Schistosoma mansoni]
Sjc_0084580|Sjp_0084580|SJC_S001774.111153	69	22	15.15	4.88	-1.63436	6.65866e-07	1.99606e-06	GO:0016407//acetyltransferase activity;GO:0005539//glycosaminoglycan binding;GO:0042802//identical protein binding;GO:0015631//tubulin binding;GO:0019899//enzyme binding;GO:0045502//dynein binding	GO:0007346//regulation of mitotic cell cycle;GO:0051301//cell division;GO:0003006//developmental process involved in reproduction;GO:0021952//central nervous system projection neuron axonogenesis;GO:0040001//establishment of mitotic spindle localization;GO:0021543//pallium development;GO:0006998//nuclear envelope organization;GO:0032318//regulation of Ras GTPase activity;GO:0016477//cell migratio…	gi|226468348|emb|CAX69851.1|/0/platelet-activating factor acetylhydrolase, isoform Ib, alpha subunit [Schistosoma japonicum]
Sjc_0005240|Sjp_0005240|SJC_S000016.535297	68	7	14.93	1.55	-3.26787	8.48834e-14	4.62936e-13	GO:0016758//transferase activity, transferring hexosyl groups;GO:0008194//UDP-glycosyltransferase activity	GO:0009888//tissue development;GO:0007409//axonogenesis;GO:0044237//cellular metabolic process;GO:0050896//response to stimulus;GO:0050794//regulation of cellular process;GO:0033333//fin development	gi|256079047|ref|XP_002575802.1|/0/exostosin-2 [Schistosoma mansoni]
Sjc_0013610|Sjp_0013610|SJC_S000059.511466	68	19	14.93	4.21	-1.82632	9.83952e-08	3.20763e-07	-	-	gi|226479028|emb|CAX73009.1|/0/acid phosphatase, prostate [Schistosoma japonicum]
Sjc_0016540|Sjp_0016540|SJC_S000078.395823	68	5	14.93	1.11	-3.74958	2.44768e-15	1.49159e-14	GO:0008092//cytoskeletal protein binding;GO:0004175//endopeptidase activity;GO:0032559	GO:0008064//regulation of actin polymerization or depolymerization;GO:0019538//protein metabolic process;GO:0007165//signal transduction	gi|256073304|ref|XP_002572971.1|/1.0151e-136/prolyl oligopeptidase (S09 family) [Schistosoma mansoni]
Sjc_0041060|Sjp_0041060|SJC_S000319.111077	68	2	14.93	0.44	-5.08457	2.92788e-18	2.12708e-17	-	-	gi|226466900|emb|CAX69585.1|/1.12231e-180/Microtubule-associated protein futsch [Schistosoma japonicum]
Sjc_0052020|Sjp_0052020|SJC_S000492.184472	68	3	14.93	0.66	-4.4996	3.54946e-17	2.42059e-16	GO:0004672//protein kinase activity;GO:0032559	GO:0007166//cell surface receptor linked signaling pathway;GO:0065008;GO:0009058//biosynthetic process;GO:0002224//toll-like receptor signaling pathway;GO:0016070//RNA metabolic process;GO:0006690//icosanoid metabolic process;GO:0007264//small GTPase mediated signal transduction;GO:0006464//protein modification process;GO:0000165//MAPKKK cascade	gi|76154294|gb|AAX25782.2|/3.84989e-74/SJCHGC06952 protein [Schistosoma japonicum]
Sjc_0069930|Sjp_0069930|SJC_S000965.93333	68	7	14.93	1.55	-3.26787	8.48834e-14	4.62612e-13	-	-	gi|56758152|gb|AAW27216.1|/7.75126e-28/SJCHGC05941 protein [Schistosoma japonicum]
Sjc_0070770|Sjp_0070770|SJC_S000986.13082	68	13	14.93	2.88	-2.37407	2.9067e-10	1.18831e-09	-	-	gi|226470568|emb|CAX70564.1|/0/Proton-coupled amino acid transporter 1 [Schistosoma japonicum]
Sjc_0074820|Sjp_0074820|SJC_S001173.114060	68	6	14.93	1.33	-3.48872	1.54645e-14	8.96781e-14	GO:0005488//binding;GO:0005227//calcium activated cation channel activity;GO:0005267//potassium channel activity	GO:0008049//male courtship behavior;GO:0042221//response to chemical stimulus;GO:0030001//metal ion transport;GO:0007622//rhythmic behavior	gi|256086317|ref|XP_002579347.1|/0/calcium-activated potassium channel [Schistosoma mansoni]
Sjc_0076030|Sjp_0076030|SJC_S001246.76601	68	5	14.93	1.11	-3.74958	2.44768e-15	1.49042e-14	-	-	gi|256073950|ref|XP_002573290.1|/4.61455e-163/Coiled-coil alpha-helical rod protein 1 (Alpha helical coiled-coil rod protein) [Schistosoma mansoni]
Sjc_0077500|Sjp_0077500|SJC_S001309.447	68	0	14.93	0.01	-10.544	4.62056e-21	3.7839e-20	GO:0043169//cation binding;GO:0005548//phospholipid transporter activity	GO:0007606//sensory perception of chemical stimulus;GO:0009586//rhodopsin mediated phototransduction;GO:0007186//G-protein coupled receptor protein signaling pathway;GO:0051234//establishment of localization	gi|256075682|ref|XP_002574146.1|/4.53006e-122/phosphatidylinositol transfer protein [Schistosoma mansoni]
Sjc_0083100|Sjp_0083100|SJC_S001694.118802	68	2	14.93	0.44	-5.08457	2.92788e-18	2.13106e-17	-	GO:0051179//localization	gi|256089390|ref|XP_002580793.1|/2.01671e-169/cationic amino acid transporter [Schistosoma mansoni]
Sjc_0003190|Sjp_0003190|SJC_S000007.779766	67	3	14.71	0.66	-4.47819	6.77692e-17	4.55381e-16	-	-	gi|256083247|ref|XP_002577859.1|/0/suppressor of actin (sac)-related [Schistosoma mansoni]
Sjc_0007660|Sjp_0007660|SJC_S000024.704163	67	4	14.71	0.89	-4.04685	6.16436e-16	3.87474e-15	GO:0046872//metal ion binding	-	gi|226466646|emb|CAX69458.1|/0/RING finger protein 103 [Schistosoma japonicum]
Sjc_0015020|Sjp_0015020|SJC_S000069.38937	67	2	14.71	0.44	-5.06315	5.66766e-18	4.04581e-17	-	-	gi|256075717|ref|XP_002574163.1|/8.44661e-101/n-acetylgalactosaminyltransferase [Schistosoma mansoni]
Sjc_0016620|Sjp_0016620|SJC_S000080.246003	67	0	14.71	0.01	-10.5226	9.19966e-21	7.44771e-20	-	-	-
Sjc_0024800|Sjp_0024800|SJC_S000144.303399	67	7	14.71	1.55	-3.24646	1.53679e-13	8.23147e-13	-	-	gi|56755691|gb|AAW26024.1|/4.61336e-115/SJCHGC04817 protein [Schistosoma japonicum]
Sjc_0027730|Sjp_0027730|SJC_S000169.382767	67	2	14.71	0.44	-5.06315	5.66766e-18	4.03471e-17	-	-	gi|256080359|ref|XP_002576449.1|/0/nucleolar protein c7c [Schistosoma mansoni]
Sjc_0027890|Sjp_0027890|SJC_S000172.13916	67	25	14.71	5.54	-1.40884	1.14236e-05	2.95375e-05	-	-	gi|56757956|gb|AAW27118.1|/2.46555e-148/SJCHGC09441 protein [Schistosoma japonicum]
Sjc_0028810|Sjp_0028810|SJC_S000181.39313	67	2	14.71	0.44	-5.06315	5.66766e-18	4.03103e-17	GO:0005515//protein binding	GO:0044260;GO:0044238//primary metabolic process;GO:0050794//regulation of cellular process	gi|226485787|emb|CAX75313.1|/0/Fas death domain-associated protein [Schistosoma japonicum]
Sjc_0032560|Sjp_0032560|SJC_S000212.206436	67	11	14.71	2.44	-2.59184	4.5865e-11	2.02263e-10	-	-	gi|226478854|emb|CAX72922.1|/0/Putative RNA-binding protein 15 [Schistosoma japonicum]
Sjc_0045080|Sjp_0045080|SJC_S000384.130200	67	2	14.71	0.44	-5.06315	5.66766e-18	4.0384e-17	-	-	gi|56754690|gb|AAW25530.1|/0/SJCHGC09270 protein [Schistosoma japonicum]
Sjc_0059670|Sjp_0059670|SJC_S000663.41294	67	30	14.71	6.65	-1.14537	0.000186304	0.000407682	-	-	gi|256076836|ref|XP_002574715.1|/2.01326e-150/cassette chromosome recombinase b [Schistosoma mansoni]
Sjc_0060770|Sjp_0060770|SJC_S000690.33482	67	19	14.71	4.21	-1.80491	1.54398e-07	4.91599e-07	-	GO:0009987//cellular process	gi|238666141|emb|CAZ36793.1|/8.08071e-31/expressed protein [Schistosoma mansoni]
Sjc_0063420|Sjp_0063420|SJC_S000757.25383	67	2	14.71	0.44	-5.06315	5.66766e-18	4.0421e-17	GO:0005515//protein binding	GO:0002164//larval development;GO:0007409//axonogenesis;GO:0016337//cell-cell adhesion;GO:0048806//genitalia development;GO:0031589//cell-substrate adhesion;GO:0006897//endocytosis;GO:0035121//tail morphogenesis;GO:0007509//mesoderm migration involved in gastrulation;GO:0016477//cell migration	gi|256082840|ref|XP_002577660.1|/9.15129e-77/integrin alpha-ps [Schistosoma mansoni]
Sjc_0081280|Sjp_0081280|SJC_S001570.430	67	3	14.71	0.66	-4.47819	6.77692e-17	4.54596e-16	GO:0016787//hydrolase activity	-	gi|256082917|ref|XP_002577698.1|/0/activating signal cointegrator 1 complex subunit 3 helc1 [Schistosoma mansoni]
Sjc_0096490|Sjp_0096490|SJC_S002952.523	67	3	14.71	0.66	-4.47819	6.77692e-17	4.54988e-16	-	-	gi|238663552|emb|CAZ34428.1|/3.76832e-116/expressed protein [Schistosoma mansoni]
Sjc_0097850|Sjp_0097850|SJC_S003247.5416	67	0	14.71	0.01	-10.5226	9.19966e-21	7.46322e-20	-	-	gi|256052771|ref|XP_002569925.1|/4.52823e-60/smad [Schistosoma mansoni]
Sjc_0010070|Sjp_0010070|SJC_S000036.8442	66	25	14.49	5.54	-1.3871	1.67599e-05	4.19833e-05	GO:0000166//nucleotide binding;GO:0003690//double-stranded DNA binding;GO:0004003//ATP-dependent DNA helicase activity	GO:0009653//anatomical structure morphogenesis;GO:0031572//G2/M transition DNA damage checkpoint;GO:0006277//DNA amplification;GO:0048731;GO:0006275//regulation of DNA replication;GO:0008283//cell proliferation;GO:0009791//post-embryonic development;GO:0071842;GO:0007292//female gamete generation;GO:0000086//G2/M transition of mitotic cell cycle;GO:0006281//DNA repair	gi|238663533|emb|CAZ34410.1|/0/expressed protein [Schistosoma mansoni]
Sjc_0019880|Sjp_0019880|SJC_S000105.414219	66	0	14.49	0.01	-10.5008	1.83168e-20	1.46761e-19	-	-	gi|256072738|ref|XP_002572691.1|/0/titin [Schistosoma mansoni]
Sjc_0040670|Sjp_0040670|SJC_S000315.98538	66	0	14.49	0.01	-10.5008	1.83168e-20	1.46459e-19	GO:0046914//transition metal ion binding;GO:0016671//oxidoreductase activity, acting on a sulfur group of donors, disulfide as acceptor	GO:0044267//cellular protein metabolic process	gi|256082114|ref|XP_002577307.1|/0/protein kinase [Schistosoma mansoni]
Sjc_0045500|Sjp_0045500|SJC_S000388.73082	66	25	14.49	5.54	-1.3871	1.67599e-05	4.19968e-05	GO:0003916//DNA topoisomerase activity	GO:0006259//DNA metabolic process	gi|256052775|ref|XP_002569927.1|/2.63105e-178/prokaryotic DNA topoisomerase [Schistosoma mansoni]
Sjc_0070780|Sjp_0070780|SJC_S000986.34941	66	12	14.49	2.66	-2.44556	2.62786e-10	1.08745e-09	GO:0016791//phosphatase activity	GO:0044237//cellular metabolic process	gi|256074121|ref|XP_002573375.1|/7.34241e-91/mRNA-capping enzyme [Schistosoma mansoni]
Sjc_0080270|Sjp_0080270|SJC_S001489.15699	66	27	14.49	5.98	-1.27684	5.40872e-05	0.00012941	-	GO:0044267//cellular protein metabolic process;GO:0071840;GO:0032501//multicellular organismal process	gi|256080636|ref|XP_002576585.1|/0/tubulin-specific chaperone E [Schistosoma mansoni]
Sjc_0085160|Sjp_0085160|SJC_S001796.21480	66	10	14.49	2.22	-2.70643	2.19522e-11	9.95712e-11	GO:0005515//protein binding	-	gi|256070794|ref|XP_002571727.1|/0/vacuolar protein sorting vps16 [Schistosoma mansoni]
Sjc_0004420|Sjp_0004420|SJC_S000012.467368	65	12	14.27	2.66	-2.42349	4.45108e-10	1.79891e-09	GO:0046914//transition metal ion binding	-	gi|256070283|ref|XP_002571472.1|/0/similar to PHD finger protein 10 isoform a; PHD zinc finger protein XAP135-related [Schistosoma mansoni]
Sjc_0009430|Sjp_0009430|SJC_S000032.9734	65	5	14.27	1.11	-3.68435	1.56672e-14	9.07856e-14	-	-	gi|76153610|gb|AAX25227.2|/3.3415e-151/SJCHGC05745 protein [Schistosoma japonicum]
Sjc_0014970|Sjp_0014970|SJC_S000068.233658	65	12	14.27	2.66	-2.42349	4.45108e-10	1.79984e-09	-	-	gi|238665300|emb|CAZ36051.1|/0/expressed protein [Schistosoma mansoni]
Sjc_0018530|Sjp_0018530|SJC_S000091.83757	65	4	14.27	0.89	-4.00304	2.1818e-15	1.34111e-14	-	-	gi|76153182|gb|AAX24837.2|/0/SJCHGC02515 protein [Schistosoma japonicum]
Sjc_0019720|Sjp_0019720|SJC_S000104.309110	65	27	14.27	5.98	-1.25477	7.74516e-05	0.000178249	GO:0000166//nucleotide binding;GO:0004672//protein kinase activity	GO:0040003//chitin-based cuticle development;GO:0009880//embryonic pattern specification;GO:0001751//compound eye photoreceptor cell differentiation;GO:0007243//intracellular protein kinase cascade;GO:0009605//response to external stimulus;GO:0007626//locomotory behavior;GO:0003006//developmental process involved in reproduction;GO:0051276//chromosome organization;GO:0048102//autophagic cell deat…	gi|256074862|ref|XP_002573741.1|/0/serine/threonine protein kinase [Schistosoma mansoni]
Sjc_0027360|Sjp_0027360|SJC_S000166.198464	65	8	14.27	1.77	-3.01116	2.34872e-12	1.15115e-11	GO:0031267//small GTPase binding;GO:0004712//protein serine/threonine/tyrosine kinase activity;GO:0032559;GO:0019901//protein kinase binding;GO:0004725//protein tyrosine phosphatase activity	GO:0048858//cell projection morphogenesis;GO:0006470//protein dephosphorylation;GO:0007169//transmembrane receptor protein tyrosine kinase signaling pathway;GO:0032318//regulation of Ras GTPase activity;GO:0006940//regulation of smooth muscle contraction;GO:0031960//response to corticosteroid stimulus;GO:0007569//cell aging;GO:0016477//cell migration;GO:0032401//establishment of melanosome locali…	gi|256075564|ref|XP_002574088.1|/8.23743e-114/protein kinase [Schistosoma mansoni]
Sjc_0043700|Sjp_0043700|SJC_S000359.34078	65	27	14.27	5.98	-1.25477	7.74516e-05	0.000178354	-	-	gi|256077012|ref|XP_002574802.1|/0/ribonuclease III [Schistosoma mansoni]
Sjc_0044210|Sjp_0044210|SJC_S000368.125188	65	15	14.27	3.32	-2.10373	1.08722e-08	3.85928e-08	GO:0005488//binding	GO:0016070//RNA metabolic process;GO:0010467//gene expression	gi|226478830|emb|CAX72910.1|/0/Protein XE7 (B-lymphocyte antigen) [Schistosoma japonicum]
Sjc_0050540|Sjp_0050540|SJC_S000473.54798	65	0	14.27	0.01	-10.4788	3.64692e-20	2.88347e-19	-	-	gi|256080151|ref|XP_002576346.1|/0/insect origin recognition complex subunit [Schistosoma mansoni]
Sjc_0070970|Sjp_0070970|SJC_S000996.154378	65	4	14.27	0.89	-4.00304	2.1818e-15	1.34005e-14	-	GO:0009987//cellular process	gi|56757414|gb|AAW26876.1|/6.10023e-107/SJCHGC04687 protein [Schistosoma japonicum]
Sjc_0095900|Sjp_0095900|SJC_S002856.5741	65	2	14.27	0.44	-5.01934	2.12116e-17	1.45933e-16	-	-	gi|227287477|emb|CAY17789.1|/8.56457e-100/expressed protein [Schistosoma mansoni]
Sjc_0106320|Sjp_0106320|SJC_S004777.10866	65	0	14.27	0.01	-10.4788	3.64692e-20	2.88055e-19	-	-	gi|76152624|gb|AAX24309.2|/2.62973e-76/SJCHGC04551 protein [Schistosoma japonicum]
Sjc_0121480|Sjp_0121480|SJC_S014068.36	65	20	14.27	4.43	-1.68761	8.22848e-07	2.45436e-06	-	-	gi|226466904|emb|CAX69587.1|/1.45766e-26/tetraspanin [Schistosoma japonicum]
Sjc_0022540|Sjp_0022540|SJC_S000125.101946	64	14	14.06	3.1	-2.18126	6.54708e-09	2.37157e-08	GO:0070011;GO:0046914//transition metal ion binding;GO:0043565//sequence-specific DNA binding	GO:0022402//cell cycle process;GO:0006352//transcription initiation, DNA-dependent	gi|256072813|ref|XP_002572728.1|/0/Tata binding protein associated factor (M01 family) [Schistosoma mansoni]
Sjc_0029020|Sjp_0029020|SJC_S000183.13353	64	10	14.06	2.22	-2.66297	6.6091e-11	2.89329e-10	-	-	gi|226470092|emb|CAX70327.1|/8.99304e-124/queuine tRNA-ribosyltransferase domain containing 1 [Schistosoma japonicum]
Sjc_0034260|Sjp_0034260|SJC_S000234.107621	64	18	14.06	3.99	-1.81714	2.60822e-07	8.19396e-07	-	-	gi|226469232|emb|CAX70095.1|/8.74795e-110/Sjoegren syndrome/scleroderma autoantigen 1 homolog [Schistosoma japonicum]
Sjc_0041490|Sjp_0041490|SJC_S000327.187002	64	3	14.06	0.66	-4.41299	4.69964e-16	2.99271e-15	-	-	gi|238667230|emb|CAZ37600.1|/0/expressed protein [Schistosoma mansoni]
Sjc_0046770|Sjp_0046770|SJC_S000412.246138	64	20	14.06	4.43	-1.66622	1.26496e-06	3.66227e-06	GO:0005488//binding;GO:0019783//small conjugating protein-specific protease activity	GO:0043161//proteasomal ubiquitin-dependent protein catabolic process;GO:0019752//carboxylic acid metabolic process;GO:0016579//protein deubiquitination;GO:0006984//ER-nucleus signaling pathway	gi|76155833|gb|AAX27106.2|/5.96778e-73/SJCHGC06419 protein [Schistosoma japonicum]
Sjc_0073030|Sjp_0073030|SJC_S001066.1065	64	0	14.06	0.01	-10.4574	7.26112e-20	5.63243e-19	GO:0019842//vitamin binding;GO:0034601;GO:0016624//oxidoreductase activity, acting on the aldehyde or oxo group of donors, disulfide as acceptor;GO:0005515//protein binding	GO:0006007//glucose catabolic process;GO:0043648//dicarboxylic acid metabolic process;GO:0006553//lysine metabolic process;GO:0009060//aerobic respiration;GO:0019674//NAD metabolic process	gi|256079086|ref|XP_002575821.1|/0/2-oxoglutarate dehydrogenase [Schistosoma mansoni]
Sjc_0083670|Sjp_0083670|SJC_S001718.11848	64	0	14.06	0.01	-10.4574	7.26112e-20	5.64931e-19	GO:0016740//transferase activity	-	gi|76154913|gb|AAX26308.2|/5.84133e-77/SJCHGC05236 protein [Schistosoma japonicum]
Sjc_0087290|Sjp_0087290|SJC_S001949.24363	64	2	14.06	0.44	-4.99795	4.10094e-17	2.77241e-16	GO:0046872//metal ion binding	GO:0006810//transport	gi|256090814|ref|XP_002581376.1|/0/mitochondrial carrier protein [Schistosoma mansoni]
Sjc_0113490|Sjp_0113490|SJC_S007981.9388	64	5	14.06	1.11	-3.66297	2.90316e-14	1.65035e-13	-	-	gi|226468082|emb|CAX76268.1|/1.31747e-130/putative Retinol dehydrogenase 11 [Schistosoma japonicum]
Sjc_0118100|Sjp_0118100|SJC_S010024.51	64	0	14.06	0.01	-10.4574	7.26112e-20	5.65496e-19	-	-	gi|76154020|gb|AAX25549.2|/6.78908e-159/SJCHGC09406 protein [Schistosoma japonicum]
Sjc_0020520|Sjp_0020520|SJC_S000111.68829	63	27	13.84	5.98	-1.21063	0.000156906	0.000344706	-	-	gi|238660466|emb|CAZ31467.1|/7.71721e-150/expressed protein [Schistosoma mansoni]
Sjc_0026410|Sjp_0026410|SJC_S000159.301645	63	29	13.84	6.43	-1.10595	0.000430672	0.00090139	GO:0035251//UDP-glucosyltransferase activity	GO:0005977//glycogen metabolic process	gi|226481669|emb|CAX73732.1|/0/glycogen synthase 1 [Schistosoma japonicum]
Sjc_0036830|Sjp_0036830|SJC_S000260.220376	63	2	13.84	0.44	-4.9752	7.9251e-17	5.26178e-16	-	-	gi|226468070|emb|CAX76262.1|/7.33604e-171/putative Retinol dehydrogenase 11 [Schistosoma japonicum]
Sjc_0041150|Sjp_0041150|SJC_S000321.96917	63	11	13.84	2.44	-2.50389	3.95104e-10	1.60097e-09	-	-	gi|238661165|emb|CAZ32146.1|/1.24311e-102/expressed protein [Schistosoma mansoni]
Sjc_0045960|Sjp_0045960|SJC_S000397.66795	63	4	13.84	0.89	-3.95889	7.69674e-15	4.55834e-14	-	-	gi|56757842|gb|AAW27061.1|/1.07434e-99/SJCHGC05415 protein [Schistosoma japonicum]
Sjc_0085890|Sjp_0085890|SJC_S001834.9176	63	17	13.84	3.77	-1.87621	1.76704e-07	5.60787e-07	GO:0017111//nucleoside-triphosphatase activity;GO:0043130//ubiquitin binding;GO:0032559;GO:0019902//phosphatase binding	GO:0006984//ER-nucleus signaling pathway;GO:0043161//proteasomal ubiquitin-dependent protein catabolic process;GO:0006886//intracellular protein transport;GO:0009207;GO:0051259//protein oligomerization;GO:0070841;GO:0048193//Golgi vesicle transport;GO:0006915//apoptosis;GO:0031331;GO:0032446//protein modification by small protein conjugation;GO:0006281//DNA repair	gi|56758882|gb|AAW27581.1|/0/SJCHGC09453 protein [Schistosoma japonicum]
Sjc_0103940|Sjp_0103940|SJC_S004179.4817	63	7	13.84	1.55	-3.1585	1.62913e-12	8.12789e-12	-	-	gi|226478742|emb|CAX72866.1|/0/Zinc finger MYND domain-containing protein 11 [Schistosoma japonicum]
Sjc_0004380|Sjp_0004380|SJC_S000012.299882	62	2	13.62	0.44	-4.95208	1.53083e-16	9.9434e-16	-	-	gi|256070267|ref|XP_002571464.1|/0/filamin [Schistosoma mansoni]
Sjc_0017430|Sjp_0017430|SJC_S000084.291684	62	4	13.62	0.89	-3.93578	1.44374e-14	8.3972e-14	-	-	gi|238660536|emb|CAZ31534.1|/2.96194e-139/expressed protein [Schistosoma mansoni]
Sjc_0029250|Sjp_0029250|SJC_S000185.129779	62	5	13.62	1.11	-3.6171	9.93696e-14	5.39673e-13	GO:0008092//cytoskeletal protein binding	GO:0007015//actin filament organization;GO:0071844	gi|256084285|ref|XP_002578361.1|/0/actin bundling/missing in metastasis-related [Schistosoma mansoni]
Sjc_0036800|Sjp_0036800|SJC_S000260.150214	62	9	13.62	1.99	-2.77489	5.33684e-11	2.34688e-10	-	-	gi|226486762|emb|CAX74458.1|/0/RT1 class I, locus Ke4 [Schistosoma japonicum]
Sjc_0051090|Sjp_0051090|SJC_S000482.110868	62	2	13.62	0.44	-4.95208	1.53083e-16	9.93511e-16	-	-	gi|76153159|gb|AAX24817.2|/3.40798e-79/SJCHGC04641 protein [Schistosoma japonicum]
Sjc_0089400|Sjp_0089400|SJC_S002234.98993	62	6	13.62	1.33	-3.35623	5.78484e-13	2.97768e-12	GO:0046872//metal ion binding;GO:0003676//nucleic acid binding	GO:0006351//transcription, DNA-dependent	gi|256072100|ref|XP_002572375.1|/0/zinc finger protein [Schistosoma mansoni]
Sjc_0105130|Sjp_0105130|SJC_S004423.986	62	0	13.62	0.01	-10.4115	2.87844e-19	2.18067e-18	GO:0017111//nucleoside-triphosphatase activity;GO:0022857//transmembrane transporter activity	GO:0006810//transport	gi|256073132|ref|XP_002572886.1|/0/multidrug resistance protein [Schistosoma mansoni]
Sjc_0111390|Sjp_0111390|SJC_S007571.858	62	6	13.62	1.33	-3.35623	5.78484e-13	2.97965e-12	-	-	gi|238658763|emb|CAZ29812.1|/1.22198e-121/expressed protein [Schistosoma mansoni]
Sjc_0116020|Sjp_0116020|SJC_S008645.2736	62	18	13.62	3.99	-1.77127	6.39028e-07	1.91635e-06	-	-	gi|76152950|gb|AAX24621.2|/2.50053e-42/SJCHGC03650 protein [Schistosoma japonicum]
Sjc_0012740|Sjp_0012740|SJC_S000055.81811	61	18	13.4	3.99	-1.74777	9.95388e-07	2.94532e-06	GO:0016757//transferase activity, transferring glycosyl groups	GO:0005975//carbohydrate metabolic process;GO:0009058//biosynthetic process	gi|226481537|emb|CAX73666.1|/0/alpha-1,6-mannosyl-glycoprotein [Schistosoma japonicum]
Sjc_0020240|Sjp_0020240|SJC_S000109.5844	61	0	13.4	0.01	-10.388	5.73108e-19	4.2917e-18	-	-	gi|76153452|gb|AAX25081.2|/0/SJCHGC06333 protein [Schistosoma japonicum]
Sjc_0025580|Sjp_0025580|SJC_S000150.135162	61	27	13.4	5.98	-1.16402	0.00031257	0.000658808	-	-	gi|227284551|emb|CAY17234.1|/6.91252e-52/expressed protein [Schistosoma mansoni]
Sjc_0035460|Sjp_0035460|SJC_S000250.88761	61	7	13.4	1.55	-3.11189	5.2588e-12	2.51107e-11	-	-	gi|56755131|gb|AAW25745.1|/5.75092e-173/SJCHGC09321 protein [Schistosoma japonicum]
Sjc_0045620|Sjp_0045620|SJC_S000390.194606	61	7	13.4	1.55	-3.11189	5.2588e-12	2.50953e-11	-	GO:0044267//cellular protein metabolic process	gi|256074639|ref|XP_002573631.1|/0/cell division cycle [Schistosoma mansoni]
Sjc_0045730|Sjp_0045730|SJC_S000391.268911	61	7	13.4	1.55	-3.11189	5.2588e-12	2.51261e-11	-	-	gi|238658988|emb|CAZ30032.1|/2.88349e-103/expressed protein [Schistosoma mansoni]
Sjc_0054010|Sjp_0054010|SJC_S000537.116783	61	9	13.4	1.99	-2.75139	9.3209e-11	4.00614e-10	-	GO:0048856//anatomical structure development;GO:0007275//multicellular organismal development	gi|256072544|ref|XP_002572595.1|/1.48025e-113/hypothetical protein [Schistosoma mansoni]
Sjc_0054680|Sjp_0054680|SJC_S000553.94983	61	17	13.4	3.77	-1.8296	4.4053e-07	1.35393e-06	GO:0005488//binding	GO:0043161//proteasomal ubiquitin-dependent protein catabolic process	gi|256076497|ref|XP_002574548.1|/2.00883e-177/hypothetical protein [Schistosoma mansoni]
Sjc_0095140|Sjp_0095140|SJC_S002730.616	61	2	13.4	0.44	-4.92859	2.95562e-16	1.88985e-15	-	-	gi|76156591|gb|AAX27771.2|/4.46737e-168/SJCHGC08936 protein [Schistosoma japonicum]
Sjc_0131070|Sjp_0131070|SJC_S025814.6757	61	0	13.4	0.01	-10.388	5.73108e-19	4.29583e-18	GO:0060589	GO:0007186//G-protein coupled receptor protein signaling pathway	gi|56754455|gb|AAW25415.1|/1.34645e-90/SJCHGC07977 protein [Schistosoma japonicum]
Sjc_0001040|Sjp_0001040|SJC_S000002.225611	60	20	13.18	4.43	-1.57297	6.82556e-06	1.82233e-05	GO:0070567	GO:0007186//G-protein coupled receptor protein signaling pathway;GO:0009266//response to temperature stimulus	gi|256078180|ref|XP_002575375.1|/3.85637e-120/phosphatidate cytidylyltransferase; phosphatidate cytidylyltransferase 1 [Schistosoma mansoni]
Sjc_0001330|Sjp_0001330|SJC_S000002.1116433	60	2	13.18	0.44	-4.9047	5.70378e-16	3.59394e-15	-	-	gi|256074426|ref|XP_002573526.1|/4.31585e-174/ankyrin repeat-containing [Schistosoma mansoni]
Sjc_0021750|Sjp_0021750|SJC_S000118.267289	60	4	13.18	0.89	-3.8884	5.06602e-14	2.81013e-13	-	-	gi|226469118|emb|CAX70038.1|/8.2723e-165/WD repeat domain phosphoinositide-interacting protein 3 [Schistosoma japonicum]
Sjc_0024380|Sjp_0024380|SJC_S000140.89602	60	22	13.18	4.88	-1.4334	2.60932e-05	6.45738e-05	GO:0005488//binding	-	gi|256052584|ref|XP_002569843.1|/3.13747e-156/ankyrin repeat-containing [Schistosoma mansoni]
Sjc_0040190|Sjp_0040190|SJC_S000308.45529	60	21	13.18	4.65	-1.50305	1.35737e-05	3.49231e-05	GO:0016274//protein-arginine N-methyltransferase activity	GO:0016571//histone methylation	gi|226469264|emb|CAX70111.1|/8.24734e-94/Arginine methyltransferase 1 [Schistosoma japonicum]
Sjc_0041080|Sjp_0041080|SJC_S000319.133887	60	18	13.18	3.99	-1.72389	1.54527e-06	4.45064e-06	GO:0032561;GO:0017111//nucleoside-triphosphatase activity	GO:0032401//establishment of melanosome localization;GO:0035556//intracellular signal transduction;GO:0006810//transport	gi|56753633|gb|AAW25019.1|/5.07001e-115/SJCHGC09359 protein [Schistosoma japonicum]
Sjc_0043990|Sjp_0043990|SJC_S000363.385960	60	0	13.18	0.01	-10.3641	1.14107e-18	8.42338e-18	GO:0016740//transferase activity	-	gi|256074471|ref|XP_002573548.1|/0/utp-glucose-1-phosphate uridylyltransferase 2 (udp-glucose pyrophosphorylase 2) [Schistosoma mansoni]
Sjc_0044560|Sjp_0044560|SJC_S000372.76820	60	6	13.18	1.33	-3.30885	1.91525e-12	9.51882e-12	-	-	gi|256070647|ref|XP_002571654.1|/0/rgpr-related [Schistosoma mansoni]
Sjc_0050300|Sjp_0050300|SJC_S000468.52775	60	4	13.18	0.89	-3.8884	5.06602e-14	2.80813e-13	-	-	gi|56754969|gb|AAW25667.1|/1.75457e-133/SJCHGC02167 protein [Schistosoma japonicum]
Sjc_0068750|Sjp_0068750|SJC_S000919.59260	60	16	13.18	3.55	-1.89246	2.96756e-07	9.18941e-07	GO:0005488//binding	GO:0010468//regulation of gene expression;GO:0009987//cellular process	gi|226468284|emb|CAX69819.1|/0/MBD2-interacting zinc finger protein [Schistosoma japonicum]
Sjc_0076170|Sjp_0076170|SJC_S001251.123563	60	12	13.18	2.66	-2.30885	5.99666e-09	2.18234e-08	-	-	gi|76153441|gb|AAX25068.2|/9.79715e-92/SJCHGC08821 protein [Schistosoma japonicum]
Sjc_0079760|Sjp_0079760|SJC_S001436.2508	60	2	13.18	0.44	-4.9047	5.70378e-16	3.59685e-15	-	-	gi|256082971|ref|XP_002577724.1|/0/pantothenate kinase [Schistosoma mansoni]
Sjc_0091840|Sjp_0091840|SJC_S002461.55577	60	2	13.18	0.44	-4.9047	5.70378e-16	3.59976e-15	GO:0008233//peptidase activity	-	gi|256090770|ref|XP_002581354.1|/2.44506e-130/family M14 non-peptidase homologue (M14 family) [Schistosoma mansoni]
Sjc_0095670|Sjp_0095670|SJC_S002818.316	60	0	13.18	0.01	-10.3641	1.14107e-18	8.41541e-18	-	-	gi|226478100|emb|CAX72743.1|/1.01122e-162/putative leucine-rich repeats containing F-box protein FBL3 [Schistosoma japonicum]
Sjc_0098670|Sjp_0098670|SJC_S003559.1654	60	0	13.18	0.01	-10.3641	1.14107e-18	8.3995e-18	GO:0046872//metal ion binding;GO:0004197//cysteine-type endopeptidase activity	GO:0019538//protein metabolic process	gi|2829279|gb|AAC00514.1|/2.34298e-88/calpain [Schistosoma japonicum]
Sjc_0109740|Sjp_0109740|SJC_S006343.4082	60	0	13.18	0.01	-10.3641	1.14107e-18	8.40744e-18	-	-	gi|256081791|ref|XP_002577151.1|/0/protein phosphatase 1 binding protein [Schistosoma mansoni]
Sjc_0031050|Sjp_0031050|SJC_S000199.14418	59	16	12.96	3.55	-1.86817	4.70604e-07	1.44521e-06	GO:0050664//oxidoreductase activity, acting on NADH or NADPH, oxygen as acceptor;GO:0046872//metal ion binding;GO:0008092//cytoskeletal protein binding	GO:0016310//phosphorylation	gi|56755343|gb|AAW25851.1|/1.04049e-132/SJCHGC05658 protein [Schistosoma japonicum]
Sjc_0048380|Sjp_0048380|SJC_S000434.57065	59	0	12.96	0.01	-10.3399	2.2719e-18	1.6567e-17	GO:0005488//binding	GO:0009987//cellular process	gi|256081884|ref|XP_002577197.1|/0/cyln2 (cytoplasmic linker protein-115) (clip-115) [Schistosoma mansoni]
Sjc_0049260|Sjp_0049260|SJC_S000455.239168	59	10	12.96	2.22	-2.54543	1.00376e-09	3.93027e-09	-	-	gi|238660670|emb|CAZ31664.1|/2.87221e-122/expressed protein [Schistosoma mansoni]
Sjc_0088770|Sjp_0088770|SJC_S002151.1857	59	2	12.96	0.44	-4.88042	1.10017e-15	6.86001e-15	-	-	gi|256070911|ref|XP_002571785.1|/1.02603e-37/neurexin [Schistosoma mansoni]
Sjc_0100600|Sjp_0100600|SJC_S003774.17733	59	0	12.96	0.01	-10.3399	2.2719e-18	1.65825e-17	-	-	gi|256073211|ref|XP_002572925.1|/1.88541e-140/pecanex-related protein [Schistosoma mansoni]
Sjc_0004950|Sjp_0004950|SJC_S000015.607696	58	4	12.74	0.89	-3.83942	1.77084e-13	9.45907e-13	-	-	gi|256074388|ref|XP_002573507.1|/0/ccr4-not transcription complex [Schistosoma mansoni]
Sjc_0011350|Sjp_0011350|SJC_S000045.226184	58	8	12.74	1.77	-2.84754	1.28029e-10	5.4605e-10	-	-	gi|256085610|ref|XP_002579009.1|/7.10227e-55/hypothetical protein [Schistosoma mansoni]
Sjc_0032050|Sjp_0032050|SJC_S000208.84427	58	0	12.74	0.01	-10.3151	4.52344e-18	3.26795e-17	GO:0016274//protein-arginine N-methyltransferase activity	GO:0016571//histone methylation;GO:0035247//peptidyl-arginine omega-N-methylation	gi|256093042|ref|XP_002582185.1|/0/protein arginine n-methyltransferase [Schistosoma mansoni]
Sjc_0032570|Sjp_0032570|SJC_S000212.213516	58	0	12.74	0.01	-10.3151	4.52344e-18	3.27403e-17	GO:0004672//protein kinase activity;GO:0032559	GO:0006464//protein modification process	gi|256070818|ref|XP_002571739.1|/0/serine/threonine protein kinase [Schistosoma mansoni]
Sjc_0037750|Sjp_0037750|SJC_S000270.327660	58	18	12.74	3.99	-1.6749	3.68538e-06	1.02069e-05	-	-	gi|226486780|emb|CAX74467.1|/0/LAMA-like protein 2 precursor [Schistosoma japonicum]
Sjc_0041340|Sjp_0041340|SJC_S000325.389899	58	6	12.74	1.33	-3.25987	6.30588e-12	2.98906e-11	GO:0016740//transferase activity	GO:0048856//anatomical structure development	gi|256088012|ref|XP_002580154.1|/0/exostosin-1 [Schistosoma mansoni]
Sjc_0041430|Sjp_0041430|SJC_S000326.100042	58	3	12.74	0.66	-4.27076	2.21968e-14	1.27016e-13	GO:0005488//binding	GO:0007143//female meiosis	gi|256080153|ref|XP_002576347.1|/2.95655e-129/fimbrin/plastin [Schistosoma mansoni]
Sjc_0058220|Sjp_0058220|SJC_S000631.29982	58	0	12.74	0.01	-10.3151	4.52344e-18	3.26493e-17	GO:0003824//catalytic activity	-	gi|226480692|emb|CAX73443.1|/7.46678e-177/NADH:ubiquinone reductase 42kD subunit precurs [Schistosoma japonicum]
Sjc_0066710|Sjp_0066710|SJC_S000841.133147	58	15	12.74	3.32	-1.94011	3.11986e-07	9.64951e-07	GO:0005488//binding;GO:0019787//small conjugating protein ligase activity	GO:0080090//regulation of primary metabolic process;GO:0006511//ubiquitin-dependent protein catabolic process;GO:0060255;GO:0010259//multicellular organismal aging;GO:0009894;GO:0016567//protein ubiquitination;GO:0010876;GO:0007409//axonogenesis;GO:0009790//embryo development	gi|256070687|ref|XP_002571674.1|/0/nedd-4-like E3 ubiquitin-protein ligase [Schistosoma mansoni]
Sjc_0082170|Sjp_0082170|SJC_S001624.66703	58	0	12.74	0.01	-10.3151	4.52344e-18	3.25287e-17	GO:0005488//binding;GO:0004930//G-protein coupled receptor activity	GO:0007186//G-protein coupled receptor protein signaling pathway	gi|256072011|ref|XP_002572331.1|/7.88594e-125/biogenic amine (5HT) receptor [Schistosoma mansoni]
Sjc_0092610|Sjp_0092610|SJC_S002511.238	58	0	12.74	0.01	-10.3151	4.52344e-18	3.25587e-17	-	-	gi|256079902|ref|XP_002576223.1|/2.8052e-68/lar interacting protein (lip)-related protein [Schistosoma mansoni]
Sjc_0014890|Sjp_0014890|SJC_S000066.389367	57	0	12.52	0.01	-10.29	9.00628e-18	6.37065e-17	-	-	gi|256078876|ref|XP_002575719.1|/3.33228e-44/Rac guanyl-nucleotide exchange factor [Schistosoma mansoni]
Sjc_0016420|Sjp_0016420|SJC_S000078.123713	57	23	12.52	5.1	-1.29567	0.000148894	0.000327382	-	GO:0002164//larval development;GO:0007592//protein-based cuticle development;GO:0015031//protein transport;GO:0016192//vesicle-mediated transport;GO:0006812//cation transport;GO:0009790//embryo development;GO:0050688//regulation of defense response to virus;GO:0018988	gi|226481579|emb|CAX73687.1|/8.28062e-71/Vacuolar H+-ATPase SFD subunit [Schistosoma japonicum]
Sjc_0018890|Sjp_0018890|SJC_S000094.289276	57	0	12.52	0.01	-10.29	9.00628e-18	6.34759e-17	-	-	gi|238663481|emb|CAZ34362.1|/0/expressed protein [Schistosoma mansoni]
Sjc_0030910|Sjp_0030910|SJC_S000197.531542	57	2	12.52	0.44	-4.83059	4.0868e-15	2.47112e-14	GO:0070567;GO:0032559;GO:0019206//nucleoside kinase activity	GO:0006644//phospholipid metabolic process;GO:0046335//ethanolamine biosynthetic process;GO:0006796//phosphate metabolic process	gi|56753263|gb|AAW24841.1|/0/SJCHGC06128 protein [Schistosoma japonicum]
Sjc_0043610|Sjp_0043610|SJC_S000358.231109	57	3	12.52	0.66	-4.24562	4.20926e-14	2.34322e-13	GO:0005488//binding;GO:0016787//hydrolase activity	GO:0006487//protein N-linked glycosylation	gi|256074012|ref|XP_002573321.1|/0/alpha glucosidase [Schistosoma mansoni]
Sjc_0048900|Sjp_0048900|SJC_S000447.16031	57	2	12.52	0.44	-4.83059	4.0868e-15	2.46729e-14	-	GO:0035196//production of miRNAs involved in gene silencing by miRNA	gi|256077669|ref|XP_002575124.1|/0/ribonuclease III [Schistosoma mansoni]
Sjc_0065200|Sjp_0065200|SJC_S000809.211058	57	0	12.52	0.01	-10.29	9.00628e-18	6.36487e-17	GO:0003676//nucleic acid binding;GO:0008443//phosphofructokinase activity;GO:0032559	GO:0006007//glucose catabolic process;GO:0016568//chromatin modification;GO:0006796//phosphate metabolic process	gi|226479140|emb|CAX73065.1|/0/Phosphofructokinase [Schistosoma japonicum]
Sjc_0071510|Sjp_0071510|SJC_S001012.51821	57	12	12.52	2.66	-2.23474	2.771e-08	9.52363e-08	GO:0005488//binding;GO:0016491//oxidoreductase activity	-	gi|256077106|ref|XP_002574849.1|/0/ubiquitously transcribed sex (X/Y) chromosome tetratricopeptide repeat protein-related [Schistosoma mansoni]
Sjc_0087410|Sjp_0087410|SJC_S001967.76	57	0	12.52	0.01	-10.29	9.00628e-18	6.34185e-17	GO:0004674//protein serine/threonine kinase activity;GO:0032559	GO:0006464//protein modification process	gi|256085993|ref|XP_002579192.1|/7.97883e-112/serine/threonine protein kinase [Schistosoma mansoni]
Sjc_0090710|Sjp_0090710|SJC_S002318.15617	57	13	12.52	2.88	-2.12009	7.69182e-08	2.5244e-07	GO:0004871//signal transducer activity	GO:0006810//transport	gi|256087797|ref|XP_002580050.1|/2.26443e-178/feline leukemia virus subgroup C receptor-related [Schistosoma mansoni]
Sjc_0105140|Sjp_0105140|SJC_S004424.19130	57	2	12.52	0.44	-4.83059	4.0868e-15	2.4692e-14	-	-	gi|227284354|emb|CAY16898.1|/0/expressed protein [Schistosoma mansoni]
Sjc_0009920|Sjp_0009920|SJC_S000034.466231	56	10	12.3	2.22	-2.47003	5.00116e-09	1.82688e-08	GO:0004175//endopeptidase activity;GO:0046914//transition metal ion binding;GO:0017046//peptide hormone binding;GO:0005515//protein binding;GO:0000166//nucleotide binding	GO:0044260;GO:0043171//peptide catabolic process;GO:0051259//protein oligomerization;GO:0050789//regulation of biological process;GO:0030163//protein catabolic process;GO:0006508//proteolysis	gi|256078942|ref|XP_002575751.1|/0/insulysin unit 3 (M16 family) [Schistosoma mansoni]
Sjc_0010340|Sjp_0010340|SJC_S000038.163298	56	14	12.3	3.1	-1.98832	3.24234e-07	1.00164e-06	-	GO:0016192//vesicle-mediated transport	gi|76154233|gb|AAX25725.2|/2.43572e-129/SJCHGC06717 protein [Schistosoma japonicum]
Sjc_0010490|Sjp_0010490|SJC_S000039.427719	56	22	12.3	4.88	-1.33371	0.000120629	0.000274294	GO:0000166//nucleotide binding;GO:0004672//protein kinase activity	GO:0006996//organelle organization;GO:0000087//M phase of mitotic cell cycle;GO:0022008//neurogenesis	gi|256079983|ref|XP_002576263.1|/0/serine/threonine protein kinase [Schistosoma mansoni]
Sjc_0020050|Sjp_0020050|SJC_S000107.120603	56	0	12.3	0.01	-10.2644	1.79317e-17	1.24357e-16	-	-	gi|256073089|ref|XP_002572865.1|/0/selectively expressed in embryonic epithelia protein-1 [Schistosoma mansoni]
Sjc_0027270|Sjp_0027270|SJC_S000165.458231	56	5	12.3	1.11	-3.47003	3.87574e-12	1.8783e-11	-	-	gi|256086848|ref|XP_002579598.1|/0/protein regulator of cytokinesis 1 prc1 [Schistosoma mansoni]
Sjc_0045710|Sjp_0045710|SJC_S000391.235916	56	8	12.3	1.77	-2.79684	3.94768e-10	1.60044e-09	-	-	gi|226479004|emb|CAX72997.1|/0/hypothetical protein [Schistosoma japonicum]
Sjc_0054220|Sjp_0054220|SJC_S000544.1282	56	0	12.3	0.01	-10.2644	1.79317e-17	1.24246e-16	-	-	gi|256075077|ref|XP_002573847.1|/0/egf-like domain protein [Schistosoma mansoni]
Sjc_0064470|Sjp_0064470|SJC_S000793.33509	56	10	12.3	2.22	-2.47003	5.00116e-09	1.82602e-08	-	-	gi|56759358|gb|AAW27819.1|/0/SJCHGC04593 protein [Schistosoma japonicum]
Sjc_0069550|Sjp_0069550|SJC_S000961.49248	56	22	12.3	4.88	-1.33371	0.000120629	0.000274375	-	-	gi|76152862|gb|AAX24538.2|/1.1632e-178/SJCHGC09353 protein [Schistosoma japonicum]
Sjc_0093280|Sjp_0093280|SJC_S002546.26305	56	0	12.3	0.01	-10.2644	1.79317e-17	1.24467e-16	-	-	gi|238660015|emb|CAZ31033.1|/9.22668e-125/expressed protein [Schistosoma mansoni]
Sjc_0108120|Sjp_0108120|SJC_S005542.3319	56	9	12.3	1.99	-2.62782	1.46974e-09	5.67775e-09	-	-	gi|56759100|gb|AAW27690.1|/8.82096e-64/SJCHGC04924 protein [Schistosoma japonicum]
Sjc_0034880|Sjp_0034880|SJC_S000241.14945	55	4	12.08	0.89	-3.76267	1.14839e-12	5.77011e-12	-	-	gi|257216358|emb|CAX82384.1|/1.58056e-70/putative Sentrin-specific protease 7 [Schistosoma japonicum]
Sjc_0040400|Sjp_0040400|SJC_S000312.172863	55	2	12.08	0.44	-4.77897	1.51481e-14	8.804e-14	-	-	gi|226480062|emb|CAX73327.1|/1.61132e-122/hypotherical protein [Schistosoma japonicum]
Sjc_0047620|Sjp_0047620|SJC_S000420.216352	55	0	12.08	0.01	-10.2384	3.57026e-17	2.4284e-16	GO:0004175//endopeptidase activity;GO:0046914//transition metal ion binding	GO:0009987//cellular process;GO:0019538//protein metabolic process	gi|56756214|gb|AAW26282.1|/0/SJCHGC09278 protein [Schistosoma japonicum]
Sjc_0053140|Sjp_0053140|SJC_S000521.69362	55	12	12.08	2.66	-2.18312	7.58324e-08	2.49086e-07	-	GO:0009987//cellular process;GO:0006810//transport	gi|256070507|ref|XP_002571584.1|/0/nuclear pore complex protein [Schistosoma mansoni]
Sjc_0060120|Sjp_0060120|SJC_S000679.16156	55	6	12.08	1.33	-3.18312	3.72526e-11	1.65124e-10	GO:0005488//binding	GO:0006909//phagocytosis;GO:0007043//cell-cell junction assembly;GO:0033673//negative regulation of kinase activity;GO:0065008;GO:0045165//cell fate commitment;GO:0007297//ovarian follicle cell migration;GO:0002009//morphogenesis of an epithelium;GO:0035088//establishment or maintenance of apical/basal cell polarity;GO:0030010//establishment of cell polarity;GO:0007399//nervous system development	gi|256079787|ref|XP_002576166.1|/2.64358e-155/cell polarity protein; partition defective complex protein; synapse formation protein [Schistosoma mansoni]
Sjc_0077470|Sjp_0077470|SJC_S001308.26186	55	3	12.08	0.66	-4.19401	1.51e-13	8.11025e-13	-	-	gi|256084811|ref|XP_002578619.1|/2.89298e-81/tegumental protein [Schistosoma mansoni]
Sjc_0081520|Sjp_0081520|SJC_S001580.585	55	21	12.08	4.65	-1.37732	9.65808e-05	0.000220967	-	-	gi|256075486|ref|XP_002574050.1|/4.71607e-82/sodium-bile acid cotransporter related [Schistosoma mansoni]
Sjc_0132470|Sjp_0132470|SJC_S026342.1697	55	7	12.08	1.55	-2.96228	1.70159e-10	7.12854e-10	-	-	gi|238662115|emb|CAZ33067.1|/1.86827e-64/expressed protein [Schistosoma mansoni]
Sjc_0003650|Sjp_0003650|SJC_S000009.462282	54	3	11.86	0.66	-4.16749	2.85632e-13	1.49798e-12	GO:0016791//phosphatase activity	GO:0006796//phosphate metabolic process;GO:0034505//tooth mineralization;GO:0031960//response to corticosteroid stimulus;GO:0002237//response to molecule of bacterial origin	gi|238660618|emb|CAZ31613.1|/0/expressed protein [Schistosoma mansoni]
Sjc_0004550|Sjp_0004550|SJC_S000013.173123	54	7	11.86	1.55	-2.93576	3.01872e-10	1.23024e-09	-	-	gi|238662112|emb|CAZ33064.1|/1.50264e-122/expressed protein [Schistosoma mansoni]
Sjc_0007200|Sjp_0007200|SJC_S000022.926550	54	6	11.86	1.33	-3.15661	6.7129e-11	2.93708e-10	GO:0019900//kinase binding;GO:0019905//syntaxin binding	GO:0016082//synaptic vesicle priming;GO:0015980//energy derivation by oxidation of organic compounds;GO:0031647//regulation of protein stability;GO:0034109//homotypic cell-cell adhesion;GO:0032228//regulation of synaptic transmission, GABAergic;GO:0048167//regulation of synaptic plasticity;GO:0016050//vesicle organization;GO:0030073//insulin secretion;GO:0043066//negative regulation of apoptosis	gi|226484808|emb|CAX74313.1|/0/Syntaxin-binding protein 1 [Schistosoma japonicum]
Sjc_0007640|Sjp_0007640|SJC_S000024.670552	54	2	11.86	0.44	-4.75246	2.91386e-14	1.65402e-13	GO:0004713//protein tyrosine kinase activity;GO:0005488//binding	GO:0007010//cytoskeleton organization;GO:0050896//response to stimulus;GO:0048513//organ development;GO:0030154//cell differentiation;GO:0002376//immune system process;GO:0065007//biological regulation	gi|256074943|ref|XP_002573781.1|/4.27122e-77/tyrosine kinase [Schistosoma mansoni]
Sjc_0015220|Sjp_0015220|SJC_S000069.476349	54	7	11.86	1.55	-2.93576	3.01872e-10	1.23088e-09	-	-	gi|256075753|ref|XP_002574181.1|/4.68272e-157/exocyst componenet sec8 [Schistosoma mansoni]
Sjc_0018910|Sjp_0018910|SJC_S000096.68778	54	2	11.86	0.44	-4.75246	2.91386e-14	1.65041e-13	-	-	gi|238658842|emb|CAZ29889.1|/0/expressed protein [Schistosoma mansoni]
Sjc_0020230|Sjp_0020230|SJC_S000108.275411	54	2	11.86	0.44	-4.75246	2.91386e-14	1.64921e-13	GO:0005488//binding	-	gi|256082418|ref|XP_002577453.1|/4.51227e-162/ligatin [Schistosoma mansoni]
Sjc_0027120|Sjp_0027120|SJC_S000165.121562	54	0	11.86	0.01	-10.2119	7.10848e-17	4.73574e-16	-	-	gi|256076214|ref|XP_002574408.1|/9.14261e-128/hypothetical protein [Schistosoma mansoni]
Sjc_0027670|Sjp_0027670|SJC_S000169.153342	54	2	11.86	0.44	-4.75246	2.91386e-14	1.65523e-13	GO:0016791//phosphatase activity	GO:0016311//dephosphorylation	gi|256073376|ref|XP_002573007.1|/0/receptor tyrosine phosphatase type r2a [Schistosoma mansoni]
Sjc_0031540|Sjp_0031540|SJC_S000202.66134	54	23	11.86	5.1	-1.21753	0.000438504	0.000915323	GO:0003676//nucleic acid binding;GO:0042623//ATPase activity, coupled;GO:0032559	GO:0009314//response to radiation;GO:0000725//recombinational repair;GO:0042221//response to chemical stimulus;GO:0006996//organelle organization	gi|256080936|ref|XP_002576731.1|/0/DNA repair and recombination protein rad54-related [Schistosoma mansoni]
Sjc_0035600|Sjp_0035600|SJC_S000250.493006	54	15	11.86	3.32	-1.83685	1.98362e-06	5.65048e-06	GO:0008047//enzyme activator activity	GO:0009987//cellular process;GO:0002697	gi|226480682|emb|CAX73438.1|/1.52111e-70/ELMO domain-containing protein 2 [Schistosoma japonicum]
Sjc_0036270|Sjp_0036270|SJC_S000256.441626	54	21	11.86	4.65	-1.3508	0.000141184	0.00031078	-	-	gi|56752959|gb|AAW24691.1|/3.04417e-64/SJCHGC06633 protein [Schistosoma japonicum]
Sjc_0036620|Sjp_0036620|SJC_S000258.654843	54	2	11.86	0.44	-4.75246	2.91386e-14	1.65161e-13	-	-	gi|256073526|ref|XP_002573081.1|/5.44156e-173/cyclin k [Schistosoma mansoni]
Sjc_0105420|Sjp_0105420|SJC_S004469.191	54	11	11.86	2.44	-2.28115	4.39748e-08	1.47746e-07	-	-	gi|256072197|ref|XP_002572423.1|/2.67593e-127/hypothetical protein [Schistosoma mansoni]
Sjc_0018730|Sjp_0018730|SJC_S000092.299020	53	5	11.64	1.11	-3.39046	2.3785e-11	1.07759e-10	-	-	gi|256080126|ref|XP_002576334.1|/0/nucleolar rna-associated protein [Schistosoma mansoni]
Sjc_0033660|Sjp_0033660|SJC_S000227.155149	53	4	11.64	0.89	-3.70914	3.97142e-12	1.92347e-11	-	-	gi|76155269|gb|AAX26528.2|/0/SJCHGC06049 protein [Schistosoma japonicum]
Sjc_0051300|Sjp_0051300|SJC_S000485.10244	53	9	11.64	1.99	-2.54825	7.48924e-09	2.70655e-08	GO:0004376//glycolipid mannosyltransferase activity	GO:0008152//metabolic process	gi|226489687|emb|CAX74994.1|/1.79635e-38/GYF,domain-containing protein [Schistosoma japonicum]
Sjc_0059860|Sjp_0059860|SJC_S000668.123257	53	0	11.64	0.01	-10.1849	1.41532e-16	9.23158e-16	-	-	gi|56757394|gb|AAW26867.1|/3.08226e-74/SJCHGC07340 protein [Schistosoma japonicum]
Sjc_0067140|Sjp_0067140|SJC_S000852.35809	53	9	11.64	1.99	-2.54825	7.48924e-09	2.7053e-08	-	-	gi|56759294|gb|AAW27787.1|/4.21391e-118/SJCHGC06413 protein [Schistosoma japonicum]
Sjc_0085680|Sjp_0085680|SJC_S001820.2855	53	0	11.64	0.01	-10.1849	1.41532e-16	9.30955e-16	GO:0003676//nucleic acid binding	GO:0008380//RNA splicing;GO:0006397//mRNA processing	gi|256072054|ref|XP_002572352.1|/0/RNA binding protein [Schistosoma mansoni]
Sjc_0098040|Sjp_0098040|SJC_S003286.18584	53	0	11.64	0.01	-10.1849	1.41532e-16	9.24707e-16	-	-	gi|256077238|ref|XP_002574914.1|/8.87305e-72/innexin [Schistosoma mansoni]
Sjc_0100980|Sjp_0100980|SJC_S003828.17378	53	0	11.64	0.01	-10.1849	1.41532e-16	9.26262e-16	GO:0004175//endopeptidase activity	GO:0019538//protein metabolic process	gi|226488803|emb|CAX74751.1|/4.1701e-160/Mastin precursor [Schistosoma japonicum]
Sjc_0132750|Sjp_0132750|SJC_S026518.2721	53	0	11.64	0.01	-10.1849	1.41532e-16	9.23932e-16	GO:0016755	GO:0010035//response to inorganic substance;GO:0009636//response to toxin;GO:0043043//peptide biosynthetic process	gi|76155422|gb|ABA40347.1|/7.59372e-103/SJCHGC03817 protein [Schistosoma japonicum]
Sjc_0008020|Sjp_0008020|SJC_S000026.101101	52	6	11.42	1.33	-3.10206	2.1687e-10	9.032e-10	-	-	gi|56755942|gb|AAW26149.1|/6.08953e-93/SJCHGC00811 protein [Schistosoma japonicum]
Sjc_0019000|Sjp_0019000|SJC_S000096.367787	52	0	11.42	0.01	-10.1573	2.81794e-16	1.8033e-15	-	-	gi|256081081|ref|XP_002576802.1|/1.48099e-86/Centrosomal protein of 135 kDa (Cep135 protein) (Centrosomal protein 4) [Schistosoma mansoni]
Sjc_0021740|Sjp_0021740|SJC_S000118.259421	52	3	11.42	0.66	-4.11295	1.01929e-12	5.18501e-12	-	-	gi|256081966|ref|XP_002577236.1|/5.55788e-56/zinc finger protein [Schistosoma mansoni]
Sjc_0051430|Sjp_0051430|SJC_S000485.235756	52	9	11.42	1.99	-2.52072	1.28254e-08	4.52169e-08	-	-	gi|256089431|ref|XP_002580813.1|/0/ribosome biogenesis protein BMS1 [Schistosoma mansoni]
Sjc_0051490|Sjp_0051490|SJC_S000486.41428	52	0	11.42	0.01	-10.1573	2.81794e-16	1.81074e-15	-	-	gi|238659898|emb|CAZ30919.1|/1.20631e-61/expressed protein [Schistosoma mansoni]
Sjc_0057590|Sjp_0057590|SJC_S000618.188217	52	9	11.42	1.99	-2.52072	1.28254e-08	4.51964e-08	-	-	gi|56757127|gb|AAW26735.1|/9.36046e-164/SJCHGC07012 protein [Schistosoma japonicum]
Sjc_0061050|Sjp_0061050|SJC_S000695.57537	52	0	11.42	0.01	-10.1573	2.81794e-16	1.80775e-15	-	-	gi|256077586|ref|XP_002575083.1|/9.44245e-157/basic helix-loop-helix transcription factor [Schistosoma mansoni]
Sjc_0064360|Sjp_0064360|SJC_S000791.16414	52	7	11.42	1.55	-2.88122	9.44544e-10	3.70398e-09	-	-	gi|238662997|emb|CAZ33908.1|/3.4829e-113/expressed protein [Schistosoma mansoni]
Sjc_0075540|Sjp_0075540|SJC_S001217.25204	52	2	11.42	0.44	-4.69792	1.07621e-13	5.83672e-13	GO:0004175//endopeptidase activity;GO:0046914//transition metal ion binding	GO:0019538//protein metabolic process	gi|256078917|ref|XP_002575739.1|/6.19804e-111/matrix metallopeptidase-7 (M10 family) [Schistosoma mansoni]
Sjc_0079060|Sjp_0079060|SJC_S001382.14070	52	7	11.42	1.55	-2.88122	9.44544e-10	3.70585e-09	GO:0008374//O-acyltransferase activity	GO:0044238//primary metabolic process	gi|29841016|gb|AAP06029.1|/0/similar to NM_012320 lysophospholipase 3; LCAT-like lysophospholipase in Homo sapiens [Schistosoma japonicum]
Sjc_0081390|Sjp_0081390|SJC_S001574.19434	52	15	11.42	3.32	-1.78231	4.8971e-06	1.31694e-05	GO:0046914//transition metal ion binding;GO:0016453	-	gi|256072956|ref|XP_002572799.1|/1.81273e-152/acetyl-CoA C-acetyltransferase [Schistosoma mansoni]
Sjc_0098980|Sjp_0098980|SJC_S003608.85068	52	0	11.42	0.01	-10.1573	2.81794e-16	1.80924e-15	-	-	gi|256073138|ref|XP_002572889.1|/0/cadherin [Schistosoma mansoni]
Sjc_0124110|Sjp_0124110|SJC_S017267.37	52	3	11.42	0.66	-4.11295	1.01929e-12	5.1884e-12	GO:0003774//motor activity;GO:0032559	GO:0009207;GO:0007017//microtubule-based process	gi|256073467|ref|XP_002573052.1|/9.31197e-74/hypothetical protein [Schistosoma mansoni]
Sjc_0001900|Sjp_0001900|SJC_S000004.241253	51	0	11.2	0.01	-10.1293	5.6106e-16	3.56406e-15	-	-	gi|76157415|gb|AAX28349.2|/1.29275e-98/SJCHGC03766 protein [Schistosoma japonicum]
Sjc_0006460|Sjp_0006460|SJC_S000020.363987	51	0	11.2	0.01	-10.1293	5.6106e-16	3.5467e-15	GO:0016301//kinase activity	GO:0009117//nucleotide metabolic process	gi|227294253|emb|CAY19161.1|/0/expressed protein [Schistosoma mansoni]
Sjc_0019020|Sjp_0019020|SJC_S000096.426360	51	3	11.2	0.66	-4.08489	1.92278e-12	9.54407e-12	-	-	gi|256081075|ref|XP_002576799.1|/0/DNA replication licensing factor MCM1 [Schistosoma mansoni]
Sjc_0040760|Sjp_0040760|SJC_S000315.309416	51	0	11.2	0.01	-10.1293	5.6106e-16	3.55247e-15	-	GO:0015031//protein transport	gi|256082106|ref|XP_002577303.1|/0/clathrin heavy chain [Schistosoma mansoni]
Sjc_0041650|Sjp_0041650|SJC_S000328.288951	51	12	11.2	2.66	-2.074	5.4786e-07	1.64485e-06	-	-	gi|256086471|ref|XP_002579422.1|/2.29503e-176/methionyl-tRNA formyltransferase [Schistosoma mansoni]
Sjc_0042140|Sjp_0042140|SJC_S000336.2743	51	0	11.2	0.01	-10.1293	5.6106e-16	3.56115e-15	-	-	gi|256090470|ref|XP_002581212.1|/0/f-spondin [Schistosoma mansoni]
Sjc_0047480|Sjp_0047480|SJC_S000419.333734	51	2	11.2	0.44	-4.66985	2.0663e-13	1.09996e-12	GO:0005488//binding	GO:0008283//cell proliferation;GO:0009987//cellular process	gi|256079220|ref|XP_002575887.1|/0/Intersectin-1 (EH and SH3 domains protein 1) [Schistosoma mansoni]
Sjc_0063200|Sjp_0063200|SJC_S000753.40609	51	5	11.2	1.11	-3.33487	7.9146e-11	3.41869e-10	GO:0005488//binding;GO:0004470//malic enzyme activity	GO:0045333//cellular respiration;GO:0032787//monocarboxylic acid metabolic process;GO:0043648//dicarboxylic acid metabolic process	gi|226490134|emb|CAX69309.1|/0/malic enzyme 1, NADP(+)-dependent, cytosolic [Schistosoma japonicum]
Sjc_0069220|Sjp_0069220|SJC_S000942.54989	51	0	11.2	0.01	-10.1293	5.6106e-16	3.54382e-15	-	GO:0006259//DNA metabolic process	gi|256078864|ref|XP_002575713.1|/2.5491e-94/poly [ADP-ribose] polymerase [Schistosoma mansoni]
Sjc_0070310|Sjp_0070310|SJC_S000969.53478	51	5	11.2	1.11	-3.33487	7.9146e-11	3.4149e-10	-	-	gi|56754626|gb|AAW25499.1|/1.13674e-158/SJCHGC09417 protein [Schistosoma japonicum]
Sjc_0115980|Sjp_0115980|SJC_S008620.1258	51	0	11.2	0.01	-10.1293	5.6106e-16	3.54958e-15	-	-	gi|256077112|ref|XP_002574852.1|/0/lipoxygenase [Schistosoma mansoni]
Sjc_0012440|Sjp_0012440|SJC_S000052.590634	50	18	10.98	3.99	-1.46042	0.000102116	0.000233495	-	-	gi|76157616|gb|AAX28486.2|/1.53921e-109/SJCHGC05747 protein [Schistosoma japonicum]
Sjc_0028660|Sjp_0028660|SJC_S000180.183943	50	7	10.98	1.55	-2.82454	2.93116e-09	1.09802e-08	GO:0046872//metal ion binding;GO:0004197//cysteine-type endopeptidase activity	GO:0019538//protein metabolic process	gi|226482302|emb|CAX73750.1|/0/Calpain-B [Schistosoma japonicum]
Sjc_0041640|Sjp_0041640|SJC_S000328.268779	50	0	10.98	0.01	-10.1007	1.11709e-15	6.95989e-15	-	-	gi|238664855|emb|CAZ35660.1|/0/expressed protein [Schistosoma mansoni]
Sjc_0041860|Sjp_0041860|SJC_S000332.324800	50	2	10.98	0.44	-4.64123	3.96458e-13	2.07222e-12	-	-	gi|256079466|ref|XP_002576008.1|/0/twister [Schistosoma mansoni]
Sjc_0050530|Sjp_0050530|SJC_S000473.27372	50	0	10.98	0.01	-10.1007	1.11709e-15	6.93769e-15	-	-	gi|256090256|ref|XP_002581119.1|/0/hypothetical protein [Schistosoma mansoni]
Sjc_0052930|Sjp_0052930|SJC_S000514.37700	50	4	10.98	0.89	-3.62493	2.53082e-11	1.14063e-10	-	GO:0050896//response to stimulus;GO:0044238//primary metabolic process;GO:0050794//regulation of cellular process	gi|256087985|ref|XP_002580141.1|/1.30152e-149/sterol response element binding protein cleavage-activating protein (fragment) [Schistosoma mansoni]
Sjc_0059020|Sjp_0059020|SJC_S000651.13973	50	18	10.98	3.99	-1.46042	0.000102116	0.000233426	-	-	gi|226469338|emb|CAX70148.1|/4.01057e-40/hypothetical protein [Schistosoma japonicum]
Sjc_0078580|Sjp_0078580|SJC_S001347.69994	50	0	10.98	0.01	-10.1007	1.11709e-15	6.95433e-15	-	GO:0050896//response to stimulus;GO:0048839//inner ear development;GO:0009887//organ morphogenesis;GO:0007600//sensory perception;GO:0009987//cellular process	gi|256084888|ref|XP_002578657.1|/0/cadherin [Schistosoma mansoni]
Sjc_0086860|Sjp_0086860|SJC_S001909.27257	50	0	10.98	0.01	-10.1007	1.11709e-15	6.92113e-15	-	-	gi|238659862|emb|CAZ30884.1|/1.0992e-94/expressed protein [Schistosoma mansoni]
Sjc_0100150|Sjp_0100150|SJC_S003727.12064	50	0	10.98	0.01	-10.1007	1.11709e-15	6.94877e-15	GO:0004871//signal transducer activity;GO:0031753;GO:0031690;GO:0004674//protein serine/threonine kinase activity;GO:0032559	GO:0001541//ovarian follicle development;GO:0010033//response to organic substance;GO:0015031//protein transport;GO:0002029//desensitization of G-protein coupled receptor protein signaling pathway;GO:0000302//response to reactive oxygen species;GO:0010863//positive regulation of phospholipase C activity;GO:0007169//transmembrane receptor protein tyrosine kinase signaling pathway;GO:0006468//prote…	gi|256083583|ref|XP_002578021.1|/0/serine/threonine protein kinase [Schistosoma mansoni]
Sjc_0103130|Sjp_0103130|SJC_S004093.5929	50	2	10.98	0.44	-4.64123	3.96458e-13	2.07083e-12	-	-	gi|56756579|gb|AAW26462.1|/4.00391e-09/SJCHGC09538 protein [Schistosoma japonicum]
Sjc_0022000|Sjp_0022000|SJC_S000120.247410	49	0	10.76	0.01	-10.0715	2.22414e-15	1.36176e-14	-	-	gi|256089813|ref|XP_002580950.1|/0/hypothetical protein [Schistosoma mansoni]
Sjc_0025480|Sjp_0025480|SJC_S000149.388745	49	3	10.76	0.66	-4.02707	6.82168e-12	3.22962e-11	-	-	gi|238659653|emb|CAZ30681.1|/6.19153e-67/expressed protein [Schistosoma mansoni]
Sjc_0063350|Sjp_0063350|SJC_S000755.147618	49	13	10.76	2.88	-1.90154	3.57112e-06	9.89747e-06	-	-	gi|256079598|ref|XP_002576073.1|/3.41348e-157/hypothetical protein [Schistosoma mansoni]
Sjc_0064350|Sjp_0064350|SJC_S000790.331591	49	7	10.76	1.55	-2.79534	5.14664e-09	1.87826e-08	-	-	gi|226482604|emb|CAX73901.1|/4.99163e-110/Histone deacetylase complex subunit SAP18 [Schistosoma japonicum]
Sjc_0073560|Sjp_0073560|SJC_S001104.57678	49	2	10.76	0.44	-4.61203	7.6015e-13	3.882e-12	GO:0005488//binding	-	gi|41398196|gb|AAS05545.1|/0/CD36-related protein [Schistosoma japonicum]
Sjc_0103320|Sjp_0103320|SJC_S004102.40916	49	4	10.76	0.89	-3.59573	4.67982e-11	2.06262e-10	-	-	gi|56757767|gb|AAW27024.1|/0/SJCHGC01815 protein [Schistosoma japonicum]
Sjc_0012570|Sjp_0012570|SJC_S000053.127977	48	0	10.54	0.01	-10.0417	4.42834e-15	2.65905e-14	GO:0004197//cysteine-type endopeptidase activity	-	gi|2829279|gb|AAC00514.1|/0/calpain [Schistosoma japonicum]
Sjc_0019310|Sjp_0019310|SJC_S000099.313172	48	2	10.54	0.44	-4.58223	1.45642e-12	7.28958e-12	GO:0005488//binding	-	gi|257205918|emb|CAX82610.1|/4.69141e-73/Nucleobindin-2 precursor [Schistosoma japonicum]
Sjc_0028300|Sjp_0028300|SJC_S000175.15428	48	18	10.54	3.99	-1.40141	0.000224298	0.000487806	-	-	gi|256073680|ref|XP_002573157.1|/9.58378e-179/mannosidase endo-alpha [Schistosoma mansoni]
Sjc_0029420|Sjp_0029420|SJC_S000186.374220	48	0	10.54	0.01	-10.0417	4.42834e-15	2.6611e-14	GO:0004672//protein kinase activity;GO:0000166//nucleotide binding	-	gi|256075879|ref|XP_002574243.1|/1.12364e-102/serine/threonine protein kinase [Schistosoma mansoni]
Sjc_0030050|Sjp_0030050|SJC_S000192.219144	48	2	10.54	0.44	-4.58223	1.45642e-12	7.29427e-12	-	-	gi|238657647|emb|CAZ28720.1|/0/expressed protein [Schistosoma mansoni]
Sjc_0053240|Sjp_0053240|SJC_S000527.32199	48	0	10.54	0.01	-10.0417	4.42834e-15	2.66316e-14	-	GO:0006629//lipid metabolic process;GO:0044281//small molecule metabolic process;GO:0044237//cellular metabolic process	gi|256083442|ref|XP_002577953.1|/1.65041e-31/diacylglycerol O-acyltransferase [Schistosoma mansoni]
Sjc_0062760|Sjp_0062760|SJC_S000731.45991	48	6	10.54	1.33	-2.98638	2.21396e-09	8.366e-09	-	GO:0008608//attachment of spindle microtubules to kinetochore;GO:0000070//mitotic sister chromatid segregation;GO:0015758//glucose transport;GO:0006997//nucleus organization	gi|256082130|ref|XP_002577314.1|/3.00667e-89/nucleoporin seh1 (sec13-like protein) [Schistosoma mansoni]
Sjc_0072490|Sjp_0072490|SJC_S001037.35498	48	0	10.54	0.01	-10.0417	4.42834e-15	2.66934e-14	GO:0005488//binding	-	gi|256079363|ref|XP_002575957.1|/2.45561e-75/zinc finger protein [Schistosoma mansoni]
Sjc_0000540|Sjp_0000540|SJC_S000001.264201	47	0	10.32	0.01	-10.0112	8.81696e-15	5.19021e-14	GO:0034711;GO:0032559;GO:0017002//activin receptor activity;GO:0032403//protein complex binding	GO:0042221//response to chemical stimulus;GO:0007389//pattern specification process;GO:0008406//gonad development;GO:0045639//positive regulation of myeloid cell differentiation;GO:0030282//bone mineralization;GO:0001932//regulation of protein phosphorylation;GO:0009790//embryo development;GO:0048609//multicellular organismal reproductive process;GO:0032278;GO:0007620//copulation;GO:0032924//acti…	gi|226479014|emb|CAX73002.1|/9.04362e-170/activin receptor IIA [Schistosoma japonicum]
Sjc_0011480|Sjp_0011480|SJC_S000045.496765	47	17	10.32	3.77	-1.45281	0.000175554	0.000384697	-	-	gi|56756591|gb|AAW26468.1|/3.28045e-82/SJCHGC05126 protein [Schistosoma japonicum]
Sjc_0011650|Sjp_0011650|SJC_S000046.403033	47	14	10.32	3.1	-1.7351	2.0369e-05	5.07303e-05	-	-	gi|256083791|ref|XP_002578121.1|/0/Collagen alpha-1(V) chain precursor [Schistosoma mansoni]
Sjc_0012910|Sjp_0012910|SJC_S000055.646996	47	3	10.32	0.66	-3.96683	2.40992e-11	1.08866e-10	-	-	gi|256080026|ref|XP_002576284.1|/1.34062e-68/ribose-5-phosphate isomerase [Schistosoma mansoni]
Sjc_0013990|Sjp_0013990|SJC_S000061.180775	47	14	10.32	3.1	-1.7351	2.0369e-05	5.07466e-05	GO:0005515//protein binding;GO:0032559	GO:0000278//mitotic cell cycle;GO:0006950//response to stress;GO:0000226//microtubule cytoskeleton organization;GO:0044267//cellular protein metabolic process	gi|226469076|emb|CAX70017.1|/0/T-complex protein 1 subunit delta [Schistosoma japonicum]
Sjc_0034670|Sjp_0034670|SJC_S000239.111100	47	3	10.32	0.66	-3.96683	2.40992e-11	1.08929e-10	GO:0008565//protein transporter activity;GO:0015248//sterol transporter activity;GO:0046983//protein dimerization activity;GO:0042802//identical protein binding;GO:0032559;GO:0008289//lipid binding	GO:0016125//sterol metabolic process;GO:0006516//glycoprotein catabolic process;GO:0010033//response to organic substance;GO:0015914//phospholipid transport;GO:0015031//protein transport;GO:0030301//cholesterol transport;GO:0050789//regulation of biological process;GO:0055092//sterol homeostasis	gi|256053104|ref|XP_002570047.1|/2.17102e-133/ABC transporter [Schistosoma mansoni]
Sjc_0041980|Sjp_0041980|SJC_S000333.115341	47	8	10.32	1.77	-2.54362	5.62034e-08	1.87698e-07	-	-	gi|226479072|emb|CAX73031.1|/1.99915e-164/Epidermal growth factor receptor pathway substrate 8 [Schistosoma japonicum]
Sjc_0050650|Sjp_0050650|SJC_S000474.148414	47	5	10.32	1.11	-3.21681	8.59444e-10	3.38732e-09	GO:0005488//binding	-	gi|256087842|ref|XP_002580072.1|/0/DEAD box ATP-dependent RNA helicase [Schistosoma mansoni]
Sjc_0056750|Sjp_0056750|SJC_S000591.105351	47	2	10.32	0.44	-4.5518	2.78834e-12	1.36233e-11	-	-	gi|256071085|ref|XP_002571872.1|/0/hypothetical protein [Schistosoma mansoni]
Sjc_0058370|Sjp_0058370|SJC_S000633.147108	47	0	10.32	0.01	-10.0112	8.81696e-15	5.19807e-14	GO:0005488//binding	-	gi|226480086|emb|CAX73339.1|/0/NEM-sensitive fusion protein 2 [Schistosoma japonicum]
Sjc_0062670|Sjp_0062670|SJC_S000729.47009	47	0	10.32	0.01	-10.0112	8.81696e-15	5.18629e-14	-	-	gi|256087668|ref|XP_002579987.1|/0/macroglobulin/complement [Schistosoma mansoni]
Sjc_0064030|Sjp_0064030|SJC_S000780.3269	47	10	10.32	2.22	-2.21681	5.36868e-07	1.61309e-06	GO:0003677//DNA binding	GO:0006351//transcription, DNA-dependent;GO:0050896//response to stimulus	gi|256083644|ref|XP_002578051.1|/8.37115e-115/heat shock transcription factor [Schistosoma mansoni]
Sjc_0073400|Sjp_0073400|SJC_S001091.13070	47	2	10.32	0.44	-4.5518	2.78834e-12	1.36148e-11	GO:0003729//mRNA binding	GO:0008380//RNA splicing;GO:0031124//mRNA 3'-end processing;GO:0006351//transcription, DNA-dependent	gi|256079900|ref|XP_002576222.1|/0/cleavage and polyadenylation specificity factor cpsf [Schistosoma mansoni]
Sjc_0074710|Sjp_0074710|SJC_S001169.120310	47	14	10.32	3.1	-1.7351	2.0369e-05	5.07141e-05	GO:0004672//protein kinase activity;GO:0000166//nucleotide binding	GO:0009987//cellular process	gi|226481395|emb|CAX73595.1|/0/serine/threonine kinase 25 [Schistosoma japonicum]
Sjc_0075420|Sjp_0075420|SJC_S001206.39317	47	2	10.32	0.44	-4.5518	2.78834e-12	1.35977e-11	-	-	gi|238662132|emb|CAZ33083.1|/0/expressed protein [Schistosoma mansoni]
Sjc_0097140|Sjp_0097140|SJC_S003045.4905	47	5	10.32	1.11	-3.21681	8.59444e-10	3.38561e-09	-	-	gi|226483525|emb|CAX74063.1|/1.40677e-69/hypothetical protein [Schistosoma japonicum]
Sjc_0003570|Sjp_0003570|SJC_S000009.154853	46	2	10.1	0.44	-4.52071	5.33418e-12	2.54239e-11	-	-	gi|256070232|ref|XP_002571447.1|/1.78194e-90/sh3-containing grb2-like protein 1 (endophilin II) [Schistosoma mansoni]
Sjc_0005940|Sjp_0005940|SJC_S000018.601333	46	2	10.1	0.44	-4.52071	5.33418e-12	2.53773e-11	GO:0005488//binding	GO:0033124//regulation of GTP catabolic process	gi|226467526|emb|CAX69639.1|/0/Centaurin-alpha 1 (Putative MAPK-activating protein PM25) [Schistosoma japonicum]
Sjc_0008280|Sjp_0008280|SJC_S000026.799844	46	14	10.1	3.1	-1.70402	3.16396e-05	7.79529e-05	-	-	gi|238659938|emb|CAZ30958.1|/0/expressed protein [Schistosoma mansoni]
Sjc_0010640|Sjp_0010640|SJC_S000040.230519	46	0	10.1	0.01	-9.98014	1.75548e-14	1.00898e-13	-	-	gi|238664506|emb|CAZ35338.1|/0/expressed protein [Schistosoma mansoni]
Sjc_0015780|Sjp_0015780|SJC_S000073.286352	46	7	10.1	1.55	-2.70402	2.74706e-08	9.44969e-08	GO:0016787//hydrolase activity;GO:0005488//binding	-	gi|257215828|emb|CAX83066.1|/0/ATP-dependent RNA helicase DDX55 [Schistosoma japonicum]
Sjc_0018490|Sjp_0018490|SJC_S000091.13591	46	2	10.1	0.44	-4.52071	5.33418e-12	2.54083e-11	-	-	gi|76156366|gb|AAX27580.2|/0/SJCHGC04807 protein [Schistosoma japonicum]
Sjc_0029400|Sjp_0029400|SJC_S000186.259633	46	2	10.1	0.44	-4.52071	5.33418e-12	2.54394e-11	-	-	gi|256075885|ref|XP_002574246.1|/0/slit-robo rho gtpase activating protein 13 [Schistosoma mansoni]
Sjc_0038430|Sjp_0038430|SJC_S000281.84141	46	4	10.1	0.89	-3.50441	2.93374e-10	1.19748e-09	-	-	gi|238663205|emb|CAZ34106.1|/0/expressed protein [Schistosoma mansoni]
Sjc_0038630|Sjp_0038630|SJC_S000283.148864	46	8	10.1	1.77	-2.51253	9.62868e-08	3.14416e-07	GO:0005488//binding	-	gi|256074365|ref|XP_002573496.1|/0/sel-1-like protein sel-1l [Schistosoma mansoni]
Sjc_0040090|Sjp_0040090|SJC_S000307.176680	46	0	10.1	0.01	-9.98014	1.75548e-14	1.01347e-13	-	-	gi|256081858|ref|XP_002577184.1|/0/oxysterol-binding protein 1 [Schistosoma mansoni]
Sjc_0059960|Sjp_0059960|SJC_S000671.77091	46	2	10.1	0.44	-4.52071	5.33418e-12	2.53928e-11	-	-	gi|256088476|ref|XP_002580360.1|/0/homeodomain transcription factor (phtf) [Schistosoma mansoni]
Sjc_0061120|Sjp_0061120|SJC_S000697.73991	46	6	10.1	1.33	-2.92486	6.98818e-09	2.52665e-08	-	-	gi|256075004|ref|XP_002573811.1|/1.7611e-142/oxalate:formate antiporter [Schistosoma mansoni]
Sjc_0073820|Sjp_0073820|SJC_S001128.687	46	0	10.1	0.01	-9.98014	1.75548e-14	1.00973e-13	-	-	gi|238661985|emb|CAZ32942.1|/6.57939e-88/expressed protein [Schistosoma mansoni]
Sjc_0083330|Sjp_0083330|SJC_S001702.1388	46	0	10.1	0.01	-9.98014	1.75548e-14	1.01272e-13	-	-	gi|238663547|emb|CAZ34423.1|/0/expressed protein [Schistosoma mansoni]
Sjc_0087730|Sjp_0087730|SJC_S002003.2438	46	7	10.1	1.55	-2.70402	2.74706e-08	9.44552e-08	GO:0016787//hydrolase activity	-	gi|256086056|ref|XP_002579222.1|/2.84271e-80/flightless-I [Schistosoma mansoni]
Sjc_0105590|Sjp_0105590|SJC_S004494.46008	46	0	10.1	0.01	-9.98014	1.75548e-14	1.01197e-13	-	-	gi|189503156|gb|ACE06959.1|/5.44011e-50/unknown [Schistosoma japonicum]
Sjc_0108770|Sjp_0108770|SJC_S005747.2455	46	0	10.1	0.01	-9.98014	1.75548e-14	1.01422e-13	GO:0005488//binding	GO:0048731;GO:0016337//cell-cell adhesion;GO:0050789//regulation of biological process;GO:0009653//anatomical structure morphogenesis	gi|256052402|ref|XP_002569760.1|/6.59675e-104/cadherin [Schistosoma mansoni]
Sjc_0113440|Sjp_0113440|SJC_S007968.889	46	4	10.1	0.89	-3.50441	2.93374e-10	1.19811e-09	-	GO:0031109//microtubule polymerization or depolymerization	gi|56755069|gb|AAW25714.1|/6.35668e-54/SJCHGC01071 protein [Schistosoma japonicum]
Sjc_0001540|Sjp_0001540|SJC_S000003.460465	45	7	9.88	1.55	-2.67224	4.7769e-08	1.6008e-07	GO:0017111//nucleoside-triphosphatase activity;GO:0032561	GO:0009207	gi|256073457|ref|XP_002573047.1|/0/eukaryotic release factor 3-related (erfs) (hbs1-like) [Schistosoma mansoni]
Sjc_0006820|Sjp_0006820|SJC_S000021.1012874	45	0	9.88	0.01	-9.94837	3.4952e-14	1.96681e-13	-	-	gi|256072276|ref|XP_002572462.1|/1.89705e-168/myosin heavy chain [Schistosoma mansoni]
Sjc_0007220|Sjp_0007220|SJC_S000022.961850	45	2	9.88	0.44	-4.48894	1.01961e-11	4.76063e-11	GO:0005515//protein binding;GO:0000166//nucleotide binding;GO:0004672//protein kinase activity;GO:0046872//metal ion binding	GO:0006468//protein phosphorylation;GO:0050794//regulation of cellular process	gi|268688077|emb|CBH50761.1|/0/abl kinase 1 [Schistosoma mansoni]
Sjc_0021510|Sjp_0021510|SJC_S000117.3799	45	5	9.88	1.11	-3.15395	2.80184e-09	1.05211e-08	GO:0005488//binding;GO:0018271//biotin-protein ligase activity	GO:0006464//protein modification process	gi|226481619|emb|CAX73707.1|/0/holocarboxylase synthetase [Schistosoma japonicum]
Sjc_0022530|Sjp_0022530|SJC_S000125.90855	45	7	9.88	1.55	-2.67224	4.7769e-08	1.60011e-07	-	GO:0009987//cellular process	gi|226490144|emb|CAX69314.1|/0/Inhibitor of growth protein 3 [Schistosoma japonicum]
Sjc_0033760|Sjp_0033760|SJC_S000228.74863	45	0	9.88	0.01	-9.94837	3.4952e-14	1.96823e-13	-	-	gi|256084174|ref|XP_002578306.1|/0/bromo adjacent homology domain containing [Schistosoma mansoni]
Sjc_0034080|Sjp_0034080|SJC_S000233.85084	45	0	9.88	0.01	-9.94837	3.4952e-14	1.96539e-13	-	-	gi|256071666|ref|XP_002572160.1|/0/hypothetical protein [Schistosoma mansoni]
Sjc_0034810|Sjp_0034810|SJC_S000240.44525	45	0	9.88	0.01	-9.94837	3.4952e-14	1.95691e-13	-	-	gi|256073419|ref|XP_002573028.1|/3.75153e-117/Cys-loop ligand gated ion channel subunit [Schistosoma mansoni]
Sjc_0037470|Sjp_0037470|SJC_S000268.118157	45	0	9.88	0.01	-9.94837	3.4952e-14	1.9527e-13	-	GO:0051056//regulation of small GTPase mediated signal transduction	gi|256082329|ref|XP_002577410.1|/0/synaptic ras gtpase activating protein syngap [Schistosoma mansoni]
Sjc_0047200|Sjp_0047200|SJC_S000416.138716	45	0	9.88	0.01	-9.94837	3.4952e-14	1.95832e-13	-	-	gi|238663805|emb|CAZ34670.1|/7.09246e-72/expressed protein [Schistosoma mansoni]
Sjc_0048480|Sjp_0048480|SJC_S000436.58644	45	10	9.88	2.22	-2.15395	1.46731e-06	4.22925e-06	GO:0005488//binding;GO:0016787//hydrolase activity	-	gi|256079059|ref|XP_002575808.1|/0/DEAD box ATP-dependent RNA helicase [Schistosoma mansoni]
Sjc_0051030|Sjp_0051030|SJC_S000481.64300	45	5	9.88	1.11	-3.15395	2.80184e-09	1.05109e-08	GO:0004672//protein kinase activity;GO:0046872//metal ion binding;GO:0005515//protein binding;GO:0032559	GO:0050896//response to stimulus;GO:0023052//signaling;GO:0007399//nervous system development;GO:0065007//biological regulation;GO:0048468//cell development;GO:0006464//protein modification process	gi|256052038|ref|XP_002569586.1|/0/protein kinase [Schistosoma mansoni]
Sjc_0053860|Sjp_0053860|SJC_S000535.1701	45	11	9.88	2.44	-2.01763	3.88538e-06	1.07417e-05	-	-	gi|256077596|ref|XP_002575088.1|/3.41074e-159/T-cell immunomodulatory protein [Schistosoma mansoni]
Sjc_0056380|Sjp_0056380|SJC_S000587.174103	45	8	9.88	1.77	-2.48076	1.64486e-07	5.2265e-07	GO:0004659//prenyltransferase activity	GO:0006464//protein modification process	gi|256078960|ref|XP_002575760.1|/0/rab geranylgeranyl transferase alpha subunit [Schistosoma mansoni]
Sjc_0059590|Sjp_0059590|SJC_S000661.24366	45	6	9.88	1.33	-2.89308	1.23743e-08	4.36464e-08	-	-	gi|238663631|emb|CAZ34503.1|/0/expressed protein [Schistosoma mansoni]
Sjc_0065880|Sjp_0065880|SJC_S000829.63037	45	0	9.88	0.01	-9.94837	3.4952e-14	1.9555e-13	GO:0005102//receptor binding;GO:0005088//Ras guanyl-nucleotide exchange factor activity;GO:0017016//Ras GTPase binding;GO:0019904//protein domain specific binding	GO:0032862//activation of Rho GTPase activity;GO:0032855//positive regulation of Rac GTPase activity;GO:0006917//induction of apoptosis;GO:0006935//chemotaxis	gi|256072797|ref|XP_002572720.1|/7.38584e-117/guanine-nucleotide-exchange-factor [Schistosoma mansoni]
Sjc_0080010|Sjp_0080010|SJC_S001456.5054	45	0	9.88	0.01	-9.94837	3.4952e-14	1.9541e-13	-	-	gi|226469820|emb|CAX70191.1|/2.32565e-48/RAD21 homolog [Schistosoma japonicum]
Sjc_0114380|Sjp_0114380|SJC_S008244.3186	45	9	9.88	1.99	-2.31174	5.13058e-07	1.57002e-06	-	-	gi|256079533|ref|XP_002576041.1|/2.13723e-179/ceramidase [Schistosoma mansoni]
Sjc_0004090|Sjp_0004090|SJC_S000011.77524	44	0	9.66	0.01	-9.91588	6.95906e-14	3.82208e-13	-	-	gi|256087555|ref|XP_002579932.1|/3.76045e-63/hypothetical protein [Schistosoma mansoni]
Sjc_0011470|Sjp_0011470|SJC_S000045.491023	44	3	9.66	0.66	-3.87149	1.58626e-10	6.65614e-10	-	-	gi|238662936|emb|CAZ33849.1|/0/expressed protein [Schistosoma mansoni]
Sjc_0040950|Sjp_0040950|SJC_S000317.217171	44	2	9.66	0.44	-4.45645	1.9473e-11	8.85321e-11	-	-	gi|256078717|ref|XP_002575641.1|/0/plexin [Schistosoma mansoni]
Sjc_0044880|Sjp_0044880|SJC_S000382.62328	44	3	9.66	0.66	-3.87149	1.58626e-10	6.65973e-10	-	-	gi|238663059|emb|CAZ33967.1|/5.31195e-52/expressed protein [Schistosoma mansoni]
Sjc_0061610|Sjp_0061610|SJC_S000711.43487	44	0	9.66	0.01	-9.91588	6.95906e-14	3.83019e-13	-	-	gi|256081066|ref|XP_002576795.1|/2.57585e-25/surface protein PspC [Schistosoma mansoni]
Sjc_0099330|Sjp_0099330|SJC_S003629.5688	44	9	9.66	1.99	-2.27925	8.58504e-07	2.55876e-06	-	-	gi|226466560|emb|CAX69415.1|/0/Transmembrane protein 161B [Schistosoma japonicum]
Sjc_0104030|Sjp_0104030|SJC_S004195.8207	44	2	9.66	0.44	-4.45645	1.9473e-11	8.86355e-11	GO:0003824//catalytic activity;GO:0032559	GO:0001505//regulation of neurotransmitter levels	gi|256072104|ref|XP_002572377.1|/1.88143e-171/synapsin [Schistosoma mansoni]
Sjc_0114110|Sjp_0114110|SJC_S008139.4062	44	12	9.66	2.66	-1.8606	1.52681e-05	3.91532e-05	GO:0046914//transition metal ion binding	-	gi|56756929|gb|AAW26636.1|/1.20632e-65/SJCHGC09314 protein [Schistosoma japonicum]
Sjc_0133200|Sjp_0133200|SJC_S026768.261	44	0	9.66	0.01	-9.91588	6.95906e-14	3.81133e-13	-	-	gi|256092034|ref|XP_002581803.1|/3.95591e-122/hypothetical protein [Schistosoma mansoni]
Sjc_0001580|Sjp_0001580|SJC_S000003.631953	43	0	9.44	0.01	-9.88264	1.38557e-13	7.48322e-13	GO:0005488//binding;GO:0016301//kinase activity	GO:0016070//RNA metabolic process	gi|238658211|emb|CAZ29273.1|/0/expressed protein [Schistosoma mansoni]
Sjc_0003430|Sjp_0003430|SJC_S000008.619975	43	9	9.44	1.99	-2.24602	1.43166e-06	4.12955e-06	-	-	gi|256078596|ref|XP_002575581.1|/1.72086e-104/hypothetical protein [Schistosoma mansoni]
Sjc_0003780|Sjp_0003780|SJC_S000010.204646	43	0	9.44	0.01	-9.88264	1.38557e-13	7.45736e-13	-	-	gi|226479058|emb|CAX73024.1|/0/cGMP-gated cation channel alpha 1 (CNG channel alpha 1) [Schistosoma japonicum]
Sjc_0008790|Sjp_0008790|SJC_S000029.538226	43	0	9.44	0.01	-9.88264	1.38557e-13	7.46768e-13	-	-	gi|256052396|ref|XP_002569757.1|/0/ras gtpase activating protein [Schistosoma mansoni]
Sjc_0016440|Sjp_0016440|SJC_S000078.161192	43	2	9.44	0.44	-4.42321	3.71576e-11	1.64797e-10	GO:0016772//transferase activity, transferring phosphorus-containing groups	GO:0044237//cellular metabolic process	gi|56753911|gb|AAW25148.1|/8.57626e-73/SJCHGC08985 protein [Schistosoma japonicum]
Sjc_0023200|Sjp_0023200|SJC_S000132.69060	43	2	9.44	0.44	-4.42321	3.71576e-11	1.64891e-10	GO:0003824//catalytic activity	GO:0050794//regulation of cellular process	gi|256052821|ref|XP_002569948.1|/0/rgs-gaip interacting protein gipc [Schistosoma mansoni]
Sjc_0034340|Sjp_0034340|SJC_S000235.77564	43	3	9.44	0.66	-3.83825	2.9653e-10	1.20973e-09	-	-	gi|238661133|emb|CAZ32115.1|/0/expressed protein [Schistosoma mansoni]
Sjc_0064730|Sjp_0064730|SJC_S000801.50562	43	10	9.44	2.22	-2.08823	3.95356e-06	1.09031e-05	GO:0017111//nucleoside-triphosphatase activity;GO:0032561	GO:0006810//transport;GO:0035556//intracellular signal transduction;GO:0009207	gi|56753091|gb|AAW24755.1|/1.39658e-127/SJCHGC06903 protein [Schistosoma japonicum]
Sjc_0069210|Sjp_0069210|SJC_S000942.40463	43	10	9.44	2.22	-2.08823	3.95356e-06	1.08992e-05	-	GO:0019725//cellular homeostasis	gi|56758772|gb|AAW27526.1|/1.61646e-116/SJCHGC06097 protein [Schistosoma japonicum]
Sjc_0083060|Sjp_0083060|SJC_S001693.70835	43	0	9.44	0.01	-9.88264	1.38557e-13	7.46252e-13	GO:0019203//carbohydrate phosphatase activity	GO:0005975//carbohydrate metabolic process	gi|226483445|emb|CAX74023.1|/1.53898e-160/fructose-1,6-bisphosphatase [Schistosoma japonicum]
Sjc_0093040|Sjp_0093040|SJC_S002531.95663	43	6	9.44	1.33	-2.82736	3.8527e-08	1.30229e-07	GO:0022857//transmembrane transporter activity	GO:0006810//transport	gi|226469878|emb|CAX70220.1|/0/solute carrier family 2 [Schistosoma japonicum]
Sjc_0022110|Sjp_0022110|SJC_S000121.125672	42	0	9.22	0.01	-9.84862	2.7587e-13	1.45659e-12	-	-	gi|256083709|ref|XP_002578082.1|/3.22098e-97/growth arrest-specific 2-related [Schistosoma mansoni]
Sjc_0022470|Sjp_0022470|SJC_S000124.257450	42	12	9.22	2.66	-1.79334	3.81058e-05	9.19356e-05	GO:0005515//protein binding	GO:0030162//regulation of proteolysis;GO:0051276//chromosome organization;GO:0048513//organ development;GO:0051179//localization;GO:0006915//apoptosis;GO:0019941//modification-dependent protein catabolic process;GO:0031324//negative regulation of cellular metabolic process	gi|256071618|ref|XP_002572136.1|/0/scythe/bat3 [Schistosoma mansoni]
Sjc_0034250|Sjp_0034250|SJC_S000234.93597	42	9	9.22	1.99	-2.212	2.37906e-06	6.65283e-06	GO:0004674//protein serine/threonine kinase activity;GO:0032559	GO:0006351//transcription, DNA-dependent;GO:0006464//protein modification process	gi|226486734|emb|CAX74444.1|/0/Cyclin-Dependent Kinase [Schistosoma japonicum]
Sjc_0048240|Sjp_0048240|SJC_S000432.190921	42	0	9.22	0.01	-9.84862	2.7587e-13	1.45857e-12	GO:0003712//transcription cofactor activity;GO:0001664//G-protein-coupled receptor binding	GO:0061370//testosterone biosynthetic process;GO:0006915//apoptosis;GO:2000026//regulation of multicellular organismal development;GO:0010557;GO:0042692//muscle cell differentiation;GO:0022603//regulation of anatomical structure morphogenesis;GO:0030111//regulation of Wnt receptor signaling pathway;GO:0016337//cell-cell adhesion;GO:0035567//non-canonical Wnt receptor signaling pathway;GO:0051094/…	gi|110348933|gb|ABG73038.1|/2.96598e-144/signaling protein wnt4 precursor [Schistosoma japonicum]
Sjc_0061650|Sjp_0061650|SJC_S000712.1779	42	0	9.22	0.01	-9.84862	2.7587e-13	1.45364e-12	GO:0070011	GO:0044238//primary metabolic process;GO:0044260	gi|256084756|ref|XP_002578592.1|/0/ubiquitin-specific peptidase 45 (C19 family) [Schistosoma mansoni]
Sjc_0064650|Sjp_0064650|SJC_S000798.32252	42	3	9.22	0.66	-3.80423	5.53576e-10	2.20186e-09	-	-	gi|238665865|emb|CAZ36551.1|/2.07812e-42/expressed protein [Schistosoma mansoni]
Sjc_0101290|Sjp_0101290|SJC_S003880.16183	42	0	9.22	0.01	-9.84862	2.7587e-13	1.45167e-12	-	-	gi|56755717|gb|AAW26037.1|/1.85066e-124/unknown [Schistosoma japonicum]
Sjc_0117790|Sjp_0117790|SJC_S009840.4218	42	7	9.22	1.55	-2.5725	2.47102e-07	7.78176e-07	-	GO:0006412//translation	gi|256075323|ref|XP_002573969.1|/2.55379e-58/prolyl-tRNA synthetase [Schistosoma mansoni]
Sjc_0000080|Sjp_0000080|SJC_S000000.390426	41	3	9	0.66	-3.76939	1.03199e-09	4.03875e-09	-	-	gi|256071027|ref|XP_002571843.1|/0/scavenger receptor-related [Schistosoma mansoni]
Sjc_0007040|Sjp_0007040|SJC_S000022.402974	41	0	9	0.01	-9.81378	5.49266e-13	2.8556e-12	-	-	gi|227284298|emb|CAY16848.1|/0/expressed protein [Schistosoma mansoni]
Sjc_0019070|Sjp_0019070|SJC_S000097.142318	41	2	9	0.44	-4.35435	1.34914e-10	5.73843e-10	-	-	gi|238652407|emb|CAZ38943.1|/0/expressed protein [Schistosoma mansoni]
Sjc_0024100|Sjp_0024100|SJC_S000138.515208	41	2	9	0.44	-4.35435	1.34914e-10	5.7353e-10	-	-	gi|256073259|ref|XP_002572949.1|/2.1629e-66/RNA binding protein [Schistosoma mansoni]
Sjc_0032090|Sjp_0032090|SJC_S000208.258766	41	0	9	0.01	-9.81378	5.49266e-13	2.85179e-12	GO:0005488//binding	GO:0043412;GO:0044237//cellular metabolic process;GO:0044238//primary metabolic process	gi|256073749|ref|XP_002573191.1|/0/lysosomal alpha-mannosidase (mannosidase alpha class 2b member 1) [Schistosoma mansoni]
Sjc_0048820|Sjp_0048820|SJC_S000445.265427	41	8	9	1.77	-2.34618	1.35813e-06	3.92619e-06	-	-	gi|256073020|ref|XP_002572831.1|/8.29754e-108/hypothetical protein [Schistosoma mansoni]
Sjc_0052490|Sjp_0052490|SJC_S000497.108982	41	2	9	0.44	-4.35435	1.34914e-10	5.74157e-10	GO:0004659//prenyltransferase activity	-	gi|189502956|gb|ACE06859.1|/2.25198e-141/unknown [Schistosoma japonicum]
Sjc_0052740|Sjp_0052740|SJC_S000511.59003	41	10	9	2.22	-2.01937	1.04901e-05	2.71778e-05	-	-	gi|226468242|emb|CAX69798.1|/0/hypothetical protein [Schistosoma japonicum]
Sjc_0071320|Sjp_0071320|SJC_S001005.42911	41	3	9	0.66	-3.76939	1.03199e-09	4.03672e-09	GO:0046921//alpha(1,6)-fucosyltransferase activity	GO:0009311//oligosaccharide metabolic process;GO:0006487//protein N-linked glycosylation	gi|226478882|emb|CAX72936.1|/0/fucosyltransferase 8 (alpha (1,6) fucosyltransferase) [Schistosoma japonicum]
Sjc_0072960|Sjp_0072960|SJC_S001060.29341	41	0	9	0.01	-9.81378	5.49266e-13	2.83666e-12	GO:0046872//metal ion binding;GO:0015924;GO:0005515//protein binding	GO:0043161//proteasomal ubiquitin-dependent protein catabolic process;GO:0006487//protein N-linked glycosylation	gi|256089453|ref|XP_002580824.1|/1.17312e-124/er degradation-enhancing alpha-mannosidase-like [Schistosoma mansoni]
Sjc_0079010|Sjp_0079010|SJC_S001379.3445	41	0	9	0.01	-9.81378	5.49266e-13	2.84231e-12	-	-	gi|238665590|emb|CAZ36323.1|/0/expressed protein [Schistosoma mansoni]
Sjc_0081170|Sjp_0081170|SJC_S001567.17449	41	0	9	0.01	-9.81378	5.49266e-13	2.8575e-12	GO:0008092//cytoskeletal protein binding;GO:0019904//protein domain specific binding	GO:0014020;GO:0048812//neuron projection morphogenesis;GO:0030832//regulation of actin filament length;GO:0031346//positive regulation of cell projection organization;GO:0007297//ovarian follicle cell migration;GO:0007391//dorsal closure;GO:0048667//cell morphogenesis involved in neuron differentiation;GO:0007015//actin filament organization;GO:0001654//eye development;GO:0006935//chemotaxis;GO:0…	gi|226479968|emb|CAX73280.1|/6.40523e-85/vasodilator-stimulated phosphoprotein [Schistosoma japonicum]
Sjc_0086950|Sjp_0086950|SJC_S001922.139	41	0	9	0.01	-9.81378	5.49266e-13	2.84989e-12	GO:0005488//binding	GO:0016044//cellular membrane organization;GO:0048193//Golgi vesicle transport	gi|256077788|ref|XP_002575182.1|/0/coatomer alpha subunit [Schistosoma mansoni]
Sjc_0089830|Sjp_0089830|SJC_S002250.31216	41	0	9	0.01	-9.81378	5.49266e-13	2.85369e-12	-	-	gi|238663348|emb|CAZ34240.1|/0/expressed protein [Schistosoma mansoni]
Sjc_0101160|Sjp_0101160|SJC_S003864.42	41	0	9	0.01	-9.81378	5.49266e-13	2.85941e-12	-	-	gi|256070588|ref|XP_002571625.1|/0/hypothetical protein [Schistosoma mansoni]
Sjc_0108160|Sjp_0108160|SJC_S005553.691	41	0	9	0.01	-9.81378	5.49266e-13	2.8461e-12	-	-	gi|256087809|ref|XP_002580056.1|/3.60703e-18/hypothetical protein [Schistosoma mansoni]
Sjc_0114490|Sjp_0114490|SJC_S008314.110	41	5	9	1.11	-3.01937	2.90582e-08	9.965e-08	-	-	gi|256084695|ref|XP_002578562.1|/3.64284e-67/hypothetical protein [Schistosoma mansoni]
Sjc_0117060|Sjp_0117060|SJC_S009046.212	41	0	9	0.01	-9.81378	5.49266e-13	2.83478e-12	GO:0005083//small GTPase regulator activity	GO:0007613//memory;GO:0035264//multicellular organism growth;GO:0010259//multicellular organismal aging;GO:0007626//locomotory behavior;GO:0019935//cyclic-nucleotide-mediated signaling;GO:0051056//regulation of small GTPase mediated signal transduction;GO:0008306//associative learning;GO:0042065;GO:0006950//response to stress	gi|256079888|ref|XP_002576216.1|/0/neurofibromin [Schistosoma mansoni]
Sjc_0004440|Sjp_0004440|SJC_S000012.698761	40	0	8.78	0.01	-9.77808	1.0936e-12	5.52692e-12	-	-	gi|256070287|ref|XP_002571474.1|/0/variable lymphocyte receptor [Schistosoma mansoni]
Sjc_0007880|Sjp_0007880|SJC_S000025.512364	40	0	8.78	0.01	-9.77808	1.0936e-12	5.50549e-12	-	-	gi|56759468|gb|AAW27874.1|/7.44462e-159/SJCHGC00539 protein [Schistosoma japonicum]
Sjc_0011200|Sjp_0011200|SJC_S000043.222212	40	5	8.78	1.11	-2.98366	5.18548e-08	1.73399e-07	-	-	gi|76156879|gb|AAX27986.2|/0/SJCHGC02335 protein [Schistosoma japonicum]
Sjc_0017240|Sjp_0017240|SJC_S000083.565022	40	2	8.78	0.44	-4.31865	2.56692e-10	1.06279e-09	-	-	gi|256089354|ref|XP_002580776.1|/5.28221e-99/hypothetical protein [Schistosoma mansoni]
Sjc_0018610|Sjp_0018610|SJC_S000091.317718	40	0	8.78	0.01	-9.77808	1.0936e-12	5.51618e-12	-	-	gi|76153824|gb|AAX25415.2|/1.64924e-54/SJCHGC09219 protein [Schistosoma japonicum]
Sjc_0024550|Sjp_0024550|SJC_S000141.439177	40	10	8.78	2.22	-1.98366	1.69825e-05	4.25135e-05	GO:0003824//catalytic activity	-	gi|56755369|gb|AAW25864.1|/0/SJCHGC05177 protein [Schistosoma japonicum]
Sjc_0036970|Sjp_0036970|SJC_S000262.60412	40	0	8.78	0.01	-9.77808	1.0936e-12	5.5377e-12	GO:0016787//hydrolase activity	GO:0034404;GO:0072521;GO:0009117//nucleotide metabolic process	gi|256071090|ref|XP_002571874.1|/0/AMP deaminase [Schistosoma mansoni]
Sjc_0042210|Sjp_0042210|SJC_S000336.127997	40	4	8.78	0.89	-3.30234	1.10335e-08	3.91297e-08	GO:0016301//kinase activity;GO:0032559	GO:0006796//phosphate metabolic process	gi|189503052|gb|ACE06907.1|/1.1703e-114/unknown [Schistosoma japonicum]
Sjc_0046220|Sjp_0046220|SJC_S000400.111660	40	0	8.78	0.01	-9.77808	1.0936e-12	5.52334e-12	-	GO:0006810//transport	gi|238664145|emb|CAZ34999.1|/0/expressed protein [Schistosoma mansoni]
Sjc_0052100|Sjp_0052100|SJC_S000492.418429	40	7	8.78	1.55	-2.50195	7.2824e-07	2.17634e-06	-	-	gi|238661935|emb|CAZ32895.1|/1.40412e-41/expressed protein [Schistosoma mansoni]
Sjc_0052150|Sjp_0052150|SJC_S000493.86252	40	0	8.78	0.01	-9.77808	1.0936e-12	5.51976e-12	-	-	gi|256052251|ref|XP_002569688.1|/0/o-linked n-acetylglucosamine transferase ogt [Schistosoma mansoni]
Sjc_0060050|Sjp_0060050|SJC_S000675.53199	40	2	8.78	0.44	-4.31865	2.56692e-10	1.06563e-09	-	-	gi|256072292|ref|XP_002572470.1|/3.70705e-140/myosin XV [Schistosoma mansoni]
Sjc_0060210|Sjp_0060210|SJC_S000680.222349	40	2	8.78	0.44	-4.31865	2.56692e-10	1.06393e-09	GO:0005488//binding	GO:0048731	gi|256084142|ref|XP_002578291.1|/0/SET domain protein [Schistosoma mansoni]
Sjc_0067890|Sjp_0067890|SJC_S000895.9736	40	0	8.78	0.01	-9.77808	1.0936e-12	5.54491e-12	-	-	gi|76155795|gb|AAX27071.2|/3.90383e-173/SJCHGC01027 protein [Schistosoma japonicum]
Sjc_0077380|Sjp_0077380|SJC_S001304.462	40	4	8.78	0.89	-3.30234	1.10335e-08	3.91476e-08	GO:0003676//nucleic acid binding	GO:0010467//gene expression	gi|256079870|ref|XP_002576207.1|/9.18787e-87/arginine/serine rich splicing factor sf4/14 [Schistosoma mansoni]
Sjc_0083690|Sjp_0083690|SJC_S001718.30493	40	3	8.78	0.66	-3.73368	1.92101e-09	7.3626e-09	GO:0004386//helicase activity;GO:0005488//binding	-	gi|307189121|gb|EFN73577.1|/6.00793e-101/Probable ATP-dependent RNA helicase DDX10 [Camponotus floridanus]
Sjc_0108410|Sjp_0108410|SJC_S005655.20051	40	0	8.78	0.01	-9.77808	1.0936e-12	5.53411e-12	GO:0000166//nucleotide binding	-	gi|56753722|gb|AAW25058.1|/0/SJCHGC09337 protein [Schistosoma japonicum]
Sjc_0014090|Sjp_0014090|SJC_S000061.459419	39	4	8.56	0.89	-3.26573	2.00642e-08	6.9418e-08	-	-	gi|256071194|ref|XP_002571926.1|/0/dna2/nam7 helicase family member [Schistosoma mansoni]
Sjc_0029080|Sjp_0029080|SJC_S000184.112702	39	0	8.56	0.01	-9.74147	2.1774e-12	1.07259e-11	-	-	gi|256076544|ref|XP_002574571.1|/8.77054e-131/hypothetical protein [Schistosoma mansoni]
Sjc_0031880|Sjp_0031880|SJC_S000206.274318	39	0	8.56	0.01	-9.74147	2.1774e-12	1.07327e-11	-	GO:0003407//neural retina development;GO:0048592//eye morphogenesis;GO:0030182//neuron differentiation	gi|256080173|ref|XP_002576357.1|/0/restin-like [Schistosoma mansoni]
Sjc_0038860|Sjp_0038860|SJC_S000288.91657	39	3	8.56	0.66	-3.69707	3.5704e-09	1.32727e-08	GO:0005253//anion channel activity	GO:0006811//ion transport	gi|226466668|emb|CAX69469.1|/4.82117e-143/Bestrophin-3 (Vitelliform macular dystrophy 2-like protein 3) [Schistosoma japonicum]
Sjc_0052680|Sjp_0052680|SJC_S000505.6996	39	0	8.56	0.01	-9.74147	2.1774e-12	1.0692e-11	GO:0003824//catalytic activity	-	gi|238662792|emb|CAZ33711.1|/0/expressed protein [Schistosoma mansoni]
Sjc_0053770|Sjp_0053770|SJC_S000533.199831	39	0	8.56	0.01	-9.74147	2.1774e-12	1.07736e-11	GO:0017111//nucleoside-triphosphatase activity;GO:0003676//nucleic acid binding;GO:0005515//protein binding;GO:0003682//chromatin binding;GO:0032559	GO:0048856//anatomical structure development;GO:0006351//transcription, DNA-dependent;GO:0034728;GO:0006338//chromatin remodeling	gi|256072060|ref|XP_002572355.1|/0/helicase [Schistosoma mansoni]
Sjc_0055120|Sjp_0055120|SJC_S000565.1620	39	0	8.56	0.01	-9.74147	2.1774e-12	1.06988e-11	GO:0005488//binding;GO:0016787//hydrolase activity;GO:0016740//transferase activity	-	gi|56757079|gb|AAW26711.1|/0/SJCHGC01233 protein [Schistosoma japonicum]
Sjc_0056220|Sjp_0056220|SJC_S000585.141120	39	0	8.56	0.01	-9.74147	2.1774e-12	1.07804e-11	-	-	gi|76153184|gb|AAX24839.2|/7.99883e-127/SJCHGC07159 protein [Schistosoma japonicum]
Sjc_0059450|Sjp_0059450|SJC_S000658.264548	39	5	8.56	1.11	-2.94705	9.231e-08	3.01683e-07	GO:0008374//O-acyltransferase activity	GO:0009987//cellular process;GO:0016125//sterol metabolic process	gi|256074813|ref|XP_002573717.1|/0/sterol O-acyltransferase 1 [Schistosoma mansoni]
Sjc_0060950|Sjp_0060950|SJC_S000693.113943	39	8	8.56	1.77	-2.27386	3.82386e-06	1.05829e-05	-	-	gi|56757007|gb|AAW26675.1|/6.95403e-157/SJCHGC02304 protein [Schistosoma japonicum]
Sjc_0065900|Sjp_0065900|SJC_S000830.131	39	4	8.56	0.89	-3.26573	2.00642e-08	6.94489e-08	-	-	gi|56757355|gb|AAW26848.1|/7.96171e-89/SJCHGC01453 protein [Schistosoma japonicum]
Sjc_0070990|Sjp_0070990|SJC_S000997.70809	39	4	8.56	0.89	-3.26573	2.00642e-08	6.93872e-08	-	-	gi|56757177|gb|AAW26760.1|/0/SJCHGC01847 protein [Schistosoma japonicum]
Sjc_0084570|Sjp_0084570|SJC_S001774.49335	39	0	8.56	0.01	-9.74147	2.1774e-12	1.07941e-11	GO:0003677//DNA binding	GO:0007166//cell surface receptor linked signaling pathway;GO:0007450//dorsal/ventral pattern formation, imaginal disc;GO:0006357//regulation of transcription from RNA polymerase II promoter;GO:0048534;GO:0009996//negative regulation of cell fate specification;GO:0051301//cell division;GO:0001709//cell fate determination;GO:0007090//regulation of S phase of mitotic cell cycle;GO:0045168//cell-cel…	gi|256078925|ref|XP_002575743.1|/0/recombining binding protein suppressor of hairless [Schistosoma mansoni]
Sjc_0086150|Sjp_0086150|SJC_S001850.21524	39	0	8.56	0.01	-9.74147	2.1774e-12	1.07055e-11	GO:0004872//receptor activity	GO:0007165//signal transduction	gi|256072809|ref|XP_002572726.1|/0/metabotropic glutamate receptor [Schistosoma mansoni]
Sjc_0086490|Sjp_0086490|SJC_S001878.32296	39	7	8.56	1.55	-2.46534	1.24418e-06	3.60747e-06	-	-	gi|238661155|emb|CAZ32136.1|/0/expressed protein [Schistosoma mansoni]
Sjc_0086830|Sjp_0086830|SJC_S001907.14212	39	0	8.56	0.01	-9.74147	2.1774e-12	1.07667e-11	-	-	gi|238661175|emb|CAZ32156.1|/1.9851e-143/expressed protein [Schistosoma mansoni]
Sjc_0112350|Sjp_0112350|SJC_S007771.15231	39	3	8.56	0.66	-3.69707	3.5704e-09	1.3279e-08	-	-	gi|256071379|ref|XP_002572018.1|/2.52354e-108/hepatoma derived growth factor [Schistosoma mansoni]
Sjc_0134780|Sjp_0134780|SJC_S028068.4400	39	0	8.56	0.01	-9.74147	2.1774e-12	1.07123e-11	GO:0030371//translation repressor activity;GO:0003723//RNA binding	GO:0000380//alternative nuclear mRNA splicing, via spliceosome;GO:0000245//spliceosome assembly;GO:0007275//multicellular organismal development;GO:0003006//developmental process involved in reproduction	gi|256078401|ref|XP_002575484.1|/7.18807e-34/bruno-like rna binding protein [Schistosoma mansoni]
Sjc_0000670|Sjp_0000670|SJC_S000001.688453	38	6	8.35	1.33	-2.65035	6.29292e-07	1.88788e-06	-	-	gi|238658231|emb|CAZ29292.1|/9.45316e-90/expressed protein [Schistosoma mansoni]
Sjc_0021700|Sjp_0021700|SJC_S000118.168540	38	0	8.35	0.01	-9.70563	4.33526e-12	2.09448e-11	-	-	gi|226466888|emb|CAX69579.1|/4.35164e-101/hypothetical protein [Schistosoma japonicum]
Sjc_0025340|Sjp_0025340|SJC_S000149.11356	38	0	8.35	0.01	-9.70563	4.33526e-12	2.09188e-11	-	-	gi|256072292|ref|XP_002572470.1|/0/myosin XV [Schistosoma mansoni]
Sjc_0031100|Sjp_0031100|SJC_S000199.255611	38	7	8.35	1.55	-2.42951	2.11842e-06	5.9389e-06	-	-	-
Sjc_0034060|Sjp_0034060|SJC_S000232.325185	38	0	8.35	0.01	-9.70563	4.33526e-12	2.09578e-11	GO:0005488//binding	GO:0009790//embryo development	gi|226467754|emb|CAX69753.1|/0/mrityu [Schistosoma japonicum]
Sjc_0035380|Sjp_0035380|SJC_S000249.159523	38	0	8.35	0.01	-9.70563	4.33526e-12	2.08028e-11	GO:0005488//binding	-	gi|238663066|emb|CAZ33974.1|/0/expressed protein [Schistosoma mansoni]
Sjc_0038180|Sjp_0038180|SJC_S000278.140586	38	12	8.35	2.66	-1.65035	0.000224326	0.000487731	GO:0004672//protein kinase activity;GO:0032559	GO:0044238//primary metabolic process;GO:0006086//acetyl-CoA biosynthetic process from pyruvate;GO:0050794//regulation of cellular process	gi|226479298|emb|CAX73144.1|/0/hypothetical protein [Schistosoma japonicum]
Sjc_0040600|Sjp_0040600|SJC_S000314.146479	38	0	8.35	0.01	-9.70563	4.33526e-12	2.08285e-11	-	-	gi|238663919|emb|CAZ34780.1|/0/expressed protein [Schistosoma mansoni]
Sjc_0044810|Sjp_0044810|SJC_S000380.216	38	0	8.35	0.01	-9.70563	4.33526e-12	2.09318e-11	GO:0046872//metal ion binding;GO:0004197//cysteine-type endopeptidase activity	GO:0019538//protein metabolic process	gi|56756901|gb|AAW26622.1|/0/SJCHGC01809 protein [Schistosoma japonicum]
Sjc_0049520|Sjp_0049520|SJC_S000458.11179	38	0	8.35	0.01	-9.70563	4.33526e-12	2.08542e-11	GO:0004672//protein kinase activity;GO:0008092//cytoskeletal protein binding	GO:0010970//microtubule-based transport;GO:0001558//regulation of cell growth;GO:0009968//negative regulation of signal transduction;GO:0007552//metamorphosis;GO:0048870//cell motility;GO:0048667//cell morphogenesis involved in neuron differentiation;GO:0006468//protein phosphorylation;GO:0008104//protein localization;GO:0006915//apoptosis;GO:0002119//nematode larval development;GO:0006935//chemo…	gi|256083072|ref|XP_002577774.1|/0/protein kinase [Schistosoma mansoni]
Sjc_0052520|Sjp_0052520|SJC_S000498.110963	38	0	8.35	0.01	-9.70563	4.33526e-12	2.09059e-11	-	-	gi|226479016|emb|CAX73003.1|/6.64576e-166/Beta-1-syntrophin (59 kDa dystrophin-associated protein A1 basic component 1) [Schistosoma japonicum]
Sjc_0063170|Sjp_0063170|SJC_S000752.52583	38	0	8.35	0.01	-9.70563	4.33526e-12	2.08414e-11	-	-	gi|256080731|ref|XP_002576631.1|/8.19397e-107/asparagine-rich antigen [Schistosoma mansoni]
Sjc_0070650|Sjp_0070650|SJC_S000982.12358	38	0	8.35	0.01	-9.70563	4.33526e-12	2.088e-11	-	-	gi|256074297|ref|XP_002573462.1|/6.95276e-94/hypothetical protein [Schistosoma mansoni]
Sjc_0082540|Sjp_0082540|SJC_S001652.22124	38	3	8.35	0.66	-3.66124	6.62524e-09	2.39876e-08	-	-	gi|238658382|emb|CAZ29439.1|/6.03909e-143/expressed protein [Schistosoma mansoni]
Sjc_0113360|Sjp_0113360|SJC_S007957.273	38	0	8.35	0.01	-9.70563	4.33526e-12	2.079e-11	-	-	gi|256053284|ref|XP_002570128.1|/2.19162e-140/bone morphogenetic protein antagonist noggin [Schistosoma mansoni]
Sjc_0114320|Sjp_0114320|SJC_S008210.2232	38	3	8.35	0.66	-3.66124	6.62524e-09	2.39765e-08	-	-	gi|256075582|ref|XP_002574097.1|/5.53981e-130/innexin [Schistosoma mansoni]
Sjc_0000070|Sjp_0000070|SJC_S000000.261677	37	0	8.13	0.01	-9.66711	8.6316e-12	4.04713e-11	GO:0016740//transferase activity	-	gi|256071029|ref|XP_002571844.1|/2.9516e-163/ephrin receptor [Schistosoma mansoni]
Sjc_0008640|Sjp_0008640|SJC_S000029.48969	37	8	8.13	1.77	-2.19951	1.06041e-05	2.74369e-05	GO:0004175//endopeptidase activity	GO:0019538//protein metabolic process	gi|226480672|emb|CAX73433.1|/0/hypothetical protein [Schistosoma japonicum]
Sjc_0012210|Sjp_0012210|SJC_S000051.54226	37	4	8.13	0.89	-3.19138	6.59276e-08	2.19327e-07	GO:0043566//structure-specific DNA binding;GO:0070259	GO:0006281//DNA repair	gi|256073128|ref|XP_002572884.1|/0/tyrosyl-DNA phosphodiesterase [Schistosoma mansoni]
Sjc_0012770|Sjp_0012770|SJC_S000055.175024	37	0	8.13	0.01	-9.66711	8.6316e-12	4.04957e-11	-	-	gi|256080068|ref|XP_002576305.1|/1.28905e-53/hypothetical protein [Schistosoma mansoni]
Sjc_0020860|Sjp_0020860|SJC_S000114.7072	37	3	8.13	0.66	-3.62272	1.22731e-08	4.33286e-08	GO:0005488//binding	-	gi|256079704|ref|XP_002576125.1|/0/rna recognition motif protein split ends [Schistosoma mansoni]
Sjc_0023330|Sjp_0023330|SJC_S000132.393557	37	2	8.13	0.44	-4.20768	1.75652e-09	6.74878e-09	-	-	gi|256084802|ref|XP_002578615.1|/0/arsenite-resistance protein 2 [Schistosoma mansoni]
Sjc_0030170|Sjp_0030170|SJC_S000192.715993	37	0	8.13	0.01	-9.66711	8.6316e-12	4.05201e-11	GO:0008375//acetylglucosaminyltransferase activity	GO:0006486//protein glycosylation	gi|256072256|ref|XP_002572452.1|/4.00211e-101/glycosyltransferase 14 family member [Schistosoma mansoni]
Sjc_0034580|Sjp_0034580|SJC_S000238.79371	37	3	8.13	0.66	-3.62272	1.22731e-08	4.33483e-08	GO:0030246//carbohydrate binding;GO:0008483//transaminase activity	GO:0005975//carbohydrate metabolic process	gi|226479034|emb|CAX73012.1|/0/Glutamine:fructose-6-phosphate aminotransferase 2 [Schistosoma japonicum]
Sjc_0035100|Sjp_0035100|SJC_S000245.334218	37	8	8.13	1.77	-2.19951	1.06041e-05	2.7446e-05	GO:0004872//receptor activity;GO:0004713//protein tyrosine kinase activity;GO:0005515//protein binding	GO:0009987//cellular process;GO:0050896//response to stimulus;GO:0007275//multicellular organismal development	gi|251825162|gb|ACT20714.1|/0/insulin receptor-1 [Schistosoma japonicum]
Sjc_0045230|Sjp_0045230|SJC_S000385.341732	37	0	8.13	0.01	-9.66711	8.6316e-12	4.03984e-11	GO:0008227//G-protein coupled amine receptor activity	GO:0007292//female gamete generation;GO:0007204//elevation of cytosolic calcium ion concentration;GO:0007187//G-protein signaling, coupled to cyclic nucleotide second messenger	gi|256086604|ref|XP_002579487.1|/4.75618e-90/G-protein coupled receptor fragment [Schistosoma mansoni]
Sjc_0046260|Sjp_0046260|SJC_S000403.20431	37	2	8.13	0.44	-4.20768	1.75652e-09	6.75211e-09	GO:0005515//protein binding	GO:0008380//RNA splicing	gi|256072954|ref|XP_002572798.1|/0/cell division control protein [Schistosoma mansoni]
Sjc_0059290|Sjp_0059290|SJC_S000657.30526	37	3	8.13	0.66	-3.62272	1.22731e-08	4.3309e-08	GO:0003676//nucleic acid binding	-	gi|56755205|gb|AAW25782.1|/5.7617e-71/SJCHGC05488 protein [Schistosoma japonicum]
Sjc_0073010|Sjp_0073010|SJC_S001062.37258	37	7	8.13	1.55	-2.39099	3.5942e-06	9.95789e-06	-	-	gi|226471682|emb|CAX70922.1|/9.82524e-143/hypothetical protein [Schistosoma japonicum]
Sjc_0079650|Sjp_0079650|SJC_S001425.379	37	0	8.13	0.01	-9.66711	8.6316e-12	4.07906e-11	-	-	gi|256082636|ref|XP_002577560.1|/4.41746e-67/guanine-nucleotide-exchange-factor [Schistosoma mansoni]
Sjc_0081300|Sjp_0081300|SJC_S001571.30453	37	0	8.13	0.01	-9.66711	8.6316e-12	4.06918e-11	GO:0046872//metal ion binding	GO:0007444//imaginal disc development;GO:0016337//cell-cell adhesion;GO:0001736//establishment of planar polarity;GO:0040008//regulation of growth;GO:0009887//organ morphogenesis	gi|256071997|ref|XP_002572324.1|/0/cadherin [Schistosoma mansoni]
Sjc_0083610|Sjp_0083610|SJC_S001715.44263	37	6	8.13	1.33	-2.61183	1.0905e-06	3.17133e-06	GO:0016787//hydrolase activity	-	gi|238662295|emb|CAZ33240.1|/0/expressed protein [Schistosoma mansoni]
Sjc_0084280|Sjp_0084280|SJC_S001755.151087	37	8	8.13	1.77	-2.19951	1.06041e-05	2.74551e-05	GO:0046983//protein dimerization activity;GO:0019904//protein domain specific binding	GO:0007600//sensory perception;GO:0007267//cell-cell signaling;GO:0016044//cellular membrane organization;GO:0007172//signal complex assembly	gi|226480758|emb|CAX73476.1|/1.43427e-146/Disks large homolog 1 [Schistosoma japonicum]
Sjc_0088930|Sjp_0088930|SJC_S002184.1942	37	0	8.13	0.01	-9.66711	8.6316e-12	4.0569e-11	GO:0005488//binding	GO:0007049//cell cycle	gi|256080177|ref|XP_002576359.1|/1.44596e-85/restin-like [Schistosoma mansoni]
Sjc_0096690|Sjp_0096690|SJC_S002988.1326	37	0	8.13	0.01	-9.66711	8.6316e-12	4.03499e-11	-	-	gi|238652623|emb|CAZ39082.1|/2.0954e-149/expressed protein [Schistosoma mansoni]
Sjc_0100340|Sjp_0100340|SJC_S003751.8642	37	2	8.13	0.44	-4.20768	1.75652e-09	6.74545e-09	GO:0016787//hydrolase activity	-	gi|238659078|emb|CAZ30121.1|/1.10448e-71/expressed protein [Schistosoma mansoni]
Sjc_0105440|Sjp_0105440|SJC_S004473.714	37	0	8.13	0.01	-9.66711	8.6316e-12	4.06426e-11	-	-	gi|56756491|gb|AAW26418.1|/0/SJCHGC09590 protein [Schistosoma japonicum]
Sjc_0115200|Sjp_0115200|SJC_S008462.15626	37	4	8.13	0.89	-3.19138	6.59276e-08	2.19421e-07	GO:0003676//nucleic acid binding;GO:0005515//protein binding	GO:0050794//regulation of cellular process	gi|226466965|emb|CAX75963.1|/1.50572e-180/KH domain-containing, RNA-binding, signal transduction-associated protein 1 [Schistosoma japonicum]
Sjc_0000410|Sjp_0000410|SJC_S000000.1378501	36	0	7.91	0.01	-9.62753	1.71858e-11	7.87774e-11	-	-	gi|56754116|gb|AAW25247.1|/1.54501e-68/SJCHGC06310 protein [Schistosoma japonicum]
Sjc_0003800|Sjp_0003800|SJC_S000010.295714	36	0	7.91	0.01	-9.62753	1.71858e-11	7.89168e-11	GO:0015075//ion transmembrane transporter activity	GO:0006810//transport	gi|256081381|ref|XP_002576949.1|/8.32861e-46/cyclic-nucleotide-gated cation channel [Schistosoma mansoni]
Sjc_0009810|Sjp_0009810|SJC_S000034.76784	36	0	7.91	0.01	-9.62753	1.71858e-11	7.91501e-11	GO:0003774//motor activity;GO:0000166//nucleotide binding	-	gi|256083856|ref|XP_002578152.1|/0/hypothetical protein [Schistosoma mansoni]
Sjc_0026940|Sjp_0026940|SJC_S000163.168157	36	9	7.91	1.99	-1.99091	4.61112e-05	0.000110633	-	-	gi|256077924|ref|XP_002575249.1|/0/diflavin oxidoreductase [Schistosoma mansoni]
Sjc_0033120|Sjp_0033120|SJC_S000218.280004	36	0	7.91	0.01	-9.62753	1.71858e-11	7.89633e-11	GO:0004713//protein tyrosine kinase activity;GO:0032559	GO:0048513//organ development;GO:0007167//enzyme linked receptor protein signaling pathway;GO:0006464//protein modification process;GO:0035295//tube development;GO:0001738//morphogenesis of a polarized epithelium;GO:0048598//embryonic morphogenesis	gi|256053027|ref|XP_002570013.1|/0/tyrosine kinase [Schistosoma mansoni]
Sjc_0036860|Sjp_0036860|SJC_S000261.10458	36	0	7.91	0.01	-9.62753	1.71858e-11	7.85924e-11	-	-	gi|256076453|ref|XP_002574526.1|/2.38627e-94/SH2A [Schistosoma mansoni]
Sjc_0038380|Sjp_0038380|SJC_S000280.77237	36	0	7.91	0.01	-9.62753	1.71858e-11	7.90566e-11	-	-	gi|76156884|gb|AAX27989.2|/2.75733e-108/SJCHGC05811 protein [Schistosoma japonicum]
Sjc_0042840|Sjp_0042840|SJC_S000344.140399	36	0	7.91	0.01	-9.62753	1.71858e-11	7.88238e-11	-	-	gi|76153461|gb|AAX25090.2|/1.79313e-78/SJCHGC04199 protein [Schistosoma japonicum]
Sjc_0043880|Sjp_0043880|SJC_S000363.23058	36	0	7.91	0.01	-9.62753	1.71858e-11	7.91033e-11	-	GO:0033036	gi|256074497|ref|XP_002573561.1|/0/hypothetical protein [Schistosoma mansoni]
Sjc_0062600|Sjp_0062600|SJC_S000728.68375	36	2	7.91	0.44	-4.1681	3.32692e-09	1.24209e-08	-	-	gi|226487394|emb|CAX74567.1|/0/hypothetical protein [Schistosoma japonicum]
Sjc_0077120|Sjp_0077120|SJC_S001298.14080	36	2	7.91	0.44	-4.1681	3.32692e-09	1.2409e-08	GO:0004175//endopeptidase activity	GO:0019222//regulation of metabolic process;GO:0019538//protein metabolic process	gi|56752997|gb|AAW24710.1|/0/unknown [Schistosoma japonicum]
Sjc_0080730|Sjp_0080730|SJC_S001555.13903	36	2	7.91	0.44	-4.1681	3.32692e-09	1.2415e-08	GO:0005488//binding;GO:0004175//endopeptidase activity	GO:0019538//protein metabolic process	gi|256072593|ref|XP_002572619.1|/0/prolyl oligopeptidase (S09 family) [Schistosoma mansoni]
Sjc_0131320|Sjp_0131320|SJC_S025978.1225	36	7	7.91	1.55	-2.35141	6.07544e-06	1.62708e-05	GO:0004175//endopeptidase activity	GO:0019538//protein metabolic process	gi|256084971|ref|XP_002578698.1|/3.90348e-145/mitochondrial intermediate peptidase (M03 family) [Schistosoma mansoni]
Sjc_0005680|Sjp_0005680|SJC_S000017.451721	35	0	7.69	0.01	-9.58684	3.42174e-11	1.52977e-10	-	-	gi|76153814|gb|AAX25406.2|/3.65307e-123/SJCHGC04004 protein [Schistosoma japonicum]
Sjc_0005750|Sjp_0005750|SJC_S000018.53304	35	3	7.69	0.66	-3.54245	4.189e-08	1.4129e-07	GO:0046872//metal ion binding	-	gi|256077189|ref|XP_002574890.1|/0/protein phosphatase-7 [Schistosoma mansoni]
Sjc_0013250|Sjp_0013250|SJC_S000058.134814	35	3	7.69	0.66	-3.54245	4.189e-08	1.41474e-07	-	-	gi|256052742|ref|XP_002569911.1|/0/hypothetical protein [Schistosoma mansoni]
Sjc_0015480|Sjp_0015480|SJC_S000072.60684	35	2	7.69	0.44	-4.12741	6.29332e-09	2.28496e-08	-	-	gi|226481397|emb|CAX73596.1|/6.17754e-149/Kazal-type serine protease inhibitor domain-containing protein 1 precursor [Schistosoma japonicum]
Sjc_0016400|Sjp_0016400|SJC_S000078.59024	35	5	7.69	1.11	-2.79242	9.02534e-07	2.6828e-06	GO:0019901//protein kinase binding	GO:0048200	gi|256073322|ref|XP_002572980.1|/0/coatomer beta subunit [Schistosoma mansoni]
Sjc_0022240|Sjp_0022240|SJC_S000122.398810	35	2	7.69	0.44	-4.12741	6.29332e-09	2.28709e-08	-	-	gi|76154534|gb|AAX26002.2|/8.09031e-110/SJCHGC05736 protein [Schistosoma japonicum]
Sjc_0023590|Sjp_0023590|SJC_S000134.261909	35	0	7.69	0.01	-9.58684	3.42174e-11	1.53417e-10	GO:0003824//catalytic activity	-	gi|256070941|ref|XP_002571800.1|/0/xp-G/rad2 DNA repair endonuclease family [Schistosoma mansoni]
Sjc_0026680|Sjp_0026680|SJC_S000161.423296	35	2	7.69	0.44	-4.12741	6.29332e-09	2.28603e-08	-	GO:0008366//axon ensheathment;GO:0044238//primary metabolic process;GO:0030154//cell differentiation;GO:0010467//gene expression;GO:0044237//cellular metabolic process	gi|238661672|emb|CAZ32642.1|/1.13249e-82/kh-domain rna binding protein-related [Schistosoma mansoni]
Sjc_0032080|Sjp_0032080|SJC_S000208.198689	35	0	7.69	0.01	-9.58684	3.42174e-11	1.52889e-10	-	-	gi|256093036|ref|XP_002582182.1|/0/ecotropic viral integration site [Schistosoma mansoni]
Sjc_0033490|Sjp_0033490|SJC_S000226.65387	35	0	7.69	0.01	-9.58684	3.42174e-11	1.52801e-10	GO:0001071//nucleic acid binding transcription factor activity;GO:0050824;GO:0043565//sequence-specific DNA binding;GO:0019899//enzyme binding	GO:0002467//germinal center formation;GO:0050804//regulation of synaptic transmission;GO:0032092//positive regulation of protein binding;GO:0045637//regulation of myeloid cell differentiation;GO:0001709//cell fate determination;GO:0042113//B cell activation;GO:0001659//temperature homeostasis;GO:0014706//striated muscle tissue development;GO:0003207;GO:0001503//ossification;GO:0045597//positive r…	gi|256072990|ref|XP_002572816.1|/0/myocyte-specific enhancer factor 2a [Schistosoma mansoni]
Sjc_0034430|Sjp_0034430|SJC_S000236.194900	35	3	7.69	0.66	-3.54245	4.189e-08	1.41352e-07	-	-	gi|256073469|ref|XP_002573053.1|/0/zinc finger protein [Schistosoma mansoni]
Sjc_0037950|Sjp_0037950|SJC_S000272.239975	35	0	7.69	0.01	-9.58684	3.42174e-11	1.52277e-10	GO:0005261//cation channel activity	GO:0006936//muscle contraction;GO:0034220//ion transmembrane transport;GO:0030001//metal ion transport	gi|256082630|ref|XP_002577557.1|/1.21746e-119/twik family of potassium channels-related [Schistosoma mansoni]
Sjc_0040470|Sjp_0040470|SJC_S000313.57022	35	0	7.69	0.01	-9.58684	3.42174e-11	1.52451e-10	-	-	gi|256071043|ref|XP_002571851.1|/7.0075e-24/t-box transcription factor tbx20 [Schistosoma mansoni]
Sjc_0043650|Sjp_0043650|SJC_S000358.338980	35	3	7.69	0.66	-3.54245	4.189e-08	1.41413e-07	-	-	gi|238658503|emb|CAZ29558.1|/1.56202e-180/expressed protein [Schistosoma mansoni]
Sjc_0076200|Sjp_0076200|SJC_S001252.122821	35	11	7.69	2.44	-1.6561	0.0003884	0.000813572	-	-	gi|256079809|ref|XP_002576177.1|/0/nucleolar protein NOP56 [Schistosoma mansoni]
Sjc_0076790|Sjp_0076790|SJC_S001290.9007	35	7	7.69	1.55	-2.31072	1.02297e-05	2.6521e-05	-	-	gi|238657262|emb|CAZ28340.1|/1.70971e-84/expressed protein [Schistosoma mansoni]
Sjc_0087690|Sjp_0087690|SJC_S001996.18186	35	0	7.69	0.01	-9.58684	3.42174e-11	1.5324e-10	-	-	gi|256082217|ref|XP_002577356.1|/9.96858e-158/glycosyltransferase 14 family member [Schistosoma mansoni]
Sjc_0089170|Sjp_0089170|SJC_S002227.865	35	0	7.69	0.01	-9.58684	3.42174e-11	1.52626e-10	-	-	gi|56755856|gb|AAW26106.1|/3.00595e-72/SJCHGC03256 protein [Schistosoma japonicum]
Sjc_0089650|Sjp_0089650|SJC_S002241.46939	35	0	7.69	0.01	-9.58684	3.42174e-11	1.53329e-10	-	-	gi|256081052|ref|XP_002576788.1|/1.60283e-116/hypothetical protein [Schistosoma mansoni]
Sjc_0093560|Sjp_0093560|SJC_S002562.23029	35	0	7.69	0.01	-9.58684	3.42174e-11	1.52539e-10	GO:0004672//protein kinase activity;GO:0032559	GO:0048731;GO:0048518;GO:0048583;GO:0006464//protein modification process;GO:0035556//intracellular signal transduction	gi|256081109|ref|XP_002576816.1|/0/protein kinase [Schistosoma mansoni]
Sjc_0118190|Sjp_0118190|SJC_S010063.72	35	5	7.69	1.11	-2.79242	9.02534e-07	2.68382e-06	-	-	gi|256088214|ref|XP_002580245.1|/2.84372e-37/hypothetical protein [Schistosoma mansoni]
Sjc_0000480|Sjp_0000480|SJC_S000001.73084	34	0	7.47	0.01	-9.54496	6.81276e-11	2.95916e-10	GO:0008017//microtubule binding	GO:0031109//microtubule polymerization or depolymerization;GO:0000087//M phase of mitotic cell cycle	gi|256085860|ref|XP_002579129.1|/0/CLASP1 protein (cytoplasmic linker-associated protein 1) [Schistosoma mansoni]
Sjc_0002850|Sjp_0002850|SJC_S000006.797578	34	0	7.47	0.01	-9.54496	6.81276e-11	2.96247e-10	GO:0046872//metal ion binding;GO:0032561;GO:0017111//nucleoside-triphosphatase activity	GO:0009207	gi|256074089|ref|XP_002573359.1|/0/eh domain containing/past-1-related [Schistosoma mansoni]
Sjc_0008030|Sjp_0008030|SJC_S000026.110066	34	0	7.47	0.01	-9.54496	6.81276e-11	2.97576e-10	GO:0042623//ATPase activity, coupled;GO:0008135//translation factor activity, nucleic acid binding;GO:0032559	GO:0006412//translation;GO:0009887//organ morphogenesis;GO:0000288//nuclear-transcribed mRNA catabolic process, deadenylation-dependent decay	gi|241047288|ref|XP_002407236.1|/2.68286e-140/translation initiation factor 4F, helicase subunit, putative [Ixodes scapularis]
Sjc_0014600|Sjp_0014600|SJC_S000064.371515	34	2	7.47	0.44	-4.08553	1.18886e-08	4.21049e-08	GO:0005488//binding;GO:0005261//cation channel activity	GO:0006917//induction of apoptosis;GO:0022402//cell cycle process;GO:0006816//calcium ion transport;GO:0008283//cell proliferation	gi|256077826|ref|XP_002575201.1|/0/cullin [Schistosoma mansoni]
Sjc_0015740|Sjp_0015740|SJC_S000073.113425	34	2	7.47	0.44	-4.08553	1.18886e-08	4.20857e-08	GO:0004672//protein kinase activity;GO:0005515//protein binding;GO:0000166//nucleotide binding	GO:0002682//regulation of immune system process;GO:0032501//multicellular organismal process;GO:0007165//signal transduction;GO:0044237//cellular metabolic process	gi|226481573|emb|CAX73684.1|/0/Tyrosine-protein kinase CSK [Schistosoma japonicum]
Sjc_0015800|Sjp_0015800|SJC_S000073.378310	34	2	7.47	0.44	-4.08553	1.18886e-08	4.20093e-08	GO:0004611//phosphoenolpyruvate carboxykinase activity;GO:0017076//purine nucleotide binding	GO:0044237//cellular metabolic process	gi|56753812|gb|AAW25103.1|/0/SJCHGC06900 protein [Schistosoma japonicum]
Sjc_0022400|Sjp_0022400|SJC_S000124.153833	34	9	7.47	1.99	-1.90834	0.000119498	0.000271961	-	-	gi|76153061|gb|AAX24727.2|/5.18957e-36/SJCHGC03373 protein [Schistosoma japonicum]
Sjc_0024050|Sjp_0024050|SJC_S000138.387168	34	0	7.47	0.01	-9.54496	6.81276e-11	2.97076e-10	GO:0008092//cytoskeletal protein binding;GO:0043169//cation binding	GO:0065008;GO:0030036//actin cytoskeleton organization	gi|256073247|ref|XP_002572943.1|/0/adducin related protein [Schistosoma mansoni]
Sjc_0032860|Sjp_0032860|SJC_S000216.113466	34	0	7.47	0.01	-9.54496	6.81276e-11	2.95751e-10	GO:0005488//binding	GO:0001525//angiogenesis;GO:0030154//cell differentiation	gi|256079271|ref|XP_002575912.1|/1.11149e-175/netrin [Schistosoma mansoni]
Sjc_0040360|Sjp_0040360|SJC_S000312.16056	34	6	7.47	1.33	-2.48968	5.56096e-06	1.49032e-05	-	GO:0007049//cell cycle	gi|76155257|gb|AAX26515.2|/0/SJCHGC03502 protein [Schistosoma japonicum]
Sjc_0045420|Sjp_0045420|SJC_S000387.297110	34	0	7.47	0.01	-9.54496	6.81276e-11	2.9691e-10	GO:0000166//nucleotide binding	-	gi|238665246|emb|CAZ36003.1|/0/expressed protein [Schistosoma mansoni]
Sjc_0047720|Sjp_0047720|SJC_S000422.98432	34	2	7.47	0.44	-4.08553	1.18886e-08	4.20475e-08	-	-	gi|256090641|ref|XP_002581292.1|/9.25748e-91/hypothetical protein [Schistosoma mansoni]
Sjc_0059740|Sjp_0059740|SJC_S000664.38064	34	0	7.47	0.01	-9.54496	6.81276e-11	2.9791e-10	GO:0018024//histone-lysine N-methyltransferase activity;GO:0043565//sequence-specific DNA binding	GO:0034968//histone lysine methylation;GO:0048545//response to steroid hormone stimulus;GO:0033554//cellular response to stress;GO:0006351//transcription, DNA-dependent	gi|76154868|gb|AAX26269.2|/0/SJCHGC04216 protein [Schistosoma japonicum]
Sjc_0061410|Sjp_0061410|SJC_S000707.339584	34	7	7.47	1.55	-2.26884	1.71545e-05	4.28753e-05	-	-	gi|238660146|emb|CAZ31162.1|/0/expressed protein [Schistosoma mansoni]
Sjc_0076400|Sjp_0076400|SJC_S001262.2527	34	2	7.47	0.44	-4.08553	1.18886e-08	4.20666e-08	-	GO:0007067//mitosis	gi|256088712|ref|XP_002580470.1|/0/Spindle assembly checkpoint component MAD1 (Mitotic arrest deficient protein 1) [Schistosoma mansoni]
Sjc_0082800|Sjp_0082800|SJC_S001680.1790	34	0	7.47	0.01	-9.54496	6.81276e-11	2.95093e-10	GO:0004672//protein kinase activity;GO:0032559	GO:0016070//RNA metabolic process;GO:0016049//cell growth;GO:0010468//regulation of gene expression;GO:0000087//M phase of mitotic cell cycle;GO:0006464//protein modification process	gi|256089321|ref|XP_002580760.1|/0/serine/threonine protein kinase [Schistosoma mansoni]
Sjc_0094300|Sjp_0094300|SJC_S002625.2851	34	4	7.47	0.89	-3.06923	3.85842e-07	1.18866e-06	-	-	gi|238662774|emb|CAZ33693.1|/0/expressed protein [Schistosoma mansoni]
Sjc_0134830|Sjp_0134830|SJC_S028071.99346	34	10	7.47	2.22	-1.75055	0.000277288	0.000587145	GO:0005488//binding	-	gi|226479172|emb|CAX73081.1|/0/ariadne 2 [Schistosoma japonicum]
Sjc_0000700|Sjp_0000700|SJC_S000001.749933	33	7	7.25	1.55	-2.22571	2.8644e-05	7.07066e-05	GO:0004672//protein kinase activity;GO:0046872//metal ion binding;GO:0032559	GO:0035556//intracellular signal transduction;GO:0000398//nuclear mRNA splicing, via spliceosome;GO:0006464//protein modification process	gi|256078498|ref|XP_002575532.1|/0/serine/threonine protein kinase [Schistosoma mansoni]
Sjc_0004250|Sjp_0004250|SJC_S000011.612410	33	0	7.25	0.01	-9.50184	1.35644e-10	5.72573e-10	-	-	gi|256087769|ref|XP_002580036.1|/0/Ftz-F1 interacting protein [Schistosoma mansoni]
Sjc_0007270|Sjp_0007270|SJC_S000023.91334	33	2	7.25	0.44	-4.04241	2.24268e-08	7.74202e-08	GO:0005488//binding	GO:0006412//translation	gi|226481489|emb|CAX73642.1|/2.66541e-76/Eukaryotic translation initiation factor 3 subunit 12 [Schistosoma japonicum]
Sjc_0013590|Sjp_0013590|SJC_S000059.325525	33	7	7.25	1.55	-2.22571	2.8644e-05	7.07515e-05	GO:0017111//nucleoside-triphosphatase activity;GO:0000166//nucleotide binding	GO:0009987//cellular process	gi|256083867|ref|XP_002578157.1|/0/dynein heavy chain [Schistosoma mansoni]
Sjc_0024090|Sjp_0024090|SJC_S000138.480798	33	2	7.25	0.44	-4.04241	2.24268e-08	7.73859e-08	-	-	gi|238658116|emb|CAZ29180.1|/0/expressed protein [Schistosoma mansoni]
Sjc_0027320|Sjp_0027320|SJC_S000166.33293	33	8	7.25	1.77	-2.03423	7.74746e-05	0.000178196	GO:0022891//substrate-specific transmembrane transporter activity	GO:0006810//transport	gi|256088860|ref|XP_002580541.1|/0/sodium/sialic acid cotransporter [Schistosoma mansoni]
Sjc_0030970|Sjp_0030970|SJC_S000198.91417	33	0	7.25	0.01	-9.50184	1.35644e-10	5.73505e-10	GO:0016881//acid-amino acid ligase activity;GO:0008324//cation transmembrane transporter activity;GO:0032559	GO:0043412;GO:0006812//cation transport	gi|256074047|ref|XP_002573338.1|/4.53173e-96/axon guidance protein; slit [Schistosoma mansoni]
Sjc_0032920|Sjp_0032920|SJC_S000217.113549	33	0	7.25	0.01	-9.50184	1.35644e-10	5.70717e-10	GO:0005515//protein binding;GO:0004888//transmembrane receptor activity	GO:0048731;GO:0044260;GO:0080090//regulation of primary metabolic process;GO:0016055//Wnt receptor signaling pathway;GO:0031323//regulation of cellular metabolic process;GO:0001503//ossification;GO:0007154//cell communication;GO:0030154//cell differentiation;GO:0048523//negative regulation of cellular process;GO:0060255	gi|169823468|gb|ACA96798.1|/0/frizzled 7 [Schistosoma japonicum]
Sjc_0034110|Sjp_0034110|SJC_S000233.218917	33	0	7.25	0.01	-9.50184	1.35644e-10	5.74441e-10	-	-	gi|256087462|ref|XP_002579888.1|/9.63714e-107/lung seven transmembrane receptor [Schistosoma mansoni]
Sjc_0039960|Sjp_0039960|SJC_S000305.130696	33	4	7.25	0.89	-3.0261	6.91748e-07	2.07046e-06	-	-	gi|226489176|emb|CAX74937.1|/0/Putative RNA-binding protein 15B [Schistosoma japonicum]
Sjc_0040110|Sjp_0040110|SJC_S000307.229515	33	0	7.25	0.01	-9.50184	1.35644e-10	5.71953e-10	GO:0016301//kinase activity;GO:0005488//binding	-	gi|256081864|ref|XP_002577187.1|/2.91502e-174/protein kinase [Schistosoma mansoni]
Sjc_0041010|Sjp_0041010|SJC_S000318.206692	33	9	7.25	1.99	-1.86521	0.000190899	0.000417384	GO:0003677//DNA binding	GO:0006351//transcription, DNA-dependent	gi|226479718|emb|CAX73155.1|/0/hypothetical protein [Schistosoma japonicum]
Sjc_0046140|Sjp_0046140|SJC_S000399.263341	33	0	7.25	0.01	-9.50184	1.35644e-10	5.73817e-10	GO:0005488//binding;GO:0004175//endopeptidase activity	GO:0019538//protein metabolic process	gi|76155524|gb|AAX26815.2|/2.98313e-90/SJCHGC02674 protein [Schistosoma japonicum]
Sjc_0046490|Sjp_0046490|SJC_S000407.34676	33	4	7.25	0.89	-3.0261	6.91748e-07	2.07205e-06	GO:0042625//ATPase activity, coupled to transmembrane movement of ions;GO:0046872//metal ion binding;GO:0005548//phospholipid transporter activity;GO:0032559	GO:0009206;GO:0006869//lipid transport;GO:0008283//cell proliferation	gi|256090526|ref|XP_002581238.1|/0/phospholipid-transporting atpase [Schistosoma mansoni]
Sjc_0047220|Sjp_0047220|SJC_S000416.233410	33	0	7.25	0.01	-9.50184	1.35644e-10	5.70101e-10	-	-	gi|256084436|ref|XP_002578435.1|/0/monocarboxylate transporter [Schistosoma mansoni]
Sjc_0056190|Sjp_0056190|SJC_S000585.27789	33	7	7.25	1.55	-2.22571	2.8644e-05	7.07291e-05	GO:0005488//binding	GO:0006406//mRNA export from nucleus	gi|256053015|ref|XP_002570009.1|/2.05524e-134/hepatocellular carcinoma-associated antigen [Schistosoma mansoni]
Sjc_0059920|Sjp_0059920|SJC_S000671.24188	33	0	7.25	0.01	-9.50184	1.35644e-10	5.75066e-10	-	-	gi|256090034|ref|XP_002581030.1|/2.00365e-56/hypothetical protein [Schistosoma mansoni]
Sjc_0068320|Sjp_0068320|SJC_S000907.11321	33	8	7.25	1.77	-2.03423	7.74746e-05	0.000178249	-	-	gi|238662231|emb|CAZ33178.1|/1.40064e-114/expressed protein [Schistosoma mansoni]
Sjc_0069020|Sjp_0069020|SJC_S000933.20870	33	5	7.25	1.11	-2.70742	2.77192e-06	7.74308e-06	-	GO:0009987//cellular process;GO:0032501//multicellular organismal process	gi|226490260|emb|CAX69372.1|/0/Signal transducing adaptor molecule [Schistosoma japonicum]
Sjc_0073870|Sjp_0073870|SJC_S001131.6974	33	4	7.25	0.89	-3.0261	6.91748e-07	2.07125e-06	-	GO:0010467//gene expression;GO:0016070//RNA metabolic process	gi|226479000|emb|CAX72995.1|/0/poly (A) polymerase beta [Schistosoma japonicum]
Sjc_0081040|Sjp_0081040|SJC_S001563.111764	33	0	7.25	0.01	-9.50184	1.35644e-10	5.71643e-10	-	-	gi|256092990|ref|XP_002582160.1|/6.18984e-139/Septation ring formation regulator ezrA [Schistosoma mansoni]
Sjc_0113670|Sjp_0113670|SJC_S008022.4990	33	3	7.25	0.66	-3.45744	1.4186e-07	4.53161e-07	-	-	gi|56756561|gb|AAW26453.1|/0/SJCHGC00908 protein [Schistosoma japonicum]
Sjc_0116270|Sjp_0116270|SJC_S008726.48	33	0	7.25	0.01	-9.50184	1.35644e-10	5.71334e-10	-	-	gi|256074443|ref|XP_002573534.1|/3.74329e-66/aldehyde dehydrogenase [Schistosoma mansoni]
Sjc_0002700|Sjp_0002700|SJC_S000006.345871	32	0	7.03	0.01	-9.45738	2.70072e-10	1.10585e-09	GO:0004812//aminoacyl-tRNA ligase activity;GO:0032559	GO:0006418//tRNA aminoacylation for protein translation	gi|256089093|ref|XP_002580651.1|/0/valine-tRNA ligase [Schistosoma mansoni]
Sjc_0011180|Sjp_0011180|SJC_S000043.166391	32	9	7.03	1.99	-1.82076	0.000303306	0.000640495	GO:0004030//aldehyde dehydrogenase [NAD(P)+] activity;GO:0051287//NAD binding;GO:0042562//hormone binding;GO:0042802//identical protein binding	GO:0021536//diencephalon development;GO:0042221//response to chemical stimulus;GO:0048562//embryonic organ morphogenesis;GO:0043010//camera-type eye development;GO:0021756//striatum development;GO:0006915//apoptosis;GO:0016331//morphogenesis of embryonic epithelium;GO:0042573//retinoic acid metabolic process	gi|256074840|ref|XP_002573730.1|/8.01474e-111/aldehyde dehydrogenase [Schistosoma mansoni]
Sjc_0015960|Sjp_0015960|SJC_S000075.377079	32	4	7.03	0.89	-2.98165	1.2367e-06	3.58847e-06	GO:0016879//ligase activity, forming carbon-nitrogen bonds;GO:0032559	GO:0006464//protein modification process	gi|56756080|gb|AAW26218.1|/8.96699e-161/SJCHGC01051 protein [Schistosoma japonicum]
Sjc_0025720|Sjp_0025720|SJC_S000152.63106	32	0	7.03	0.01	-9.45738	2.70072e-10	1.11052e-09	-	-	gi|226469148|emb|CAX70053.1|/3.62471e-163/Gamma-soluble NSF attachment protein [Schistosoma japonicum]
Sjc_0028790|Sjp_0028790|SJC_S000180.551705	32	0	7.03	0.01	-9.45738	2.70072e-10	1.11405e-09	-	-	gi|238662181|emb|CAZ33130.1|/0/expressed protein [Schistosoma mansoni]
Sjc_0031350|Sjp_0031350|SJC_S000200.562614	32	0	7.03	0.01	-9.45738	2.70072e-10	1.10876e-09	-	-	gi|226479226|emb|CAX73108.1|/0/GTP-binding protein 2 [Schistosoma japonicum]
Sjc_0035580|Sjp_0035580|SJC_S000250.459642	32	4	7.03	0.89	-2.98165	1.2367e-06	3.58981e-06	GO:0005488//binding	GO:0045935;GO:0006354//transcription elongation, DNA-dependent	gi|226479042|emb|CAX73016.1|/0/structure specific recognition protein 1 [Schistosoma japonicum]
Sjc_0060140|Sjp_0060140|SJC_S000680.42686	32	0	7.03	0.01	-9.45738	2.70072e-10	1.10935e-09	-	-	gi|256084128|ref|XP_002578284.1|/0/SLAP [Schistosoma mansoni]
Sjc_0069050|Sjp_0069050|SJC_S000933.55502	32	3	7.03	0.66	-3.41299	2.60222e-07	8.18832e-07	-	-	gi|238659810|emb|CAZ30833.1|/2.1876e-111/expressed protein [Schistosoma mansoni]
Sjc_0070930|Sjp_0070930|SJC_S000995.21028	32	3	7.03	0.66	-3.41299	2.60222e-07	8.17841e-07	GO:0004721//phosphoprotein phosphatase activity	GO:0016477//cell migration;GO:0048592//eye morphogenesis;GO:0019538//protein metabolic process;GO:0030154//cell differentiation;GO:0009057//macromolecule catabolic process;GO:0007096//regulation of exit from mitosis;GO:0007560//imaginal disc morphogenesis	gi|256073837|ref|XP_002573234.1|/0/cell division cycle 20 (fizzy)-related [Schistosoma mansoni]
Sjc_0071670|Sjp_0071670|SJC_S001019.260298	32	0	7.03	0.01	-9.45738	2.70072e-10	1.10701e-09	GO:0004672//protein kinase activity;GO:0032559	GO:0006464//protein modification process	gi|256087180|ref|XP_002579753.1|/0/kinase [Schistosoma mansoni]
Sjc_0073880|Sjp_0073880|SJC_S001132.2946	32	0	7.03	0.01	-9.45738	2.70072e-10	1.11641e-09	-	-	gi|256071458|ref|XP_002572057.1|/0/IPR001194 DENNdomain-containing protein [Schistosoma mansoni]
Sjc_0077070|Sjp_0077070|SJC_S001295.211437	32	6	7.03	1.33	-2.4021	1.61716e-05	4.14292e-05	-	-	gi|226468316|emb|CAX69835.1|/0/hypothetical protein [Schistosoma japonicum]
Sjc_0089180|Sjp_0089180|SJC_S002228.11926	32	0	7.03	0.01	-9.45738	2.70072e-10	1.10469e-09	-	-	gi|238663801|emb|CAZ34666.1|/0/expressed protein [Schistosoma mansoni]
Sjc_0089200|Sjp_0089200|SJC_S002229.1161	32	0	7.03	0.01	-9.45738	2.70072e-10	1.11169e-09	-	-	gi|76154901|gb|AAX26296.2|/3.446e-140/SJCHGC09071 protein [Schistosoma japonicum]
Sjc_0091900|Sjp_0091900|SJC_S002463.36509	32	0	7.03	0.01	-9.45738	2.70072e-10	1.1111e-09	GO:0005488//binding;GO:0005216//ion channel activity	GO:0070838//divalent metal ion transport;GO:0009416//response to light stimulus	gi|256081177|ref|XP_002576849.1|/1.70013e-37/transient receptor potential channel 4 [Schistosoma mansoni]
Sjc_0110550|Sjp_0110550|SJC_S007088.1730	32	0	7.03	0.01	-9.45738	2.70072e-10	1.10993e-09	-	-	gi|256073885|ref|XP_002573258.1|/1.1662e-118/jumonji domain containing protein [Schistosoma mansoni]
Sjc_0114690|Sjp_0114690|SJC_S008388.596	32	0	7.03	0.01	-9.45738	2.70072e-10	1.11287e-09	-	GO:0006629//lipid metabolic process	gi|76157182|gb|AAX28185.2|/4.14118e-42/SJCHGC07662 protein [Schistosoma japonicum]
Sjc_0118410|Sjp_0118410|SJC_S010136.1580	32	2	7.03	0.44	-3.99795	4.2243e-08	1.42112e-07	GO:0004674//protein serine/threonine kinase activity;GO:0060089;GO:0005543//phospholipid binding;GO:0005102//receptor binding;GO:0032559	GO:0003002//regionalization;GO:0009968//negative regulation of signal transduction;GO:0007602//phototransduction;GO:0006464//protein modification process	gi|76158572|gb|AAW25630.2|/3.90459e-56/SJCHGC09121 protein [Schistosoma japonicum]
Sjc_0006810|Sjp_0006810|SJC_S000021.990065	31	2	6.81	0.44	-3.95208	7.94432e-08	2.60178e-07	-	-	gi|56755149|gb|AAW25754.1|/2.79883e-112/SJCHGC06438 protein [Schistosoma japonicum]
Sjc_0009170|Sjp_0009170|SJC_S000031.485324	31	0	6.81	0.01	-9.41151	5.3772e-10	2.15864e-09	GO:0003774//motor activity;GO:0000166//nucleotide binding	GO:0048870//cell motility;GO:0009605//response to external stimulus	gi|194221240|ref|XP_001915928.1|/0/PREDICTED: similar to KIAA1410 protein [Equus caballus]
Sjc_0021600|Sjp_0021600|SJC_S000117.321039	31	3	6.81	0.66	-3.36712	4.76244e-07	1.46023e-06	-	-	gi|238662357|emb|CAZ33300.1|/0/expressed protein [Schistosoma mansoni]
Sjc_0026170|Sjp_0026170|SJC_S000155.281971	31	0	6.81	0.01	-9.41151	5.3772e-10	2.14208e-09	GO:0015075//ion transmembrane transporter activity	GO:0030001//metal ion transport	gi|256084475|ref|XP_002578454.1|/0/transient receptor potential cation channel subfamily m member [Schistosoma mansoni]
Sjc_0031670|Sjp_0031670|SJC_S000204.33117	31	0	6.81	0.01	-9.41151	5.3772e-10	2.14647e-09	-	-	gi|256079434|ref|XP_002575992.1|/7.13002e-155/formin binding protein and related proteins [Schistosoma mansoni]
Sjc_0033200|Sjp_0033200|SJC_S000220.65225	31	9	6.81	1.99	-1.77489	0.000479154	0.000996968	GO:0008641//small protein activating enzyme activity;GO:0016874//ligase activity;GO:0005102//receptor binding;GO:0046983//protein dimerization activity;GO:0000166//nucleotide binding	GO:0000278//mitotic cell cycle;GO:0032446//protein modification by small protein conjugation;GO:0006355//regulation of transcription, DNA-dependent	gi|256081134|ref|XP_002576828.1|/0/ubiquitin-activating enzyme E1C [Schistosoma mansoni]
Sjc_0034910|Sjp_0034910|SJC_S000241.73619	31	2	6.81	0.44	-3.95208	7.94432e-08	2.5996e-07	GO:0016773//phosphotransferase activity, alcohol group as acceptor;GO:0032559	GO:0040011//locomotion;GO:0006796//phosphate metabolic process;GO:0006007//glucose catabolic process	gi|226484556|emb|CAX74187.1|/6.27733e-122/Hexokinase A [Schistosoma japonicum]
Sjc_0035050|Sjp_0035050|SJC_S000245.97047	31	0	6.81	0.01	-9.41151	5.3772e-10	2.15199e-09	GO:0016301//kinase activity;GO:0003676//nucleic acid binding;GO:0008134//transcription factor binding	GO:0031325//positive regulation of cellular metabolic process;GO:0006357//regulation of transcription from RNA polymerase II promoter;GO:0051325//interphase;GO:0006352//transcription initiation, DNA-dependent;GO:0006468//protein phosphorylation	gi|256052632|ref|XP_002569866.1|/0/transcription initiation factor tfiid [Schistosoma mansoni]
Sjc_0045140|Sjp_0045140|SJC_S000384.312419	31	0	6.81	0.01	-9.41151	5.3772e-10	2.14867e-09	-	GO:0032940//secretion by cell;GO:0032501//multicellular organismal process	gi|56758338|gb|AAW27309.1|/4.5009e-52/SJCHGC05979 protein [Schistosoma japonicum]
Sjc_0047800|Sjp_0047800|SJC_S000423.308707	31	0	6.81	0.01	-9.41151	5.3772e-10	2.15975e-09	-	-	gi|227284342|emb|CAY16888.1|/7.23403e-52/expressed protein [Schistosoma mansoni]
Sjc_0050640|Sjp_0050640|SJC_S000474.118405	31	0	6.81	0.01	-9.41151	5.3772e-10	2.1542e-09	-	-	gi|256087844|ref|XP_002580073.1|/0/Host cell factor (dHcf) [Contains: HCF N-terminal chain; HCF C-terminal chain] [Schistosoma mansoni]
Sjc_0055630|Sjp_0055630|SJC_S000578.169681	31	0	6.81	0.01	-9.41151	5.3772e-10	2.15531e-09	-	-	gi|238664121|emb|CAZ34976.1|/0/expressed protein [Schistosoma mansoni]
Sjc_0075500|Sjp_0075500|SJC_S001213.1134	31	4	6.81	0.89	-2.93578	2.20442e-06	6.17777e-06	GO:0005515//protein binding	-	gi|256078835|ref|XP_002575699.1|/0/DNAj-related [Schistosoma mansoni]
Sjc_0084630|Sjp_0084630|SJC_S001775.104262	31	7	6.81	1.55	-2.13539	7.8775e-05	0.000180813	GO:0000166//nucleotide binding	-	gi|56753333|gb|AAW24870.1|/0/SJCHGC05831 protein [Schistosoma japonicum]
Sjc_0086070|Sjp_0086070|SJC_S001845.8735	31	2	6.81	0.44	-3.95208	7.94432e-08	2.60069e-07	-	-	gi|256085875|ref|XP_002579136.1|/0/tfiia large subunit [Schistosoma mansoni]
Sjc_0089740|Sjp_0089740|SJC_S002246.9668	31	0	6.81	0.01	-9.41151	5.3772e-10	2.16198e-09	-	-	gi|256087742|ref|XP_002580023.1|/0/hypothetical protein [Schistosoma mansoni]
Sjc_0095580|Sjp_0095580|SJC_S002796.7749	31	4	6.81	0.89	-2.93578	2.20442e-06	6.17555e-06	GO:0005488//binding;GO:0016787//hydrolase activity	GO:0006352//transcription initiation, DNA-dependent	gi|56756723|gb|AAW26533.1|/6.18583e-154/SJCHGC05808 protein [Schistosoma japonicum]
Sjc_0105710|Sjp_0105710|SJC_S004553.420	31	7	6.81	1.55	-2.13539	7.8775e-05	0.00018092	-	-	gi|226487714|emb|CAX74727.1|/2.58622e-58/hypothetical protein [Schistosoma japonicum]
Sjc_0000510|Sjp_0000510|SJC_S000001.159537	30	3	6.59	0.66	-3.31974	8.69486e-07	2.58753e-06	-	-	gi|76156083|gb|AAX27317.2|/2.20006e-161/SJCHGC04629 protein [Schistosoma japonicum]
Sjc_0002150|Sjp_0002150|SJC_S000004.986182	30	0	6.59	0.01	-9.36413	1.07061e-09	4.16689e-09	GO:0019900//kinase binding;GO:0000166//nucleotide binding;GO:0004702//receptor signaling protein serine/threonine kinase activity	GO:0007172//signal complex assembly;GO:0032868//response to insulin stimulus;GO:0001932//regulation of protein phosphorylation;GO:0048858//cell projection morphogenesis;GO:0031175//neuron projection development;GO:0006935//chemotaxis;GO:0007265//Ras protein signal transduction;GO:0048741//skeletal muscle fiber development;GO:0001700//embryonic development via the syncytial blastoderm;GO:0065008;G…	gi|256083836|ref|XP_002578142.1|/0/protein kinase [Schistosoma mansoni]
Sjc_0009370|Sjp_0009370|SJC_S000031.982779	30	0	6.59	0.01	-9.36413	1.07061e-09	4.15857e-09	-	-	gi|256075944|ref|XP_002574275.1|/6.4871e-75/PDZ domain protein [Schistosoma mansoni]
Sjc_0009440|Sjp_0009440|SJC_S000032.33288	30	5	6.59	1.11	-2.56972	1.45357e-05	3.72995e-05	-	-	gi|256088810|ref|XP_002580517.1|/1.43198e-170/endo beta n-acetylglucosaminidase [Schistosoma mansoni]
Sjc_0022690|Sjp_0022690|SJC_S000126.271382	30	2	6.59	0.44	-3.9047	1.49153e-07	4.75287e-07	-	GO:0080090//regulation of primary metabolic process;GO:0009889//regulation of biosynthetic process;GO:0051234//establishment of localization	gi|256083732|ref|XP_002578093.1|/0/phospholipid transport protein [Schistosoma mansoni]
Sjc_0026440|Sjp_0026440|SJC_S000159.444159	30	4	6.59	0.89	-2.8884	3.9171e-06	1.08217e-05	-	GO:0016573//histone acetylation	gi|256088989|ref|XP_002580602.1|/0/bromodomain-containing nuclear protein 1 brd1 [Schistosoma mansoni]
Sjc_0033530|Sjp_0033530|SJC_S000226.220748	30	0	6.59	0.01	-9.36413	1.07061e-09	4.17106e-09	-	-	gi|227287531|emb|CAY17893.1|/6.82455e-59/expressed protein [Schistosoma mansoni]
Sjc_0043670|Sjp_0043670|SJC_S000359.7535	30	3	6.59	0.66	-3.31974	8.69486e-07	2.58852e-06	-	-	gi|256088516|ref|XP_002580378.1|/2.23972e-111/DEAD box ATP-dependent RNA helicase [Schistosoma mansoni]
Sjc_0046900|Sjp_0046900|SJC_S000413.232423	30	4	6.59	0.89	-2.8884	3.9171e-06	1.08179e-05	-	GO:0007166//cell surface receptor linked signaling pathway	gi|226467584|emb|CAX69668.1|/0/guanine nucleotide binding protein (G protein), beta, other [Schistosoma japonicum]
Sjc_0055680|Sjp_0055680|SJC_S000578.281521	30	0	6.59	0.01	-9.36413	1.07061e-09	4.18152e-09	GO:0004672//protein kinase activity	-	gi|256085046|ref|XP_002578735.1|/0/tyrosine kinase [Schistosoma mansoni]
Sjc_0056760|Sjp_0056760|SJC_S000591.136744	30	4	6.59	0.89	-2.8884	3.9171e-06	1.08102e-05	GO:0005488//binding	GO:0009987//cellular process	gi|226467592|emb|CAX69672.1|/1.33407e-129/Kaptin [Schistosoma japonicum]
Sjc_0062480|Sjp_0062480|SJC_S000726.44629	30	2	6.59	0.44	-3.9047	1.49153e-07	4.75482e-07	GO:0003824//catalytic activity	GO:0043170;GO:0044238//primary metabolic process	gi|256082931|ref|XP_002577705.1|/4.84231e-86/partner of ralbp-1 [Schistosoma mansoni]
Sjc_0068000|Sjp_0068000|SJC_S000900.131576	30	2	6.59	0.44	-3.9047	1.49153e-07	4.76262e-07	GO:0017111//nucleoside-triphosphatase activity;GO:0000166//nucleotide binding;GO:0015405	-	gi|256086079|ref|XP_002579233.1|/0/ATP-dependent transporter [Schistosoma mansoni]
Sjc_0068410|Sjp_0068410|SJC_S000909.834	30	0	6.59	0.01	-9.36413	1.07061e-09	4.18361e-09	-	-	gi|76156552|gb|AAX27738.2|/5.73462e-152/SJCHGC04774 protein [Schistosoma japonicum]
Sjc_0081470|Sjp_0081470|SJC_S001577.30261	30	0	6.59	0.01	-9.36413	1.07061e-09	4.1565e-09	GO:0016421//CoA carboxylase activity;GO:0032559;GO:0019842//vitamin binding	GO:0006732//coenzyme metabolic process;GO:0015980//energy derivation by oxidation of organic compounds;GO:0009893//positive regulation of metabolic process;GO:0010033//response to organic substance;GO:0003333//amino acid transmembrane transport;GO:0051260//protein homooligomerization;GO:0019217//regulation of fatty acid metabolic process	gi|256070870|ref|XP_002571765.1|/0/acetyl-CoA carboxylase [Schistosoma mansoni]
Sjc_0092990|Sjp_0092990|SJC_S002530.6088	30	2	6.59	0.44	-3.9047	1.49153e-07	4.75871e-07	-	-	gi|256084790|ref|XP_002578609.1|/7.68794e-22/hypothetical protein [Schistosoma mansoni]
Sjc_0100180|Sjp_0100180|SJC_S003730.27479	30	0	6.59	0.01	-9.36413	1.07061e-09	4.15029e-09	-	-	gi|256087255|ref|XP_002579789.1|/0/smg-7 (suppressor with morphological effect on genitalia protein 7) [Schistosoma mansoni]
Sjc_0103900|Sjp_0103900|SJC_S004173.354	30	2	6.59	0.44	-3.9047	1.49153e-07	4.76066e-07	GO:0016879//ligase activity, forming carbon-nitrogen bonds;GO:0000166//nucleotide binding	GO:0009209//pyrimidine ribonucleoside triphosphate biosynthetic process;GO:0042221//response to chemical stimulus	gi|256074892|ref|XP_002573756.1|/0/CTP synthase [Schistosoma mansoni]
Sjc_0112950|Sjp_0112950|SJC_S007871.412	30	0	6.59	0.01	-9.36413	1.07061e-09	4.17523e-09	-	-	gi|76155541|gb|AAX26832.2|/6.15399e-84/SJCHGC02456 protein [Schistosoma japonicum]
Sjc_0123440|Sjp_0123440|SJC_S015850.6289	30	5	6.59	1.11	-2.56972	1.45357e-05	3.73241e-05	-	-	gi|76154501|gb|AAX25974.2|/2.22778e-89/SJCHGC06038 protein [Schistosoma japonicum]
Sjc_0009150|Sjp_0009150|SJC_S000031.412373	29	0	6.37	0.01	-9.31515	2.13162e-09	8.15777e-09	GO:0016787//hydrolase activity	-	gi|56758154|gb|AAW27217.1|/3.34779e-161/SJCHGC09306 protein [Schistosoma japonicum]
Sjc_0010530|Sjp_0010530|SJC_S000039.591889	29	4	6.37	0.89	-2.83942	6.93738e-06	1.85092e-05	GO:0003676//nucleic acid binding;GO:0034062//RNA polymerase activity	GO:0010467//gene expression	gi|256080007|ref|XP_002576275.1|/0/t3/t7 bacteriophage-related mitochodrial DNA-directed rna polymerase [Schistosoma mansoni]
Sjc_0020380|Sjp_0020380|SJC_S000110.47082	29	0	6.37	0.01	-9.31515	2.13162e-09	8.10598e-09	-	-	gi|256085470|ref|XP_002578944.1|/1.49158e-42/hypothetical protein [Schistosoma mansoni]
Sjc_0021210|Sjp_0021210|SJC_S000115.98432	29	0	6.37	0.01	-9.31515	2.13162e-09	8.14576e-09	GO:0032561	GO:0006810//transport	gi|256079686|ref|XP_002576116.1|/0/GTP-binding protein-related [Schistosoma mansoni]
Sjc_0027010|Sjp_0027010|SJC_S000163.307337	29	0	6.37	0.01	-9.31515	2.13162e-09	8.12185e-09	GO:0051536//iron-sulfur cluster binding;GO:0050136//NADH dehydrogenase (quinone) activity	GO:0012501//programmed cell death;GO:0022900//electron transport chain;GO:0009205;GO:0045333//cellular respiration;GO:0042391//regulation of membrane potential	gi|226479780|emb|CAX73186.1|/0/NADH dehydrogenase (ubiquinone) Fe-S protein 1 [Schistosoma japonicum]
Sjc_0027470|Sjp_0027470|SJC_S000167.195313	29	5	6.37	1.11	-2.52073	2.5059e-05	6.20539e-05	-	-	gi|56752909|gb|AAW24666.1|/1.44492e-101/SJCHGC04616 protein [Schistosoma japonicum]
Sjc_0029300|Sjp_0029300|SJC_S000185.447270	29	4	6.37	0.89	-2.83942	6.93738e-06	1.85028e-05	-	-	gi|56757157|gb|AAW26750.1|/4.33946e-63/unknown [Schistosoma japonicum]
Sjc_0029890|Sjp_0029890|SJC_S000191.457655	29	3	6.37	0.66	-3.27076	1.58335e-06	4.55529e-06	-	-	gi|256075519|ref|XP_002574066.1|/3.03899e-103/zinc binding dehydrogenase [Schistosoma mansoni]
Sjc_0033540|Sjp_0033540|SJC_S000226.230930	29	0	6.37	0.01	-9.31515	2.13162e-09	8.15376e-09	-	-	gi|238659555|emb|CAZ30585.1|/1.88969e-106/expressed protein [Schistosoma mansoni]
Sjc_0036370|Sjp_0036370|SJC_S000257.315422	29	5	6.37	1.11	-2.52073	2.5059e-05	6.20736e-05	-	-	gi|76153280|gb|AAX24923.2|/8.59206e-91/SJCHGC07288 protein [Schistosoma japonicum]
Sjc_0037980|Sjp_0037980|SJC_S000272.350332	29	0	6.37	0.01	-9.31515	2.13162e-09	8.08624e-09	-	-	gi|256082634|ref|XP_002577559.1|/1.50398e-89/regulator of G protein signaling [Schistosoma mansoni]
Sjc_0042740|Sjp_0042740|SJC_S000343.204032	29	4	6.37	0.89	-2.83942	6.93738e-06	1.84965e-05	-	-	gi|226482422|emb|CAX73810.1|/2.57777e-83/hypothetical protein [Schistosoma japonicum]
Sjc_0042780|Sjp_0042780|SJC_S000343.349677	29	0	6.37	0.01	-9.31515	2.13162e-09	8.09808e-09	-	GO:0044248//cellular catabolic process	gi|256080456|ref|XP_002576497.1|/0/hypothetical protein [Schistosoma mansoni]
Sjc_0042910|Sjp_0042910|SJC_S000345.176738	29	0	6.37	0.01	-9.31515	2.13162e-09	8.1298e-09	-	-	gi|256083163|ref|XP_002577819.1|/6.89826e-150/hypothetical protein [Schistosoma mansoni]
Sjc_0043300|Sjp_0043300|SJC_S000353.118165	29	2	6.37	0.44	-3.85572	2.79534e-07	8.67681e-07	-	-	gi|226482432|emb|CAX73815.1|/0/hypothetical protein [Schistosoma japonicum]
Sjc_0051680|Sjp_0051680|SJC_S000489.109284	29	0	6.37	0.01	-9.31515	2.13162e-09	8.12582e-09	-	-	gi|238658632|emb|CAZ29684.1|/1.83777e-155/expressed protein [Schistosoma mansoni]
Sjc_0052350|Sjp_0052350|SJC_S000496.73931	29	0	6.37	0.01	-9.31515	2.13162e-09	8.05877e-09	GO:0042625//ATPase activity, coupled to transmembrane movement of ions;GO:0046872//metal ion binding;GO:0005548//phospholipid transporter activity;GO:0032559	GO:0009206;GO:0006869//lipid transport	gi|256088057|ref|XP_002580176.1|/8.7962e-143/cation-transporting ATPase [Schistosoma mansoni]
Sjc_0061890|Sjp_0061890|SJC_S000717.93811	29	0	6.37	0.01	-9.31515	2.13162e-09	8.14976e-09	-	-	gi|256079204|ref|XP_002575879.1|/5.5271e-113/zinc finger protein [Schistosoma mansoni]
Sjc_0063630|Sjp_0063630|SJC_S000762.7344	29	0	6.37	0.01	-9.31515	2.13162e-09	8.10203e-09	-	-	gi|256084042|ref|XP_002578242.1|/0/zinc finger protein [Schistosoma mansoni]
Sjc_0067310|Sjp_0067310|SJC_S000859.19068	29	6	6.37	1.33	-2.25987	7.76756e-05	0.000178553	GO:0005488//binding	-	gi|226479884|emb|CAX73238.1|/8.76117e-90/hypothetical protein [Schistosoma japonicum]
Sjc_0068470|Sjp_0068470|SJC_S000910.107989	29	3	6.37	0.66	-3.27076	1.58335e-06	4.55192e-06	GO:0016641//oxidoreductase activity, acting on the CH-NH2 group of donors, oxygen as acceptor;GO:0000166//nucleotide binding	GO:0008614//pyridoxine metabolic process	gi|256080369|ref|XP_002576454.1|/6.7914e-115/pyridoxamine 5'-phosphate oxidase [Schistosoma mansoni]
Sjc_0069690|Sjp_0069690|SJC_S000962.183099	29	3	6.37	0.66	-3.27076	1.58335e-06	4.5536e-06	-	-	gi|226467598|emb|CAX69675.1|/0/solute carrier family 16 member 1 [Schistosoma japonicum]
Sjc_0072560|Sjp_0072560|SJC_S001039.47911	29	0	6.37	0.01	-9.31515	2.13162e-09	8.07052e-09	GO:0004112//cyclic-nucleotide phosphodiesterase activity;GO:0043169//cation binding	GO:0023052//signaling	gi|76155645|gb|AAX26934.2|/8.66567e-58/SJCHGC03341 protein [Schistosoma japonicum]
Sjc_0074010|Sjp_0074010|SJC_S001144.18947	29	0	6.37	0.01	-9.31515	2.13162e-09	8.07444e-09	-	-	gi|238658435|emb|CAZ29491.1|/0/expressed protein [Schistosoma mansoni]
Sjc_0074590|Sjp_0074590|SJC_S001164.6973	29	0	6.37	0.01	-9.31515	2.13162e-09	8.11788e-09	-	-	gi|238660478|emb|CAZ31478.1|/1.52499e-68/expressed protein [Schistosoma mansoni]
Sjc_0076620|Sjp_0076620|SJC_S001277.23204	29	0	6.37	0.01	-9.31515	2.13162e-09	8.08231e-09	-	-	gi|76153431|gb|AAX25059.2|/3.60325e-66/SJCHGC09196 protein [Schistosoma japonicum]
Sjc_0083370|Sjp_0083370|SJC_S001704.37944	29	6	6.37	1.33	-2.25987	7.76756e-05	0.000178606	-	-	-
Sjc_0083920|Sjp_0083920|SJC_S001736.1502	29	6	6.37	1.33	-2.25987	7.76756e-05	0.0001785	-	-	gi|238662109|emb|CAZ33061.1|/1.23712e-41/expressed protein [Schistosoma mansoni]
Sjc_0090400|Sjp_0090400|SJC_S002290.5814	29	0	6.37	0.01	-9.31515	2.13162e-09	8.13777e-09	-	-	gi|226467628|emb|CAX69690.1|/0/Ras-associated and pleckstrin homology domains-containing protein 1 [Schistosoma japonicum]
Sjc_0090610|Sjp_0090610|SJC_S002310.18408	29	7	6.37	1.55	-2.03903	0.000212366	0.000462631	GO:0016301//kinase activity	GO:0009987//cellular process;GO:0008152//metabolic process	gi|226481401|emb|CAX73598.1|/5.21241e-117/RIO kinase 1 [Schistosoma japonicum]
Sjc_0091330|Sjp_0091330|SJC_S002394.1077	29	0	6.37	0.01	-9.31515	2.13162e-09	8.07837e-09	-	-	gi|238667048|emb|CAZ37436.1|/0/expressed protein [Schistosoma mansoni]
Sjc_0095230|Sjp_0095230|SJC_S002740.3268	29	0	6.37	0.01	-9.31515	2.13162e-09	8.0666e-09	-	-	gi|76155285|gb|AAX26545.2|/0/SJCHGC04788 protein [Schistosoma japonicum]
Sjc_0106110|Sjp_0106110|SJC_S004722.56	29	0	6.37	0.01	-9.31515	2.13162e-09	8.09018e-09	-	-	gi|76153287|gb|AAX24929.2|/7.72923e-177/SJCHGC04664 protein [Schistosoma japonicum]
Sjc_0112550|Sjp_0112550|SJC_S007807.14267	29	0	6.37	0.01	-9.31515	2.13162e-09	8.11391e-09	GO:0004672//protein kinase activity;GO:0032559	GO:0006464//protein modification process	gi|256084997|ref|XP_002578711.1|/0/protein kinase [Schistosoma mansoni]
Sjc_0115100|Sjp_0115100|SJC_S008452.7622	29	0	6.37	0.01	-9.31515	2.13162e-09	8.13379e-09	-	-	gi|238660445|emb|CAZ31446.1|/8.05188e-75/expressed protein [Schistosoma mansoni]
Sjc_0124190|Sjp_0124190|SJC_S017304.36	29	0	6.37	0.01	-9.31515	2.13162e-09	8.06268e-09	GO:0016773//phosphotransferase activity, alcohol group as acceptor;GO:0032559	GO:0006796//phosphate metabolic process;GO:0006007//glucose catabolic process	gi|226484556|emb|CAX74187.1|/8.78427e-56/Hexokinase A [Schistosoma japonicum]
Sjc_0133080|Sjp_0133080|SJC_S026738.362	29	2	6.37	0.44	-3.85572	2.79534e-07	8.6699e-07	-	-	gi|226483609|emb|CAX74105.1|/1.07676e-179/hypothetical protein [Schistosoma japonicum]
Sjc_0005950|Sjp_0005950|SJC_S000018.613802	28	0	6.15	0.01	-9.26444	4.24412e-09	1.55691e-08	-	-	gi|256070630|ref|XP_002571646.1|/6.55146e-170/protein serine/threonine kinase [Schistosoma mansoni]
Sjc_0009870|Sjp_0009870|SJC_S000034.344654	28	0	6.15	0.01	-9.26444	4.24412e-09	1.55545e-08	-	-	gi|226479196|emb|CAX73093.1|/0/hypothetical protein [Schistosoma japonicum]
Sjc_0019500|Sjp_0019500|SJC_S000102.96326	28	0	6.15	0.01	-9.26444	4.24412e-09	1.55471e-08	-	-	gi|76157534|gb|AAX28428.2|/4.13215e-56/SJCHGC06077 protein [Schistosoma japonicum]
Sjc_0023470|Sjp_0023470|SJC_S000133.465172	28	0	6.15	0.01	-9.26444	4.24412e-09	1.56725e-08	-	GO:0007275//multicellular organismal development;GO:0051649//establishment of localization in cell;GO:0071842;GO:0016192//vesicle-mediated transport;GO:0048856//anatomical structure development;GO:0007268//synaptic transmission;GO:0065007//biological regulation	gi|56754921|gb|AAW25643.1|/3.69562e-112/SJCHGC06025 protein [Schistosoma japonicum]
Sjc_0026460|Sjp_0026460|SJC_S000159.491180	28	0	6.15	0.01	-9.26444	4.24412e-09	1.55764e-08	-	-	gi|256088983|ref|XP_002580599.1|/0/hypothetical protein [Schistosoma mansoni]
Sjc_0028320|Sjp_0028320|SJC_S000175.53647	28	7	6.15	1.55	-1.98832	0.000345848	0.000727177	GO:0042802//identical protein binding	GO:0008152//metabolic process	gi|226479232|emb|CAX73111.1|/4.97365e-51/Adrenodoxin, mitochondrial precursor (Adrenal ferredoxin) (Ferredoxin-1) (Hepato-ferredoxin) [Schistosoma japonicum]
Sjc_0029770|Sjp_0029770|SJC_S000191.180725	28	4	6.15	0.89	-2.78871	1.22434e-05	3.15524e-05	GO:0004518//nuclease activity	-	gi|238657929|emb|CAZ28997.1|/0/expressed protein [Schistosoma mansoni]
Sjc_0032630|Sjp_0032630|SJC_S000213.156846	28	5	6.15	1.11	-2.47003	4.3018e-05	0.000103307	-	-	gi|256078822|ref|XP_002575693.1|/1.21671e-95/forkhead protein/ forkhead protein domain [Schistosoma mansoni]
Sjc_0034140|Sjp_0034140|SJC_S000233.368458	28	2	6.15	0.44	-3.80501	5.22904e-07	1.59576e-06	-	-	gi|256087458|ref|XP_002579886.1|/0/Collagen alpha-1(V) chain precursor [Schistosoma mansoni]
Sjc_0036200|Sjp_0036200|SJC_S000256.296356	28	0	6.15	0.01	-9.26444	4.24412e-09	1.55985e-08	-	-	-
Sjc_0036840|Sjp_0036840|SJC_S000260.254670	28	0	6.15	0.01	-9.26444	4.24412e-09	1.56576e-08	-	-	gi|256077763|ref|XP_002575170.1|/6.43432e-119/hypothetical protein [Schistosoma mansoni]
Sjc_0042590|Sjp_0042590|SJC_S000339.362757	28	3	6.15	0.66	-3.22005	2.87548e-06	8.02373e-06	GO:0005488//binding	-	gi|56755980|gb|AAW26168.1|/0/SJCHGC02873 protein [Schistosoma japonicum]
Sjc_0056020|Sjp_0056020|SJC_S000583.20852	28	2	6.15	0.44	-3.80501	5.22904e-07	1.59638e-06	GO:0008135//translation factor activity, nucleic acid binding	GO:0006412//translation	gi|226486908|emb|CAX74531.1|/0/Eukaryotic translation initiation factor 3 subunit 6-interacting protein [Schistosoma japonicum]
Sjc_0065690|Sjp_0065690|SJC_S000825.72639	28	0	6.15	0.01	-9.26444	4.24412e-09	1.55911e-08	GO:0070011;GO:0003677//DNA binding;GO:0003678//DNA helicase activity	GO:0048731;GO:0000726;GO:0006310//DNA recombination;GO:0009628//response to abiotic stimulus;GO:0048522;GO:0019538//protein metabolic process	gi|256079194|ref|XP_002575874.1|/0/acylaminoacyl-peptidase (S09 family) [Schistosoma mansoni]
Sjc_0073260|Sjp_0073260|SJC_S001082.3704	28	3	6.15	0.66	-3.22005	2.87548e-06	8.02661e-06	-	-	gi|76153478|gb|AAX25106.2|/4.68577e-112/SJCHGC09364 protein [Schistosoma japonicum]
Sjc_0086960|Sjp_0086960|SJC_S001923.8438	28	6	6.15	1.33	-2.20916	0.00012982	0.000294592	-	-	gi|226466878|emb|CAX69574.1|/0/phosphodiesterase-nucleotide pyrophosphatase [Schistosoma japonicum]
Sjc_0087020|Sjp_0087020|SJC_S001926.42936	28	0	6.15	0.01	-9.26444	4.24412e-09	1.56873e-08	-	-	gi|256075200|ref|XP_002573908.1|/1.14098e-140/dock [Schistosoma mansoni]
Sjc_0096090|Sjp_0096090|SJC_S002870.321	28	3	6.15	0.66	-3.22005	2.87548e-06	8.01512e-06	-	-	gi|76152959|gb|AAX24629.2|/2.1502e-91/SJCHGC02491 protein [Schistosoma japonicum]
Sjc_0098090|Sjp_0098090|SJC_S003298.160	28	0	6.15	0.01	-9.26444	4.24412e-09	1.56799e-08	GO:0005488//binding	-	gi|256066527|ref|XP_002570553.1|/0/tiptop [Schistosoma mansoni]
Sjc_0099150|Sjp_0099150|SJC_S003617.39966	28	3	6.15	0.66	-3.22005	2.87548e-06	8.01799e-06	GO:0017111//nucleoside-triphosphatase activity;GO:0004620//phospholipase activity;GO:0032561	GO:0007265//Ras protein signal transduction;GO:0009207;GO:0048193//Golgi vesicle transport;GO:0015031//protein transport	gi|56756457|gb|AAW26401.1|/1.47136e-111/SJCHGC06657 protein [Schistosoma japonicum]
Sjc_0101970|Sjp_0101970|SJC_S003983.7618	28	0	6.15	0.01	-9.26444	4.24412e-09	1.5665e-08	-	-	gi|256073423|ref|XP_002573030.1|/1.14438e-119/zinc finger protein [Schistosoma mansoni]
Sjc_0131190|Sjp_0131190|SJC_S025919.746	28	0	6.15	0.01	-9.26444	4.24412e-09	1.56206e-08	-	-	gi|256087255|ref|XP_002579789.1|/1.66216e-92/smg-7 (suppressor with morphological effect on genitalia protein 7) [Schistosoma mansoni]
Sjc_0001000|Sjp_0001000|SJC_S000002.45635	27	0	5.93	0.01	-9.21189	8.45016e-09	3.01742e-08	-	-	gi|238664415|emb|CAZ35254.1|/7.96092e-52/expressed protein [Schistosoma mansoni]
Sjc_0006120|Sjp_0006120|SJC_S000019.362227	27	2	5.93	0.44	-3.75246	9.76198e-07	2.89624e-06	GO:0005488//binding	GO:0009653//anatomical structure morphogenesis;GO:0007423//sensory organ development;GO:0006629//lipid metabolic process;GO:0009790//embryo development;GO:0009987//cellular process	gi|238658166|emb|CAZ29229.1|/0/expressed protein [Schistosoma mansoni]
Sjc_0007100|Sjp_0007100|SJC_S000022.622592	27	0	5.93	0.01	-9.21189	8.45016e-09	3.0188e-08	-	-	gi|238666155|emb|CAZ36806.1|/1.24017e-55/expressed protein [Schistosoma mansoni]
Sjc_0009320|Sjp_0009320|SJC_S000031.868402	27	0	5.93	0.01	-9.21189	8.45016e-09	3.02157e-08	-	-	gi|56758690|gb|AAW27485.1|/3.1933e-93/SJCHGC01610 protein [Schistosoma japonicum]
Sjc_0010360|Sjp_0010360|SJC_S000038.188709	27	2	5.93	0.44	-3.75246	9.76198e-07	2.88964e-06	-	-	gi|256086208|ref|XP_002579295.1|/1.55953e-174/oligomeric golgi complex component [Schistosoma mansoni]
Sjc_0016280|Sjp_0016280|SJC_S000077.400752	27	2	5.93	0.44	-3.75246	9.76198e-07	2.89514e-06	GO:0005488//binding	-	gi|256078629|ref|XP_002575597.1|/0/rab GDP/GTP exchange factor [Schistosoma mansoni]
Sjc_0016390|Sjp_0016390|SJC_S000078.39370	27	3	5.93	0.66	-3.16749	5.20694e-06	1.39833e-05	GO:0019901//protein kinase binding;GO:0004683//calmodulin-dependent protein kinase activity	GO:0048193//Golgi vesicle transport;GO:0015031//protein transport	gi|256073322|ref|XP_002572980.1|/0/coatomer beta subunit [Schistosoma mansoni]
Sjc_0021360|Sjp_0021360|SJC_S000115.615755	27	0	5.93	0.01	-9.21189	8.45016e-09	3.02296e-08	GO:0008047//enzyme activator activity;GO:0005515//protein binding	GO:0035556//intracellular signal transduction	gi|256079945|ref|XP_002576244.1|/0/chimerin-related rho-gtpase-activating protein [Schistosoma mansoni]
Sjc_0022640|Sjp_0022640|SJC_S000126.126280	27	2	5.93	0.44	-3.75246	9.76198e-07	2.89845e-06	-	-	gi|226480712|emb|CAX73453.1|/0/hypothetical protein [Schistosoma japonicum]
Sjc_0040570|Sjp_0040570|SJC_S000314.49153	27	4	5.93	0.89	-2.73615	2.15272e-05	5.35122e-05	-	-	gi|256092948|ref|XP_002582139.1|/0/rna binding motif protein [Schistosoma mansoni]
Sjc_0042110|Sjp_0042110|SJC_S000335.194163	27	0	5.93	0.01	-9.21189	8.45016e-09	3.03831e-08	-	-	gi|238664868|emb|CAZ35673.1|/1.66664e-149/expressed protein [Schistosoma mansoni]
Sjc_0047440|Sjp_0047440|SJC_S000419.184443	27	2	5.93	0.44	-3.75246	9.76198e-07	2.89404e-06	GO:0008174//mRNA methyltransferase activity	GO:0006730//one-carbon metabolic process;GO:0009451//RNA modification	gi|238661046|emb|CAZ32032.1|/0/expressed protein [Schistosoma mansoni]
Sjc_0051450|Sjp_0051450|SJC_S000485.345282	27	4	5.93	0.89	-2.73615	2.15272e-05	5.34952e-05	-	-	gi|226480598|emb|CAX73396.1|/2.10703e-85/Serine/threonine/tyrosine-interacting-like protein 1 [Schistosoma japonicum]
Sjc_0059240|Sjp_0059240|SJC_S000656.149712	27	2	5.93	0.44	-3.75246	9.76198e-07	2.89183e-06	-	-	gi|226478814|emb|CAX72902.1|/0/La-related protein 1 [Schistosoma japonicum]
Sjc_0062560|Sjp_0062560|SJC_S000727.351501	27	0	5.93	0.01	-9.21189	8.45016e-09	3.01465e-08	-	-	gi|238660868|emb|CAZ31859.1|/0/expressed protein [Schistosoma mansoni]
Sjc_0065930|Sjp_0065930|SJC_S000831.44821	27	3	5.93	0.66	-3.16749	5.20694e-06	1.39737e-05	-	-	gi|226479306|emb|CAX73148.1|/0/hypothetical protein [Schistosoma japonicum]
Sjc_0066490|Sjp_0066490|SJC_S000837.168909	27	0	5.93	0.01	-9.21189	8.45016e-09	3.01603e-08	-	-	gi|226467550|emb|CAX69651.1|/0/gelsolin [Schistosoma japonicum]
Sjc_0069770|Sjp_0069770|SJC_S000963.106421	27	2	5.93	0.44	-3.75246	9.76198e-07	2.89734e-06	GO:0004525//ribonuclease III activity;GO:0005488//binding	GO:0009653//anatomical structure morphogenesis;GO:0016246//RNA interference;GO:0003006//developmental process involved in reproduction;GO:0048468//cell development;GO:0071842;GO:0009790//embryo development;GO:0007276//gamete generation;GO:0035196//production of miRNAs involved in gene silencing by miRNA;GO:0048610	gi|146149942|gb|ABQ02405.1|/0/dicer [Schistosoma mansoni]
Sjc_0078110|Sjp_0078110|SJC_S001327.40487	27	0	5.93	0.01	-9.21189	8.45016e-09	3.02574e-08	GO:0003824//catalytic activity	GO:0043085//positive regulation of catalytic activity;GO:0045761//regulation of adenylate cyclase activity;GO:0007187//G-protein signaling, coupled to cyclic nucleotide second messenger;GO:0032501//multicellular organismal process	gi|295983986|gb|ADG63465.1|/1.56001e-154/adenylyl cyclase [Aplysia californica]
Sjc_0078800|Sjp_0078800|SJC_S001360.26634	27	3	5.93	0.66	-3.16749	5.20694e-06	1.39785e-05	-	-	gi|56757067|gb|AAW26705.1|/1.82951e-77/SJCHGC04276 protein [Schistosoma japonicum]
Sjc_0081090|Sjp_0081090|SJC_S001565.46719	27	0	5.93	0.01	-9.21189	8.45016e-09	3.02019e-08	GO:0001727//lipid kinase activity	GO:0046488//phosphatidylinositol metabolic process	gi|256071357|ref|XP_002572007.1|/0/phosphatidylinositol-4-phosphate 5-kinase type I [Schistosoma mansoni]
Sjc_0095970|Sjp_0095970|SJC_S002861.7966	27	5	5.93	1.11	-2.41747	7.35166e-05	0.000169845	GO:0046872//metal ion binding;GO:0004177//aminopeptidase activity	GO:0009987//cellular process;GO:0008152//metabolic process	gi|76156470|gb|AAX27675.2|/2.01459e-159/SJCHGC05695 protein [Schistosoma japonicum]
Sjc_0098060|Sjp_0098060|SJC_S003292.11784	27	0	5.93	0.01	-9.21189	8.45016e-09	3.04675e-08	-	-	gi|256074586|ref|XP_002573605.1|/0/glutamate receptor AMPA [Schistosoma mansoni]
Sjc_0105460|Sjp_0105460|SJC_S004475.2730	27	5	5.93	1.11	-2.41747	7.35166e-05	0.000169744	GO:0043169//cation binding;GO:0016491//oxidoreductase activity;GO:0051536//iron-sulfur cluster binding;GO:0015078//hydrogen ion transmembrane transporter activity	GO:0051234//establishment of localization;GO:0006091//generation of precursor metabolites and energy	gi|226466963|emb|CAX75962.1|/5.28631e-117/ubiquinol-cytochrome c reductase, Rieske iron-sulfur polypeptide 1 [Schistosoma japonicum]
Sjc_0112720|Sjp_0112720|SJC_S007844.14384	27	0	5.93	0.01	-9.21189	8.45016e-09	3.03691e-08	-	-	gi|238660006|emb|CAZ31024.1|/4.15562e-141/expressed protein [Schistosoma mansoni]
Sjc_0131140|Sjp_0131140|SJC_S025894.116	27	0	5.93	0.01	-9.21189	8.45016e-09	3.04534e-08	-	-	gi|256073364|ref|XP_002573001.1|/3.58036e-122/hypothetical protein [Schistosoma mansoni]
Sjc_0008100|Sjp_0008100|SJC_S000026.373625	26	4	5.71	0.89	-2.68161	3.7701e-05	9.10153e-05	-	-	gi|226481351|emb|CAX73573.1|/0/PHD finger protein 12 [Schistosoma japonicum]
Sjc_0009630|Sjp_0009630|SJC_S000033.179877	26	0	5.71	0.01	-9.15735	1.68245e-08	5.87312e-08	GO:0016820//hydrolase activity, acting on acid anhydrides, catalyzing transmembrane movement of substances;GO:0015075//ion transmembrane transporter activity	GO:0006812//cation transport	gi|256075810|ref|XP_002574209.1|/0/plasma membrane calcium-transporting atpase [Schistosoma mansoni]
Sjc_0012630|Sjp_0012630|SJC_S000054.90444	26	0	5.71	0.01	-9.15735	1.68245e-08	5.89956e-08	-	-	gi|56754255|gb|AAW25315.1|/8.6825e-170/SJCHGC02848 protein [Schistosoma japonicum]
Sjc_0016670|Sjp_0016670|SJC_S000080.342423	26	3	5.71	0.66	-3.11295	9.39972e-06	2.44506e-05	GO:0003824//catalytic activity	GO:0008152//metabolic process	gi|76155216|gb|AAX26470.2|/5.68347e-109/SJCHGC07734 protein [Schistosoma japonicum]
Sjc_0018210|Sjp_0018210|SJC_S000088.558794	26	2	5.71	0.44	-3.69792	1.81855e-06	5.20311e-06	-	-	gi|256085428|ref|XP_002578923.1|/0/hypothetical protein [Schistosoma mansoni]
Sjc_0034300|Sjp_0034300|SJC_S000234.260327	26	0	5.71	0.01	-9.15735	1.68245e-08	5.86523e-08	-	-	gi|256070830|ref|XP_002571745.1|/0/peroxidasin [Schistosoma mansoni]
Sjc_0034830|Sjp_0034830|SJC_S000240.119693	26	2	5.71	0.44	-3.69792	1.81855e-06	5.18976e-06	-	-	gi|256073413|ref|XP_002573025.1|/0/ubiquitin-protein ligase [Schistosoma mansoni]
Sjc_0035210|Sjp_0035210|SJC_S000248.43171	26	2	5.71	0.44	-3.69792	1.81855e-06	5.19929e-06	-	-	gi|257215864|emb|CAX83084.1|/2.15743e-128/Trichohyalin [Schistosoma japonicum]
Sjc_0038230|Sjp_0038230|SJC_S000278.231097	26	0	5.71	0.01	-9.15735	1.68245e-08	5.90222e-08	-	-	gi|56756192|gb|AAW26271.1|/4.09674e-156/SJCHGC09241 protein [Schistosoma japonicum]
Sjc_0049030|Sjp_0049030|SJC_S000450.91791	26	0	5.71	0.01	-9.15735	1.68245e-08	5.85998e-08	GO:0016740//transferase activity	GO:0009201;GO:0018130	gi|226478864|emb|CAX72927.1|/0/nucleoside-diphosphate kinase [Schistosoma japonicum]
Sjc_0060490|Sjp_0060490|SJC_S000683.174893	26	2	5.71	0.44	-3.69792	1.81855e-06	5.20885e-06	-	-	gi|256066549|ref|XP_002570563.1|/0/anion exchange protein [Schistosoma mansoni]
Sjc_0063590|Sjp_0063590|SJC_S000761.48042	26	0	5.71	0.01	-9.15735	1.68245e-08	5.8626e-08	GO:0032561	GO:0007264//small GTPase mediated signal transduction;GO:0010927;GO:0009855//determination of bilateral symmetry;GO:0032401//establishment of melanosome localization;GO:0006464//protein modification process	gi|256090699|ref|XP_002581320.1|/2.06572e-79/ADP-ribosylation factor-like 6 arl6 [Schistosoma mansoni]
Sjc_0063670|Sjp_0063670|SJC_S000764.544	26	0	5.71	0.01	-9.15735	1.68245e-08	5.8916e-08	GO:0005488//binding;GO:0003824//catalytic activity	GO:0044267//cellular protein metabolic process	gi|256075574|ref|XP_002574093.1|/4.70168e-43/clathrin coat associated protein ap-50 [Schistosoma mansoni]
Sjc_0066120|Sjp_0066120|SJC_S000834.7899	26	0	5.71	0.01	-9.15735	1.68245e-08	5.84952e-08	GO:0005215//transporter activity;GO:0016887//ATPase activity;GO:0005488//binding	GO:0048511//rhythmic process;GO:0007589//body fluid secretion;GO:0010033//response to organic substance;GO:0015893//drug transport;GO:0010941//regulation of cell death;GO:0006629//lipid metabolic process;GO:0033273//response to vitamin;GO:0010038//response to metal ion	gi|256087616|ref|XP_002579962.1|/0/multidrug resistance protein [Schistosoma mansoni]
Sjc_0077700|Sjp_0077700|SJC_S001312.257631	26	0	5.71	0.01	-9.15735	1.68245e-08	5.90488e-08	-	-	gi|256075383|ref|XP_002573999.1|/0/DNA double-strand break repair rad50 ATPase [Schistosoma mansoni]
Sjc_0077800|Sjp_0077800|SJC_S001317.20559	26	2	5.71	0.44	-3.69792	1.81855e-06	5.19167e-06	GO:0003724//RNA helicase activity;GO:0032559;GO:0042623//ATPase activity, coupled;GO:0003729//mRNA binding	GO:0006810//transport;GO:0006412//translation;GO:0000377;GO:0016071//mRNA metabolic process	gi|256076508|ref|XP_002574553.1|/2.44463e-71/DEAD box ATP-dependent RNA helicase [Schistosoma mansoni]
Sjc_0082790|Sjp_0082790|SJC_S001680.430	26	2	5.71	0.44	-3.69792	1.81855e-06	5.20502e-06	-	-	gi|76162594|gb|AAX30531.2|/1.58708e-20/SJCHGC04572 protein [Schistosoma japonicum]
Sjc_0085970|Sjp_0085970|SJC_S001838.76	26	6	5.71	1.33	-2.10206	0.000356894	0.000749189	-	-	gi|226480036|emb|CAX73314.1|/7.96284e-180/Protein-L-isoaspartate O-methyltransferase domain-containing protein 1 [Schistosoma japonicum]
Sjc_0086310|Sjp_0086310|SJC_S001866.12165	26	2	5.71	0.44	-3.69792	1.81855e-06	5.19548e-06	-	-	gi|257205772|emb|CAX82537.1|/0/tubulin tyrosine ligase-like family, member 7 [Schistosoma japonicum]
Sjc_0090910|Sjp_0090910|SJC_S002340.45726	26	4	5.71	0.89	-2.68161	3.7701e-05	9.10435e-05	GO:0046872//metal ion binding	GO:0009987//cellular process	gi|226485535|emb|CAX75187.1|/1.11706e-34/Tegument antigen (I(H)A) [Schistosoma japonicum]
Sjc_0099280|Sjp_0099280|SJC_S003623.42819	26	0	5.71	0.01	-9.15735	1.68245e-08	5.8969e-08	-	-	gi|256080604|ref|XP_002576569.1|/0/spingomyelin synthetase-related [Schistosoma mansoni]
Sjc_0099670|Sjp_0099670|SJC_S003668.1019	26	0	5.71	0.01	-9.15735	1.68245e-08	5.85736e-08	-	-	gi|256080026|ref|XP_002576284.1|/0/ribose-5-phosphate isomerase [Schistosoma mansoni]
Sjc_0104670|Sjp_0104670|SJC_S004294.3799	26	0	5.71	0.01	-9.15735	1.68245e-08	5.89425e-08	-	-	gi|256073164|ref|XP_002572902.1|/2.26405e-135/sodium-dependent neurotransmitter transporter [Schistosoma mansoni]
Sjc_0115510|Sjp_0115510|SJC_S008538.16757	26	0	5.71	0.01	-9.15735	1.68245e-08	5.85213e-08	-	-	gi|256080208|ref|XP_002576374.1|/6.98932e-134/phosphatidylethanolamine-binding protein [Schistosoma mansoni]
Sjc_0121040|Sjp_0121040|SJC_S013725.266	26	0	5.71	0.01	-9.15735	1.68245e-08	5.87048e-08	-	-	gi|256084894|ref|XP_002578660.1|/4.68344e-31/hypothetical protein [Schistosoma mansoni]
Sjc_0121600|Sjp_0121600|SJC_S014206.1212	26	6	5.71	1.33	-2.10206	0.000356894	0.000748987	GO:0016787//hydrolase activity	-	gi|76155368|gb|AAX26646.2|/7.09734e-68/SJCHGC09480 protein [Schistosoma japonicum]
Sjc_0000090|Sjp_0000090|SJC_S000000.505575	25	0	5.49	0.01	-9.10066	3.3498e-08	1.13526e-07	-	-	gi|256082209|ref|XP_002577352.1|/0/nuclear lim interactor-interacting factor (nli-interacting factor) (nli-if) [Schistosoma mansoni]
Sjc_0002240|Sjp_0002240|SJC_S000005.126127	25	2	5.49	0.44	-3.64123	3.38004e-06	9.38458e-06	-	-	gi|256082288|ref|XP_002577390.1|/0/heat shock protein 70 [Schistosoma mansoni]
Sjc_0004610|Sjp_0004610|SJC_S000013.284460	25	0	5.49	0.01	-9.10066	3.3498e-08	1.13674e-07	-	-	gi|256089317|ref|XP_002580758.1|/0/btb/poz domain containing protein [Schistosoma mansoni]
Sjc_0012920|Sjp_0012920|SJC_S000055.658337	25	0	5.49	0.01	-9.10066	3.3498e-08	1.13724e-07	-	-	-
Sjc_0013570|Sjp_0013570|SJC_S000059.248177	25	0	5.49	0.01	-9.10066	3.3498e-08	1.14674e-07	GO:0015293//symporter activity;GO:0022891//substrate-specific transmembrane transporter activity;GO:0019899//enzyme binding	GO:0015844//monoamine transport;GO:0010467//gene expression;GO:0050896//response to stimulus;GO:0051726//regulation of cell cycle;GO:0001504//neurotransmitter uptake;GO:0007399//nervous system development;GO:0048523//negative regulation of cellular process	gi|110816318|gb|ABG91820.1|/8.11473e-79/high-affinity octopamine transporter [Lumbricus terrestris]
Sjc_0015270|Sjp_0015270|SJC_S000070.193820	25	0	5.49	0.01	-9.10066	3.3498e-08	1.13972e-07	GO:0004721//phosphoprotein phosphatase activity	GO:0006796//phosphate metabolic process	gi|256087847|ref|XP_002580074.1|/7.74552e-125/dual specificity protein phosphatase cdc14 [Schistosoma mansoni]
Sjc_0018090|Sjp_0018090|SJC_S000088.129000	25	0	5.49	0.01	-9.10066	3.3498e-08	1.14072e-07	-	GO:0009987//cellular process	gi|256080250|ref|XP_002576395.1|/0/fras1 related extracellular matrix protein [Schistosoma mansoni]
Sjc_0018870|Sjp_0018870|SJC_S000094.94036	25	0	5.49	0.01	-9.10066	3.3498e-08	1.14172e-07	-	-	gi|76154677|gb|AAX26115.2|/1.84982e-81/SJCHGC08851 protein [Schistosoma japonicum]
Sjc_0030860|Sjp_0030860|SJC_S000197.388957	25	5	5.49	1.11	-2.30625	0.000211594	0.000461078	GO:0003723//RNA binding	GO:0000398//nuclear mRNA splicing, via spliceosome	gi|238664607|emb|CAZ35430.1|/0/expressed protein [Schistosoma mansoni]
Sjc_0033750|Sjp_0033750|SJC_S000228.751	25	0	5.49	0.01	-9.10066	3.3498e-08	1.14774e-07	-	-	gi|256084172|ref|XP_002578305.1|/0/rotamase [Schistosoma mansoni]
Sjc_0038730|Sjp_0038730|SJC_S000285.120769	25	0	5.49	0.01	-9.10066	3.3498e-08	1.14573e-07	-	-	gi|238660096|emb|CAZ31113.1|/0/expressed protein [Schistosoma mansoni]
Sjc_0042570|Sjp_0042570|SJC_S000339.320623	25	0	5.49	0.01	-9.10066	3.3498e-08	1.13873e-07	-	-	gi|238656939|emb|CAZ28021.1|/3.42062e-121/expressed protein [Schistosoma mansoni]
Sjc_0044920|Sjp_0044920|SJC_S000383.175278	25	0	5.49	0.01	-9.10066	3.3498e-08	1.14372e-07	GO:0005267//potassium channel activity	GO:0034220//ion transmembrane transport;GO:0030001//metal ion transport;GO:0007610//behavior	gi|256085121|ref|XP_002578772.1|/0/voltage-gated potassium channel [Schistosoma mansoni]
Sjc_0046610|Sjp_0046610|SJC_S000409.199947	25	0	5.49	0.01	-9.10066	3.3498e-08	1.14022e-07	GO:0005515//protein binding	GO:0006351//transcription, DNA-dependent;GO:0014020;GO:0003151//outflow tract morphogenesis;GO:0060026//convergent extension;GO:0060071//Wnt receptor signaling pathway, planar cell polarity pathway;GO:0003002//regionalization;GO:0042472//inner ear morphogenesis;GO:0043406//positive regulation of MAP kinase activity;GO:0008104//protein localization;GO:0014022	gi|256074341|ref|XP_002573484.1|/0/dishevelled [Schistosoma mansoni]
Sjc_0048510|Sjp_0048510|SJC_S000437.61393	25	2	5.49	0.44	-3.64123	3.38004e-06	9.39798e-06	GO:0022804;GO:0005515//protein binding	GO:0030072//peptide hormone secretion;GO:0007275//multicellular organismal development;GO:0007610//behavior;GO:0014075//response to amine stimulus;GO:0015837//amine transport;GO:0033500//carbohydrate homeostasis	gi|256082175|ref|XP_002577336.1|/2.49042e-96/Crumbs complex protein; Patj homolog; cell polarity protein [Schistosoma mansoni]
Sjc_0053630|Sjp_0053630|SJC_S000531.564	25	3	5.49	0.66	-3.05627	1.69129e-05	4.23529e-05	-	-	gi|227287415|emb|CAY17689.1|/0/expressed protein [Schistosoma mansoni]
Sjc_0054640|Sjp_0054640|SJC_S000553.664	25	0	5.49	0.01	-9.10066	3.3498e-08	1.14322e-07	GO:0000166//nucleotide binding;GO:0004812//aminoacyl-tRNA ligase activity	GO:0006418//tRNA aminoacylation for protein translation;GO:0065003	gi|256076493|ref|XP_002574546.1|/0/glutamyl-tRNA synthetase cytoplasmic (glutamate--tRNA ligase) (glurs) [Schistosoma mansoni]
Sjc_0057720|Sjp_0057720|SJC_S000620.230409	25	2	5.49	0.44	-3.64123	3.38004e-06	9.39463e-06	-	-	gi|226489739|emb|CAX75020.1|/9.19114e-82/hypothetical protein [Schistosoma japonicum]
Sjc_0059160|Sjp_0059160|SJC_S000655.75921	25	0	5.49	0.01	-9.10066	3.3498e-08	1.13476e-07	-	-	gi|238664663|emb|CAZ35482.1|/0/expressed protein [Schistosoma mansoni]
Sjc_0059780|Sjp_0059780|SJC_S000666.34711	25	0	5.49	0.01	-9.10066	3.3498e-08	1.13427e-07	GO:0005100//Rho GTPase activator activity;GO:0005515//protein binding	GO:0032321//positive regulation of Rho GTPase activity	gi|238657337|emb|CAZ28415.1|/1.51998e-159/expressed protein [Schistosoma mansoni]
Sjc_0060910|Sjp_0060910|SJC_S000693.43351	25	0	5.49	0.01	-9.10066	3.3498e-08	1.14623e-07	-	-	gi|226468264|emb|CAX69809.1|/0/Kelch-like ECH-associated protein 1 [Schistosoma japonicum]
Sjc_0067780|Sjp_0067780|SJC_S000887.1497	25	0	5.49	0.01	-9.10066	3.3498e-08	1.13922e-07	GO:0016301//kinase activity;GO:0005515//protein binding	-	gi|256079529|ref|XP_002576039.1|/0/serine/threonine protein kinase [Schistosoma mansoni]
Sjc_0095380|Sjp_0095380|SJC_S002758.1314	25	0	5.49	0.01	-9.10066	3.3498e-08	1.14523e-07	-	-	gi|256073984|ref|XP_002573307.1|/0/hypothetical protein [Schistosoma mansoni]
Sjc_0017690|Sjp_0017690|SJC_S000085.523605	24	0	5.27	0.01	-9.04166	6.66956e-08	2.1963e-07	GO:0005488//binding	GO:0007007//inner mitochondrial membrane organization	gi|226481591|emb|CAX73693.1|/0/Leucine zipper-EF-hand-containing transmembrane protein 1, mitochondrial precursor [Schistosoma japonicum]
Sjc_0034130|Sjp_0034130|SJC_S000233.341636	24	4	5.27	0.89	-2.56593	0.000114146	0.000260084	-	-	gi|256087458|ref|XP_002579886.1|/0/Collagen alpha-1(V) chain precursor [Schistosoma mansoni]
Sjc_0035410|Sjp_0035410|SJC_S000249.243646	24	5	5.27	1.11	-2.24724	0.000356132	0.000747791	-	GO:0006996//organelle organization	gi|256087338|ref|XP_002579828.1|/3.76565e-160/golgi reassembly stacking protein 2 (grasp2) [Schistosoma mansoni]
Sjc_0048810|Sjp_0048810|SJC_S000445.198242	24	5	5.27	1.11	-2.24724	0.000356132	0.000748194	GO:0005267//potassium channel activity;GO:0016787//hydrolase activity	GO:0034220//ion transmembrane transport;GO:0030001//metal ion transport	gi|238657999|emb|CAZ29066.1|/0/expressed protein [Schistosoma mansoni]
Sjc_0055460|Sjp_0055460|SJC_S000571.32974	24	0	5.27	0.01	-9.04166	6.66956e-08	2.21315e-07	-	-	gi|238661107|emb|CAZ32090.1|/0/expressed protein [Schistosoma mansoni]
Sjc_0056960|Sjp_0056960|SJC_S000594.256415	24	0	5.27	0.01	-9.04166	6.66956e-08	2.21409e-07	-	-	gi|256075153|ref|XP_002573885.1|/9.15796e-87/alanyl-tRNA synthetase [Schistosoma mansoni]
Sjc_0057160|Sjp_0057160|SJC_S000601.57606	24	3	5.27	0.66	-2.99727	3.03242e-05	7.47594e-05	GO:0003676//nucleic acid binding;GO:0003824//catalytic activity	GO:0008152//metabolic process	gi|256070881|ref|XP_002571770.1|/1.28422e-139/arylformamidase [Schistosoma mansoni]
Sjc_0059220|Sjp_0059220|SJC_S000656.107307	24	0	5.27	0.01	-9.04166	6.66956e-08	2.19909e-07	-	GO:0048806//genitalia development;GO:0048729//tissue morphogenesis;GO:0040009//regulation of growth rate	gi|256072542|ref|XP_002572594.1|/8.66311e-127/innexin [Schistosoma mansoni]
Sjc_0064420|Sjp_0064420|SJC_S000791.185081	24	2	5.27	0.44	-3.58223	6.26692e-06	1.67721e-05	-	-	gi|256077022|ref|XP_002574807.1|/0/epsin 4/enthoprotin [Schistosoma mansoni]
Sjc_0068300|Sjp_0068300|SJC_S000907.12	24	0	5.27	0.01	-9.04166	6.66956e-08	2.20656e-07	-	-	gi|238662233|emb|CAZ33180.1|/2.97665e-122/expressed protein [Schistosoma mansoni]
Sjc_0069740|Sjp_0069740|SJC_S000963.37365	24	4	5.27	0.89	-2.56593	0.000114146	0.000260236	-	-	gi|56753297|gb|AAW24852.1|/6.4791e-124/SJCHGC09007 protein [Schistosoma japonicum]
Sjc_0070030|Sjp_0070030|SJC_S000966.58369	24	0	5.27	0.01	-9.04166	6.66956e-08	2.20563e-07	GO:0019838//growth factor binding;GO:0032559;GO:0004714//transmembrane receptor protein tyrosine kinase activity;GO:0004869//cysteine-type endopeptidase inhibitor activity	GO:0043010//camera-type eye development;GO:0003006//developmental process involved in reproduction;GO:0007169//transmembrane receptor protein tyrosine kinase signaling pathway;GO:0003002//regionalization;GO:0006468//protein phosphorylation;GO:0009887//organ morphogenesis;GO:0035239//tube morphogenesis;GO:0021515//cell differentiation in spinal cord	gi|251825164|gb|ACT20715.1|/0/insulin receptor-2 [Schistosoma japonicum]
Sjc_0080810|Sjp_0080810|SJC_S001559.119928	24	4	5.27	0.89	-2.56593	0.000114146	0.00026016	-	-	-
Sjc_0081930|Sjp_0081930|SJC_S001605.7543	24	3	5.27	0.66	-2.99727	3.03242e-05	7.4783e-05	GO:0005488//binding;GO:0016787//hydrolase activity	-	gi|256075757|ref|XP_002574183.1|/1.4096e-95/DEAD box ATP-dependent RNA helicase [Schistosoma mansoni]
Sjc_0091030|Sjp_0091030|SJC_S002354.1369	24	0	5.27	0.01	-9.04166	6.66956e-08	2.20469e-07	-	-	gi|226487698|emb|CAX74719.1|/4.56752e-170/Nuclear pore complex protein Nup153 [Schistosoma japonicum]
Sjc_0094250|Sjp_0094250|SJC_S002619.27812	24	0	5.27	0.01	-9.04166	6.66956e-08	2.19723e-07	-	-	gi|256073666|ref|XP_002573150.1|/2.31106e-120/sodium-bile acid cotransporter related [Schistosoma mansoni]
Sjc_0104200|Sjp_0104200|SJC_S004212.3804	24	0	5.27	0.01	-9.04166	6.66956e-08	2.2122e-07	-	-	gi|238662280|emb|CAZ33225.1|/1.44909e-137/expressed protein [Schistosoma mansoni]
Sjc_0106070|Sjp_0106070|SJC_S004718.691	24	0	5.27	0.01	-9.04166	6.66956e-08	2.21787e-07	-	-	gi|256072926|ref|XP_002572784.1|/1.6648e-22/hypothetical protein [Schistosoma mansoni]
Sjc_0108450|Sjp_0108450|SJC_S005663.426	24	0	5.27	0.01	-9.04166	6.66956e-08	2.20189e-07	-	-	gi|238657842|emb|CAZ28911.1|/2.24053e-52/expressed protein [Schistosoma mansoni]
Sjc_0110290|Sjp_0110290|SJC_S006862.222	24	0	5.27	0.01	-9.04166	6.66956e-08	2.20376e-07	-	-	gi|256086508|ref|XP_002579440.1|/1.83442e-56/hypothetical protein [Schistosoma mansoni]
Sjc_0121400|Sjp_0121400|SJC_S014025.597	24	0	5.27	0.01	-9.04166	6.66956e-08	2.20282e-07	-	-	gi|56758600|gb|AAW27440.1|/5.94841e-109/SJCHGC03990 protein [Schistosoma japonicum]
Sjc_0132980|Sjp_0132980|SJC_S026682.169	24	0	5.27	0.01	-9.04166	6.66956e-08	2.20938e-07	-	-	gi|256074627|ref|XP_002573625.1|/8.15447e-50/plakoglobin [Schistosoma mansoni]
Sjc_0014130|Sjp_0014130|SJC_S000061.571262	23	0	5.05	0.01	-8.98014	1.32793e-07	4.27705e-07	-	-	gi|256071202|ref|XP_002571930.1|/1.56205e-160/guanyl-nucleotide exchange factor [Schistosoma mansoni]
Sjc_0026740|Sjp_0026740|SJC_S000162.26112	23	4	5.05	0.89	-2.50441	0.000197215	0.000430468	-	-	gi|256089246|ref|XP_002580724.1|/8.8894e-73/hypothetical protein [Schistosoma mansoni]
Sjc_0047570|Sjp_0047570|SJC_S000420.61895	23	0	5.05	0.01	-8.98014	1.32793e-07	4.26998e-07	GO:0016790//thiolester hydrolase activity;GO:0046914//transition metal ion binding;GO:0008238//exopeptidase activity	GO:0019941//modification-dependent protein catabolic process	gi|226478818|emb|CAX72904.1|/3.05972e-133/ubiquitin specific peptidase 5 [Schistosoma japonicum]
Sjc_0049430|Sjp_0049430|SJC_S000457.40783	23	0	5.05	0.01	-8.98014	1.32793e-07	4.27175e-07	GO:0016884//carbon-nitrogen ligase activity, with glutamine as amido-N-donor;GO:0005515//protein binding;GO:0032559	GO:0006144//purine base metabolic process;GO:0009168//purine ribonucleoside monophosphate biosynthetic process	gi|226479158|emb|CAX73074.1|/0/putative GMP synthase [Schistosoma japonicum]
Sjc_0053110|Sjp_0053110|SJC_S000520.24590	23	0	5.05	0.01	-8.98014	1.32793e-07	4.28236e-07	GO:0016211//ammonia ligase activity	-	gi|226480650|emb|CAX73422.1|/2.89858e-130/Long-chain-fatty-acid--CoA ligase 5 [Schistosoma japonicum]
Sjc_0054690|Sjp_0054690|SJC_S000553.191520	23	0	5.05	0.01	-8.98014	1.32793e-07	4.27528e-07	GO:0005488//binding;GO:0016301//kinase activity	GO:0019400	gi|256077425|ref|XP_002575005.1|/0/glycerol kinase [Schistosoma mansoni]
Sjc_0059820|Sjp_0059820|SJC_S000668.40313	23	0	5.05	0.01	-8.98014	1.32793e-07	4.26119e-07	-	-	gi|226479808|emb|CAX73200.1|/0/hypothetical protein [Schistosoma japonicum]
Sjc_0070830|Sjp_0070830|SJC_S000987.47104	23	0	5.05	0.01	-8.98014	1.32793e-07	4.28059e-07	-	-	gi|226479758|emb|CAX73175.1|/0/hypothetical protein [Schistosoma japonicum]
Sjc_0072350|Sjp_0072350|SJC_S001034.23327	23	3	5.05	0.66	-2.93575	5.41658e-05	0.000129559	-	-	gi|227284724|emb|CAY17518.1|/0/expressed protein [Schistosoma mansoni]
Sjc_0078910|Sjp_0078910|SJC_S001370.4385	23	0	5.05	0.01	-8.98014	1.32793e-07	4.2647e-07	-	-	gi|226488845|emb|CAX74772.1|/3.49159e-160/metallophosphoesterase [Schistosoma japonicum]
Sjc_0082580|Sjp_0082580|SJC_S001656.8163	23	0	5.05	0.01	-8.98014	1.32793e-07	4.28591e-07	-	-	gi|256092836|ref|XP_002582083.1|/5.60242e-179/xenotropic and polytropic murine leukemia virus receptor xpr1 [Schistosoma mansoni]
Sjc_0082740|Sjp_0082740|SJC_S001674.16184	23	4	5.05	0.89	-2.50441	0.000197215	0.000430107	-	-	gi|226484700|emb|CAX74259.1|/0/Cell division cycle and apoptosis regulator protein 1 [Schistosoma japonicum]
Sjc_0084840|Sjp_0084840|SJC_S001789.3759	23	4	5.05	0.89	-2.50441	0.000197215	0.000430227	GO:0046983//protein dimerization activity	GO:0000070//mitotic sister chromatid segregation	gi|256053077|ref|XP_002570035.1|/0/chondroitin sulfate proteoglycan [Schistosoma mansoni]
Sjc_0089500|Sjp_0089500|SJC_S002236.135694	23	0	5.05	0.01	-8.98014	1.32793e-07	4.29303e-07	GO:0046872//metal ion binding	GO:0016337//cell-cell adhesion	gi|256084878|ref|XP_002578652.1|/0/cadherin [Schistosoma mansoni]
Sjc_0089890|Sjp_0089890|SJC_S002252.52479	23	0	5.05	0.01	-8.98014	1.32793e-07	4.26294e-07	-	-	gi|238659030|emb|CAZ30073.1|/0/expressed protein [Schistosoma mansoni]
Sjc_0094210|Sjp_0094210|SJC_S002616.8785	23	2	5.05	0.44	-3.52071	1.1589e-05	2.99354e-05	-	-	gi|256074509|ref|XP_002573567.1|/4.1706e-173/udp-glucose glycoprotein:glucosyltransferase [Schistosoma mansoni]
Sjc_0096070|Sjp_0096070|SJC_S002866.23925	23	2	5.05	0.44	-3.52071	1.1589e-05	2.99057e-05	-	-	gi|256082393|ref|XP_002577441.1|/2.80326e-28/ATP-dependent RNA Helicase [Schistosoma mansoni]
Sjc_0121850|Sjp_0121850|SJC_S014345.2051	23	0	5.05	0.01	-8.98014	1.32793e-07	4.25943e-07	-	-	gi|226477886|emb|CAX72650.1|/1.53715e-132/Ectonucleotide pyrophosphatase/phosphodiesterase family member 5 precursor [Schistosoma japonicum]
Sjc_0128730|Sjp_0128730|SJC_S023589.55	23	0	5.05	0.01	-8.98014	1.32793e-07	4.29481e-07	GO:0004674//protein serine/threonine kinase activity;GO:0046872//metal ion binding;GO:0042623//ATPase activity, coupled;GO:0005515//protein binding	GO:0006289//nucleotide-excision repair;GO:0002029//desensitization of G-protein coupled receptor protein signaling pathway;GO:0006352//transcription initiation, DNA-dependent;GO:0006354//transcription elongation, DNA-dependent	gi|56753383|gb|AAW24895.1|/2.31764e-48/SJCHGC07056 protein [Schistosoma japonicum]
Sjc_0134300|Sjp_0134300|SJC_S027878.667	23	0	5.05	0.01	-8.98014	1.32793e-07	4.27351e-07	-	-	gi|149022323|gb|EDL79217.1|/6.42621e-51/rCG27131 [Rattus norvegicus]
Sjc_0134460|Sjp_0134460|SJC_S027952.327	23	2	5.05	0.44	-3.52071	1.1589e-05	2.99454e-05	GO:0008092//cytoskeletal protein binding;GO:0008452	GO:0031589//cell-substrate adhesion;GO:0000904//cell morphogenesis involved in differentiation;GO:0000394//RNA splicing, via endonucleolytic cleavage and ligation	gi|76152960|gb|AAX24630.2|/1.62744e-41/SJCHGC04301 protein [Schistosoma japonicum]
Sjc_0002010|Sjp_0002010|SJC_S000004.513256	22	0	4.83	0.01	-8.91588	2.64394e-07	8.26948e-07	-	GO:0009987//cellular process;GO:0051179//localization;GO:0050789//regulation of biological process	gi|256075839|ref|XP_002574223.1|/0/hypothetical protein [Schistosoma mansoni]
Sjc_0003540|Sjp_0003540|SJC_S000009.86140	22	0	4.83	0.01	-8.91588	2.64394e-07	8.28612e-07	GO:0016772//transferase activity, transferring phosphorus-containing groups	-	gi|256070228|ref|XP_002571445.1|/0/ATP:guanidino kinase (Smc74) [Schistosoma mansoni]
Sjc_0005060|Sjp_0005060|SJC_S000016.47496	22	4	4.83	0.89	-2.44015	0.00033898	0.000713314	-	-	gi|76156857|gb|AAX27969.2|/9.7796e-47/SJCHGC01335 protein [Schistosoma japonicum]
Sjc_0017400|Sjp_0017400|SJC_S000084.199018	22	0	4.83	0.01	-8.91588	2.64394e-07	8.2728e-07	-	-	gi|238660531|emb|CAZ31529.1|/1.81088e-176/expressed protein [Schistosoma mansoni]
Sjc_0043490|Sjp_0043490|SJC_S000355.194214	22	0	4.83	0.01	-8.91588	2.64394e-07	8.27946e-07	-	-	gi|256074083|ref|XP_002573356.1|/0/ccaat-binding factor-related [Schistosoma mansoni]
Sjc_0048270|Sjp_0048270|SJC_S000432.284247	22	0	4.83	0.01	-8.91588	2.64394e-07	8.2496e-07	-	-	gi|256080991|ref|XP_002576758.1|/0/meiotic checkpoint regulator cut4 [Schistosoma mansoni]
Sjc_0049010|Sjp_0049010|SJC_S000449.51109	22	0	4.83	0.01	-8.91588	2.64394e-07	8.25291e-07	-	GO:0007166//cell surface receptor linked signaling pathway	gi|226479970|emb|CAX73281.1|/6.14414e-140/Translation machinery-associated protein 46 [Schistosoma japonicum]
Sjc_0057230|Sjp_0057230|SJC_S000604.28926	22	0	4.83	0.01	-8.91588	2.64394e-07	8.2364e-07	-	-	gi|256090824|ref|XP_002581381.1|/0/DNA double-strand break repair rad50 ATPase [Schistosoma mansoni]
Sjc_0062980|Sjp_0062980|SJC_S000740.39981	22	0	4.83	0.01	-8.91588	2.64394e-07	8.2397e-07	-	-	gi|226479782|emb|CAX73187.1|/0/Endoplasmic reticulum-Golgi intermediate compartment protein 2 [Schistosoma japonicum]
Sjc_0063260|Sjp_0063260|SJC_S000754.80462	22	4	4.83	0.89	-2.44015	0.00033898	0.000713507	-	-	gi|226487398|emb|CAX74569.1|/0/WD repeat protein 53 [Schistosoma japonicum]
Sjc_0065970|Sjp_0065970|SJC_S000831.148167	22	0	4.83	0.01	-8.91588	2.64394e-07	8.243e-07	GO:0016627//oxidoreductase activity, acting on the CH-CH group of donors;GO:0050662//coenzyme binding	GO:0008152//metabolic process	gi|76156150|gb|AAX27380.2|/1.01277e-143/SJCHGC06967 protein [Schistosoma japonicum]
Sjc_0069410|Sjp_0069410|SJC_S000955.9351	22	2	4.83	0.44	-3.45645	2.13704e-05	5.31734e-05	-	-	gi|256075911|ref|XP_002574259.1|/0/proline-serine-threonine phosphatase interacting protein [Schistosoma mansoni]
Sjc_0079000|Sjp_0079000|SJC_S001378.100	22	0	4.83	0.01	-8.91588	2.64394e-07	8.25953e-07	GO:0005488//binding;GO:0016820//hydrolase activity, acting on acid anhydrides, catalyzing transmembrane movement of substances;GO:0015075//ion transmembrane transporter activity	GO:0006812//cation transport	gi|256093061|ref|XP_002582194.1|/4.63802e-166/plasma membrane calcium-transporting atpase [Schistosoma mansoni]
Sjc_0093380|Sjp_0093380|SJC_S002552.2921	22	0	4.83	0.01	-8.91588	2.64394e-07	8.21996e-07	-	-	gi|226490206|emb|CAX69345.1|/3.66295e-169/hypothetical protein [Schistosoma japonicum]
Sjc_0096960|Sjp_0096960|SJC_S003012.433	22	0	4.83	0.01	-8.91588	2.64394e-07	8.29948e-07	GO:0016301//kinase activity	GO:0006629//lipid metabolic process	gi|256078399|ref|XP_002575483.1|/0/AMP-activated protein kinase gamma regulatory subunit [Schistosoma mansoni]
Sjc_0116980|Sjp_0116980|SJC_S009035.4220	22	0	4.83	0.01	-8.91588	2.64394e-07	8.22324e-07	GO:0016757//transferase activity, transferring glycosyl groups	GO:0006497//protein lipidation	gi|256072756|ref|XP_002572700.1|/2.43876e-154/hypothetical protein [Schistosoma mansoni]
Sjc_0013150|Sjp_0013150|SJC_S000057.547557	21	0	4.61	0.01	-8.84862	5.26416e-07	1.58904e-06	-	-	gi|256078455|ref|XP_002575511.1|/1.05298e-113/hypothetical protein [Schistosoma mansoni]
Sjc_0020850|Sjp_0020850|SJC_S000113.377476	21	0	4.61	0.01	-8.84862	5.26416e-07	1.59709e-06	-	-	gi|256052517|ref|XP_002569812.1|/7.19504e-161/zinc finger protein [Schistosoma mansoni]
Sjc_0022270|Sjp_0022270|SJC_S000123.193615	21	0	4.61	0.01	-8.84862	5.26416e-07	1.59958e-06	-	-	gi|256080482|ref|XP_002576510.1|/3.14641e-161/hypothetical protein [Schistosoma mansoni]
Sjc_0024450|Sjp_0024450|SJC_S000141.198860	21	2	4.61	0.44	-3.38919	3.92872e-05	9.46685e-05	-	-	gi|238661320|emb|CAZ32296.1|/0/expressed protein [Schistosoma mansoni]
Sjc_0025740|Sjp_0025740|SJC_S000152.111555	21	0	4.61	0.01	-8.84862	5.26416e-07	1.60459e-06	-	-	gi|256088351|ref|XP_002580304.1|/0/vacuolar sorting protein [Schistosoma mansoni]
Sjc_0032140|Sjp_0032140|SJC_S000208.382890	21	0	4.61	0.01	-8.84862	5.26416e-07	1.60334e-06	GO:0008092//cytoskeletal protein binding	GO:0001558//regulation of cell growth;GO:0016198//axon choice point recognition;GO:0007420//brain development;GO:0035148//tube formation;GO:0035146;GO:0001709//cell fate determination;GO:0007019//microtubule depolymerization;GO:0060541//respiratory system development	gi|238659698|emb|CAZ30725.1|/0/expressed protein [Schistosoma mansoni]
Sjc_0033330|Sjp_0033330|SJC_S000222.247503	21	0	4.61	0.01	-8.84862	5.26416e-07	1.59151e-06	-	-	gi|256073962|ref|XP_002573296.1|/0/cadherin [Schistosoma mansoni]
Sjc_0039020|Sjp_0039020|SJC_S000290.229623	21	0	4.61	0.01	-8.84862	5.26416e-07	1.60083e-06	-	GO:0009987//cellular process	gi|256052259|ref|XP_002569692.1|/9.56814e-152/ocrl type II inositol 5-phosphatase [Schistosoma mansoni]
Sjc_0044050|Sjp_0044050|SJC_S000364.81674	21	0	4.61	0.01	-8.84862	5.26416e-07	1.59398e-06	-	-	gi|256088133|ref|XP_002580213.1|/0/UDP-galactose transporter [Schistosoma mansoni]
Sjc_0044170|Sjp_0044170|SJC_S000367.118116	21	0	4.61	0.01	-8.84862	5.26416e-07	1.59275e-06	GO:0005488//binding;GO:0016817//hydrolase activity, acting on acid anhydrides;GO:0022857//transmembrane transporter activity;GO:0005548//phospholipid transporter activity	GO:0009987//cellular process;GO:0006811//ion transport;GO:0006869//lipid transport;GO:0008152//metabolic process	gi|256085391|ref|XP_002578905.1|/0/phospholipid-transporting atpase [Schistosoma mansoni]
Sjc_0044850|Sjp_0044850|SJC_S000381.57363	21	2	4.61	0.44	-3.38919	3.92872e-05	9.46393e-05	-	-	gi|256072490|ref|XP_002572568.1|/8.54844e-76/hypothetical protein [Schistosoma mansoni]
Sjc_0061170|Sjp_0061170|SJC_S000698.98620	21	0	4.61	0.01	-8.84862	5.26416e-07	1.59896e-06	GO:0003824//catalytic activity	-	gi|256072811|ref|XP_002572727.1|/1.16121e-173/tankyrase [Schistosoma mansoni]
Sjc_0061270|Sjp_0061270|SJC_S000704.51486	21	0	4.61	0.01	-8.84862	5.26416e-07	1.60208e-06	-	-	gi|238662971|emb|CAZ33883.1|/0/expressed protein [Schistosoma mansoni]
Sjc_0063300|Sjp_0063300|SJC_S000754.197242	21	0	4.61	0.01	-8.84862	5.26416e-07	1.58413e-06	-	-	gi|238658429|emb|CAZ29485.1|/2.36098e-123/expressed protein [Schistosoma mansoni]
Sjc_0068580|Sjp_0068580|SJC_S000914.113555	21	2	4.61	0.44	-3.38919	3.92872e-05	9.46978e-05	-	-	gi|256070164|ref|XP_002571414.1|/0/vacuolar protein sorting [Schistosoma mansoni]
Sjc_0071710|Sjp_0071710|SJC_S001020.132917	21	3	4.61	0.66	-2.80423	0.000170678	0.000374645	-	-	gi|238656772|emb|CAZ27857.1|/0/expressed protein [Schistosoma mansoni]
Sjc_0072130|Sjp_0072130|SJC_S001030.206	21	3	4.61	0.66	-2.80423	0.000170678	0.000374539	GO:0016454;GO:0048037//cofactor binding	GO:0006684//sphingomyelin metabolic process;GO:0006667//sphinganine metabolic process;GO:0006670//sphingosine metabolic process;GO:0006672//ceramide metabolic process	gi|256085721|ref|XP_002579062.1|/2.24537e-149/serine palmitoyltransferase 2 [Schistosoma mansoni]
Sjc_0077100|Sjp_0077100|SJC_S001297.100626	21	0	4.61	0.01	-8.84862	5.26416e-07	1.58535e-06	-	-	gi|226480852|emb|CAX73523.1|/0/ATP-dependent DNA ligase,IPR000859 CUB,domain-containing protein [Schistosoma japonicum]
Sjc_0085740|Sjp_0085740|SJC_S001823.34766	21	0	4.61	0.01	-8.84862	5.26416e-07	1.58843e-06	-	-	gi|226468662|emb|CAX76359.1|/1.02041e-78/Estrogen-regulated protein EP45 precursor [Schistosoma japonicum]
Sjc_0086140|Sjp_0086140|SJC_S001850.1825	21	0	4.61	0.01	-8.84862	5.26416e-07	1.58597e-06	GO:0005488//binding	GO:0009987//cellular process	gi|256072807|ref|XP_002572725.1|/0/hypothetical protein [Schistosoma mansoni]
Sjc_0099000|Sjp_0099000|SJC_S003610.5707	21	0	4.61	0.01	-8.84862	5.26416e-07	1.60271e-06	GO:0005488//binding	GO:0043410//positive regulation of MAPKKK cascade;GO:0006909//phagocytosis;GO:0001700//embryonic development via the syncytial blastoderm;GO:0001751//compound eye photoreceptor cell differentiation	gi|256092808|ref|XP_002582069.1|/8.21715e-74/striatin [Schistosoma mansoni]
Sjc_0099940|Sjp_0099940|SJC_S003704.5777	21	0	4.61	0.01	-8.84862	5.26416e-07	1.59336e-06	-	-	gi|56754106|gb|AAW25242.1|/3.94178e-109/SJCHGC06729 protein [Schistosoma japonicum]
Sjc_0113140|Sjp_0113140|SJC_S007918.2017	21	0	4.61	0.01	-8.84862	5.26416e-07	1.59833e-06	-	-	gi|76153676|gb|AAX25292.2|/3.8827e-55/SJCHGC07518 protein [Schistosoma japonicum]
Sjc_0117190|Sjp_0117190|SJC_S009143.1722	21	0	4.61	0.01	-8.84862	5.26416e-07	1.59522e-06	GO:0004702//receptor signaling protein serine/threonine kinase activity;GO:0032559;GO:0032403//protein complex binding;GO:0019900//kinase binding	GO:0001934//positive regulation of protein phosphorylation;GO:0042221//response to chemical stimulus;GO:0031647//regulation of protein stability;GO:0030162//regulation of proteolysis;GO:0007143//female meiosis;GO:0031398//positive regulation of protein ubiquitination;GO:0000079//regulation of cyclin-dependent protein kinase activity;GO:0034502//protein localization to chromosome;GO:0023052//signa…	gi|226478944|emb|CAX72967.1|/0/polo-like kinase 1 [Schistosoma japonicum]
Sjc_0119700|Sjp_0119700|SJC_S011946.813	21	0	4.61	0.01	-8.84862	5.26416e-07	1.58474e-06	-	-	gi|256078004|ref|XP_002575288.1|/1.09509e-75/Spectrin beta chain brain 3 (Spectrin non-erythroid beta chain 3) (Beta-IV spectrin) [Schistosoma mansoni]
Sjc_0000780|Sjp_0000780|SJC_S000001.1029800	20	0	4.39	0.01	-8.77808	1.04811e-06	3.09896e-06	GO:0004672//protein kinase activity;GO:0032559	GO:0006464//protein modification process	gi|256078504|ref|XP_002575535.1|/6.01436e-180/serine/threonine protein kinase [Schistosoma mansoni]
Sjc_0011680|Sjp_0011680|SJC_S000046.576811	20	0	4.39	0.01	-8.77808	1.04811e-06	3.09075e-06	-	-	gi|238658012|emb|CAZ29078.1|/0/expressed protein [Schistosoma mansoni]
Sjc_0013030|Sjp_0013030|SJC_S000057.74655	20	0	4.39	0.01	-8.77808	1.04811e-06	3.07909e-06	-	-	gi|238658929|emb|CAZ29974.1|/1.01091e-159/expressed protein [Schistosoma mansoni]
Sjc_0015330|Sjp_0015330|SJC_S000070.375830	20	0	4.39	0.01	-8.77808	1.04811e-06	3.06406e-06	-	-	gi|238658898|emb|CAZ29944.1|/1.24347e-94/expressed protein [Schistosoma mansoni]
Sjc_0019170|Sjp_0019170|SJC_S000098.237211	20	0	4.39	0.01	-8.77808	1.04811e-06	3.07677e-06	GO:0046914//transition metal ion binding;GO:0042393//histone binding;GO:0018024//histone-lysine N-methyltransferase activity;GO:0001071//nucleic acid binding transcription factor activity;GO:0042802//identical protein binding;GO:0043565//sequence-specific DNA binding	GO:0030097//hemopoiesis;GO:0043967//histone H4 acetylation;GO:0006366//transcription from RNA polymerase II promoter;GO:0006355//regulation of transcription, DNA-dependent;GO:0065003;GO:0034968//histone lysine methylation	gi|256078227|ref|XP_002575398.1|/0/mixed-lineage leukemia protein mll [Schistosoma mansoni]
Sjc_0022210|Sjp_0022210|SJC_S000122.326419	20	0	4.39	0.01	-8.77808	1.04811e-06	3.09544e-06	-	-	gi|226478834|emb|CAX72912.1|/2.07258e-161/Pre-rRNA-processing protein ESF1 [Schistosoma japonicum]
Sjc_0022780|Sjp_0022780|SJC_S000128.143	20	0	4.39	0.01	-8.77808	1.04811e-06	3.08607e-06	-	-	gi|56753509|gb|AAW24958.1|/0/SJCHGC00947 protein [Schistosoma japonicum]
Sjc_0025380|Sjp_0025380|SJC_S000149.178261	20	0	4.39	0.01	-8.77808	1.04811e-06	3.08841e-06	-	-	gi|256076314|ref|XP_002574458.1|/9.05031e-137/ubiquitin ligase E3 [Schistosoma mansoni]
Sjc_0026400|Sjp_0026400|SJC_S000159.265527	20	0	4.39	0.01	-8.77808	1.04811e-06	3.06062e-06	-	GO:0007265//Ras protein signal transduction	gi|256073912|ref|XP_002573271.1|/1.80028e-151/shoc2 [Schistosoma mansoni]
Sjc_0033370|Sjp_0033370|SJC_S000223.150274	20	0	4.39	0.01	-8.77808	1.04811e-06	3.06521e-06	-	-	gi|256076963|ref|XP_002574778.1|/0/peptide N-glycanase [Schistosoma mansoni]
Sjc_0041310|Sjp_0041310|SJC_S000325.340913	20	0	4.39	0.01	-8.77808	1.04811e-06	3.05718e-06	GO:0005488//binding	-	gi|256088002|ref|XP_002580149.1|/0/Cyclin fold protein [Schistosoma mansoni]
Sjc_0042000|Sjp_0042000|SJC_S000334.46674	20	0	4.39	0.01	-8.77808	1.04811e-06	3.05146e-06	-	-	gi|256053246|ref|XP_002570110.1|/2.1415e-180/eukaryotictranslation initiation factor [Schistosoma mansoni]
Sjc_0045310|Sjp_0045310|SJC_S000386.193140	20	0	4.39	0.01	-8.77808	1.04811e-06	3.07445e-06	GO:0017111//nucleoside-triphosphatase activity;GO:0000166//nucleotide binding;GO:0005215//transporter activity	GO:0042221//response to chemical stimulus;GO:0006869//lipid transport;GO:0006139//nucleobase, nucleoside, nucleotide and nucleic acid metabolic process;GO:0050794//regulation of cellular process	gi|256089244|ref|XP_002580723.1|/0/ATP-binding cassette transporter [Schistosoma mansoni]
Sjc_0047290|Sjp_0047290|SJC_S000417.79211	20	0	4.39	0.01	-8.77808	1.04811e-06	3.07098e-06	-	-	gi|226466844|emb|CAX69557.1|/0/calcium binding protein 39 [Schistosoma japonicum]
Sjc_0052090|Sjp_0052090|SJC_S000492.380137	20	0	4.39	0.01	-8.77808	1.04811e-06	3.07214e-06	GO:0046914//transition metal ion binding;GO:0004672//protein kinase activity;GO:0032559	GO:0008630//DNA damage response, signal transduction resulting in induction of apoptosis;GO:0016310//phosphorylation;GO:0005979//regulation of glycogen biosynthetic process;GO:0006464//protein modification process	gi|226466650|emb|CAX69460.1|/0/putative dual-specificity tyrosine-(Y)-phosphorylation regulated kinase 2 isoform 2 [Schistosoma japonicum]
Sjc_0052470|Sjp_0052470|SJC_S000496.367480	20	0	4.39	0.01	-8.77808	1.04811e-06	3.08958e-06	-	-	gi|238663318|emb|CAZ34211.1|/0/expressed protein [Schistosoma mansoni]
Sjc_0057340|Sjp_0057340|SJC_S000615.46819	20	0	4.39	0.01	-8.77808	1.04811e-06	3.09661e-06	-	GO:0035556//intracellular signal transduction;GO:0048729//tissue morphogenesis;GO:0048513//organ development;GO:0009790//embryo development	gi|238665982|emb|CAZ36649.1|/0/expressed protein [Schistosoma mansoni]
Sjc_0060650|Sjp_0060650|SJC_S000686.108335	20	0	4.39	0.01	-8.77808	1.04811e-06	3.06752e-06	-	GO:0007476//imaginal disc-derived wing morphogenesis;GO:0050794//regulation of cellular process	gi|238662902|emb|CAZ33816.1|/0/expressed protein [Schistosoma mansoni]
Sjc_0060710|Sjp_0060710|SJC_S000688.48688	20	0	4.39	0.01	-8.77808	1.04811e-06	3.05032e-06	-	-	gi|238664044|emb|CAZ34901.1|/0/expressed protein [Schistosoma mansoni]
Sjc_0060780|Sjp_0060780|SJC_S000690.53957	20	0	4.39	0.01	-8.77808	1.04811e-06	3.08374e-06	GO:0016787//hydrolase activity	GO:0019538//protein metabolic process	gi|256088892|ref|XP_002580556.1|/3.7562e-162/Fxna peptidase (M28 family) [Schistosoma mansoni]
Sjc_0071550|Sjp_0071550|SJC_S001014.9621	20	0	4.39	0.01	-8.77808	1.04811e-06	3.08491e-06	GO:0004872//receptor activity	GO:0007165//signal transduction	gi|256079818|ref|XP_002576181.1|/3.8754e-33/biogenic amine (5HT) receptor [Schistosoma mansoni]
Sjc_0072450|Sjp_0072450|SJC_S001036.220865	20	0	4.39	0.01	-8.77808	1.04811e-06	3.08258e-06	-	-	gi|256073735|ref|XP_002573184.1|/1.06822e-87/hypothetical protein [Schistosoma mansoni]
Sjc_0088320|Sjp_0088320|SJC_S002080.171	20	0	4.39	0.01	-8.77808	1.04811e-06	3.10014e-06	-	GO:0009987//cellular process	gi|256080741|ref|XP_002576636.1|/2.64622e-158/hypothetical protein [Schistosoma mansoni]
Sjc_0089210|Sjp_0089210|SJC_S002229.47743	20	0	4.39	0.01	-8.77808	1.04811e-06	3.06637e-06	GO:0003677//DNA binding;GO:0001071//nucleic acid binding transcription factor activity	GO:0006351//transcription, DNA-dependent;GO:0007399//nervous system development	gi|56755107|gb|AAW25733.1|/1.01276e-85/SJCHGC01777 protein [Schistosoma japonicum]
Sjc_0090600|Sjp_0090600|SJC_S002309.27282	20	0	4.39	0.01	-8.77808	1.04811e-06	3.07561e-06	-	-	gi|256083310|ref|XP_002577889.1|/1.1202e-08/hypothetical protein [Schistosoma mansoni]
Sjc_0134470|Sjp_0134470|SJC_S027953.224	20	3	4.39	0.66	-2.73368	0.00030089	0.000636256	GO:0004774//succinate-CoA ligase activity;GO:0046912//transferase activity, transferring acyl groups, acyl groups converted into alkyl on transfer;GO:0032561;GO:0046983//protein dimerization activity	GO:0043648//dicarboxylic acid metabolic process;GO:0009060//aerobic respiration;GO:0006732//coenzyme metabolic process	gi|226486592|emb|CAX74373.1|/8.52018e-59/succinate-CoA ligase [Schistosoma japonicum]
Sjc_0000340|Sjp_0000340|SJC_S000000.1075952	19	0	4.17	0.01	-8.7039	2.08682e-06	5.90343e-06	-	-	gi|238656968|emb|CAZ28050.1|/1.28792e-48/expressed protein [Schistosoma mansoni]
Sjc_0003510|Sjp_0003510|SJC_S000008.789458	19	0	4.17	0.01	-8.7039	2.08682e-06	5.88207e-06	-	GO:0044255//cellular lipid metabolic process	gi|256078576|ref|XP_002575571.1|/2.80772e-123/acyl-CoA:glycerol-3-phosphate acyltransferase [Schistosoma mansoni]
Sjc_0009040|Sjp_0009040|SJC_S000030.923569	19	0	4.17	0.01	-8.7039	2.08682e-06	5.92064e-06	-	-	gi|256087313|ref|XP_002579816.1|/1.23902e-34/hypothetical protein [Schistosoma mansoni]
Sjc_0009680|Sjp_0009680|SJC_S000033.551101	19	0	4.17	0.01	-8.7039	2.08682e-06	5.91633e-06	-	-	gi|238659412|emb|CAZ30446.1|/0/expressed protein [Schistosoma mansoni]
Sjc_0010660|Sjp_0010660|SJC_S000040.360740	19	2	4.17	0.44	-3.24447	0.000131433	0.000290055	GO:0003724//RNA helicase activity;GO:0000166//nucleotide binding;GO:0003676//nucleic acid binding;GO:0046872//metal ion binding	GO:0006415//translational termination;GO:0007275//multicellular organismal development;GO:0000956//nuclear-transcribed mRNA catabolic process;GO:0006259//DNA metabolic process;GO:0009207;GO:0006405//RNA export from nucleus	gi|256082379|ref|XP_002577434.1|/0/nonsense-mediated mRNA decay protein 1 (rent1) [Schistosoma mansoni]
Sjc_0021780|Sjp_0021780|SJC_S000119.30416	19	0	4.17	0.01	-8.7039	2.08682e-06	5.85452e-06	-	-	gi|238663453|emb|CAZ34337.1|/0/expressed protein [Schistosoma mansoni]
Sjc_0024540|Sjp_0024540|SJC_S000141.431379	19	0	4.17	0.01	-8.7039	2.08682e-06	5.88846e-06	-	-	gi|227299144|emb|CAY18000.1|/4.75465e-172/expressed protein [Schistosoma mansoni]
Sjc_0035980|Sjp_0035980|SJC_S000253.351252	19	2	4.17	0.44	-3.24447	0.000131433	0.00028989	-	-	gi|226486750|emb|CAX74452.1|/8.52913e-161/Receptor-type tyrosine-protein phosphatase O precursor [Schistosoma japonicum]
Sjc_0038020|Sjp_0038020|SJC_S000274.14214	19	0	4.17	0.01	-8.7039	2.08682e-06	5.89273e-06	-	-	gi|76157695|gb|AAX28546.2|/8.11833e-126/SJCHGC02139 protein [Schistosoma japonicum]
Sjc_0039540|Sjp_0039540|SJC_S000298.208243	19	2	4.17	0.44	-3.24447	0.000131433	0.000289726	-	-	gi|257215834|emb|CAX83069.1|/0/Tetratricopeptide repeat protein 14 [Schistosoma japonicum]
Sjc_0042490|Sjp_0042490|SJC_S000338.581193	19	0	4.17	0.01	-8.7039	2.08682e-06	5.92496e-06	GO:0005488//binding;GO:0016787//hydrolase activity	-	gi|257215840|emb|CAX83072.1|/0/DEAD (Asp-Glu-Ala-Asp) box polypeptide 56 [Schistosoma japonicum]
Sjc_0042900|Sjp_0042900|SJC_S000345.67689	19	0	4.17	0.01	-8.7039	2.08682e-06	5.88633e-06	GO:0008188//neuropeptide receptor activity	-	gi|256083165|ref|XP_002577820.1|/1.16541e-141/peptide (FMRFamide/neurokinin-3)-like receptor [Schistosoma mansoni]
Sjc_0043800|Sjp_0043800|SJC_S000360.116439	19	0	4.17	0.01	-8.7039	2.08682e-06	5.93578e-06	GO:0005488//binding;GO:0016818//hydrolase activity, acting on acid anhydrides, in phosphorus-containing anhydrides	GO:0006139//nucleobase, nucleoside, nucleotide and nucleic acid metabolic process	gi|256074321|ref|XP_002573474.1|/0/DEAD box ATP-dependent RNA helicase [Schistosoma mansoni]
Sjc_0052410|Sjp_0052410|SJC_S000496.199006	19	0	4.17	0.01	-8.7039	2.08682e-06	5.87356e-06	GO:0004690//cyclic nucleotide-dependent protein kinase activity;GO:0032559	GO:0006464//protein modification process;GO:0033057;GO:0048729//tissue morphogenesis;GO:0002164//larval development	gi|25141300|ref|NP_740954.1|/2.92969e-135/protein KINase family member (kin-1) [Caenorhabditis elegans]
Sjc_0056260|Sjp_0056260|SJC_S000585.220355	19	0	4.17	0.01	-8.7039	2.08682e-06	5.93144e-06	GO:0005488//binding	-	gi|76153204|gb|AAX24857.2|/8.09101e-67/SJCHGC07631 protein [Schistosoma japonicum]
Sjc_0059100|Sjp_0059100|SJC_S000654.163945	19	0	4.17	0.01	-8.7039	2.08682e-06	5.86932e-06	GO:0005515//protein binding	GO:0044260;GO:0080090//regulation of primary metabolic process;GO:0003151//outflow tract morphogenesis;GO:0031323//regulation of cellular metabolic process;GO:0060071//Wnt receptor signaling pathway, planar cell polarity pathway;GO:0042472//inner ear morphogenesis;GO:0031023//microtubule organizing center organization;GO:0010927;GO:0060255	gi|256084853|ref|XP_002578640.1|/0/dishevelled [Schistosoma mansoni]
Sjc_0059340|Sjp_0059340|SJC_S000657.167566	19	0	4.17	0.01	-8.7039	2.08682e-06	5.90773e-06	-	-	gi|256077938|ref|XP_002575256.1|/0/zinc finger protein [Schistosoma mansoni]
Sjc_0064580|Sjp_0064580|SJC_S000796.8893	19	0	4.17	0.01	-8.7039	2.08682e-06	5.89487e-06	-	-	gi|56756539|gb|AAW26442.1|/3.70474e-95/SJCHGC01599 protein [Schistosoma japonicum]
Sjc_0069140|Sjp_0069140|SJC_S000939.89407	19	2	4.17	0.44	-3.24447	0.000131433	0.000289973	GO:0005488//binding	GO:0006351//transcription, DNA-dependent	gi|56755049|gb|AAW25704.1|/2.69288e-95/SJCHGC09206 protein [Schistosoma japonicum]
Sjc_0070080|Sjp_0070080|SJC_S000966.150853	19	0	4.17	0.01	-8.7039	2.08682e-06	5.92712e-06	-	-	gi|256076330|ref|XP_002574466.1|/0/centaurin/arf-related [Schistosoma mansoni]
Sjc_0092960|Sjp_0092960|SJC_S002529.8840	19	2	4.17	0.44	-3.24447	0.000131433	0.000290219	GO:0022804;GO:0008324//cation transmembrane transporter activity	GO:0015695//organic cation transport	gi|256073040|ref|XP_002572841.1|/0/sugar transporter [Schistosoma mansoni]
Sjc_0098430|Sjp_0098430|SJC_S003480.1034	19	0	4.17	0.01	-8.7039	2.08682e-06	5.87144e-06	-	-	gi|256081201|ref|XP_002576861.1|/2.56283e-61/hypothetical protein [Schistosoma mansoni]
Sjc_0104230|Sjp_0104230|SJC_S004216.4837	19	0	4.17	0.01	-8.7039	2.08682e-06	5.86509e-06	GO:0005488//binding	GO:0009987//cellular process	gi|76155403|gb|AAX26687.2|/1.48511e-115/SJCHGC09167 protein [Schistosoma japonicum]
Sjc_0104410|Sjp_0104410|SJC_S004259.413	19	2	4.17	0.44	-3.24447	0.000131433	0.000290302	-	-	gi|256083842|ref|XP_002578145.1|/2.47063e-10/vacuolar protein sorting [Schistosoma mansoni]
Sjc_0104600|Sjp_0104600|SJC_S004286.3019	19	0	4.17	0.01	-8.7039	2.08682e-06	5.91848e-06	-	-	gi|56754245|gb|AAW25310.1|/5.97861e-91/SJCHGC07005 protein [Schistosoma japonicum]
Sjc_0002000|Sjp_0002000|SJC_S000004.487464	18	0	3.95	0.01	-8.62571	4.1549e-06	1.13898e-05	-	-	gi|226483635|emb|CAX74118.1|/0/hypothetical protein [Schistosoma japonicum]
Sjc_0003000|Sjp_0003000|SJC_S000007.267931	18	0	3.95	0.01	-8.62571	4.1549e-06	1.12708e-05	-	-	gi|256085618|ref|XP_002579013.1|/4.77503e-154/Collagen alpha-1(V) chain precursor [Schistosoma mansoni]
Sjc_0003640|Sjp_0003640|SJC_S000009.441578	18	0	3.95	0.01	-8.62571	4.1549e-06	1.122e-05	-	-	gi|256078952|ref|XP_002575756.1|/1.44421e-84/hypothetical protein [Schistosoma mansoni]
Sjc_0004780|Sjp_0004780|SJC_S000014.446489	18	0	3.95	0.01	-8.62571	4.1549e-06	1.13023e-05	GO:0005488//binding;GO:0003824//catalytic activity	-	gi|256074829|ref|XP_002573725.1|/1.79396e-97/subfamily M12A unassigned peptidase (M12 family) [Schistosoma mansoni]
Sjc_0006080|Sjp_0006080|SJC_S000019.199901	18	2	3.95	0.44	-3.16628	0.000239032	0.000518835	-	GO:0006351//transcription, DNA-dependent	gi|256073348|ref|XP_002572993.1|/0/transcription initiation factor [Schistosoma mansoni]
Sjc_0007510|Sjp_0007510|SJC_S000024.222762	18	0	3.95	0.01	-8.62571	4.1549e-06	1.12904e-05	-	-	gi|256084044|ref|XP_002578243.1|/3.0961e-70/hypothetical protein [Schistosoma mansoni]
Sjc_0011320|Sjp_0011320|SJC_S000045.120828	18	0	3.95	0.01	-8.62571	4.1549e-06	1.12786e-05	-	-	gi|238666029|emb|CAZ36691.1|/1.36975e-110/expressed protein [Schistosoma mansoni]
Sjc_0011630|Sjp_0011630|SJC_S000046.302325	18	0	3.95	0.01	-8.62571	4.1549e-06	1.14139e-05	-	GO:0065008;GO:0019226//transmission of nerve impulse;GO:0007399//nervous system development	gi|256083785|ref|XP_002578118.1|/0/neurexin IV; septate junction protein [Schistosoma mansoni]
Sjc_0013160|Sjp_0013160|SJC_S000057.566508	18	0	3.95	0.01	-8.62571	4.1549e-06	1.13379e-05	-	-	gi|238660752|emb|CAZ31745.1|/2.57056e-34/expressed protein [Schistosoma mansoni]
Sjc_0014690|Sjp_0014690|SJC_S000065.114352	18	0	3.95	0.01	-8.62571	4.1549e-06	1.12161e-05	-	-	gi|256090453|ref|XP_002581204.1|/0/zinc finger protein [Schistosoma mansoni]
Sjc_0014800|Sjp_0014800|SJC_S000066.79526	18	0	3.95	0.01	-8.62571	4.1549e-06	1.12122e-05	GO:0003774//motor activity;GO:0000166//nucleotide binding	GO:0048870//cell motility	gi|256052216|ref|XP_002569671.1|/0/dynein heavy chain [Schistosoma mansoni]
Sjc_0020590|Sjp_0020590|SJC_S000111.333350	18	0	3.95	0.01	-8.62571	4.1549e-06	1.12512e-05	GO:0005488//binding	GO:0000377	gi|256077877|ref|XP_002575226.1|/0/cactin-related [Schistosoma mansoni]
Sjc_0021610|Sjp_0021610|SJC_S000117.339253	18	0	3.95	0.01	-8.62571	4.1549e-06	1.12355e-05	-	-	gi|76154115|gb|AAX25623.2|/3.12865e-100/SJCHGC07495 protein [Schistosoma japonicum]
Sjc_0022390|Sjp_0022390|SJC_S000124.145880	18	2	3.95	0.44	-3.16628	0.000239032	0.000518546	-	GO:0006810//transport	gi|72011355|ref|XP_782100.1|/4.25799e-14/PREDICTED: similar to zinc transporter [Strongylocentrotus purpuratus]
Sjc_0027370|Sjp_0027370|SJC_S000166.347570	18	0	3.95	0.01	-8.62571	4.1549e-06	1.13102e-05	GO:0005488//binding;GO:0005249//voltage-gated potassium channel activity	GO:0006810//transport;GO:0000768//syncytium formation by plasma membrane fusion	gi|256075548|ref|XP_002574080.1|/0/voltage-gated potassium channel [Schistosoma mansoni]
Sjc_0031110|Sjp_0031110|SJC_S000199.272584	18	0	3.95	0.01	-8.62571	4.1549e-06	1.12826e-05	-	-	gi|256085954|ref|XP_002579173.1|/0/jnk/sapk-associated protein [Schistosoma mansoni]
Sjc_0033820|Sjp_0033820|SJC_S000228.221743	18	0	3.95	0.01	-8.62571	4.1549e-06	1.1326e-05	-	-	gi|238663679|emb|CAZ34548.1|/0/expressed protein [Schistosoma mansoni]
Sjc_0041760|Sjp_0041760|SJC_S000331.74151	18	0	3.95	0.01	-8.62571	4.1549e-06	1.13538e-05	-	GO:0006901//vesicle coating;GO:0050658//RNA transport;GO:0001505//regulation of neurotransmitter levels;GO:0015031//protein transport	gi|256075574|ref|XP_002574093.1|/3.28831e-52/clathrin coat associated protein ap-50 [Schistosoma mansoni]
Sjc_0043560|Sjp_0043560|SJC_S000357.86579	18	0	3.95	0.01	-8.62571	4.1549e-06	1.14018e-05	-	-	gi|256089200|ref|XP_002580702.1|/2.51108e-138/syntaxin [Schistosoma mansoni]
Sjc_0046830|Sjp_0046830|SJC_S000412.460829	18	0	3.95	0.01	-8.62571	4.1549e-06	1.13339e-05	-	GO:0030154//cell differentiation;GO:0048513//organ development;GO:0050794//regulation of cellular process;GO:0009653//anatomical structure morphogenesis	gi|256077135|ref|XP_002574863.1|/0/notch [Schistosoma mansoni]
Sjc_0051120|Sjp_0051120|SJC_S000482.174151	18	0	3.95	0.01	-8.62571	4.1549e-06	1.12394e-05	-	-	gi|226479112|emb|CAX73051.1|/1.2086e-149/male-specific lethal 3-like 1 [Schistosoma japonicum]
Sjc_0051380|Sjp_0051380|SJC_S000485.140693	18	0	3.95	0.01	-8.62571	4.1549e-06	1.1434e-05	-	-	gi|238666430|emb|CAZ37057.1|/2.97094e-76/expressed protein [Schistosoma mansoni]
Sjc_0053740|Sjp_0053740|SJC_S000533.127564	18	0	3.95	0.01	-8.62571	4.1549e-06	1.12629e-05	-	-	gi|256072048|ref|XP_002572349.1|/0/hypothetical protein [Schistosoma mansoni]
Sjc_0054130|Sjp_0054130|SJC_S000541.7305	18	0	3.95	0.01	-8.62571	4.1549e-06	1.1259e-05	GO:0008233//peptidase activity	GO:0044267//cellular protein metabolic process	gi|256079367|ref|XP_002575959.1|/1.4683e-108/arf6 guanine nucleotide exchange factor [Schistosoma mansoni]
Sjc_0054510|Sjp_0054510|SJC_S000550.82132	18	0	3.95	0.01	-8.62571	4.1549e-06	1.12668e-05	-	-	gi|256084153|ref|XP_002578296.1|/2.62084e-161/zinc finger protein [Schistosoma mansoni]
Sjc_0054620|Sjp_0054620|SJC_S000552.124060	18	0	3.95	0.01	-8.62571	4.1549e-06	1.12865e-05	-	-	gi|76157262|gb|ABA40388.1|/1.90716e-38/SJCHGC08727 protein [Schistosoma japonicum]
Sjc_0063920|Sjp_0063920|SJC_S000775.64953	18	0	3.95	0.01	-8.62571	4.1549e-06	1.12044e-05	-	-	gi|256074361|ref|XP_002573494.1|/1.13051e-78/discoidin domain receptor [Schistosoma mansoni]
Sjc_0081260|Sjp_0081260|SJC_S001569.12503	18	0	3.95	0.01	-8.62571	4.1549e-06	1.12239e-05	GO:0005515//protein binding	GO:0007155//cell adhesion;GO:0046649//lymphocyte activation;GO:0031323//regulation of cellular metabolic process;GO:0050900//leukocyte migration;GO:0007165//signal transduction	gi|256087674|ref|XP_002579990.1|/0/integrin beta subunit [Schistosoma mansoni]
Sjc_0086910|Sjp_0086910|SJC_S001914.90	18	0	3.95	0.01	-8.62571	4.1549e-06	1.12316e-05	GO:0003779//actin binding	GO:0033121	gi|256073265|ref|XP_002572952.1|/0/alpha-actinin [Schistosoma mansoni]
Sjc_0104730|Sjp_0104730|SJC_S004302.1691	18	0	3.95	0.01	-8.62571	4.1549e-06	1.13858e-05	GO:0005515//protein binding;GO:0019787//small conjugating protein ligase activity	GO:0007409//axonogenesis;GO:0009894;GO:0051051//negative regulation of transport;GO:0010259//multicellular organismal aging;GO:0045892//negative regulation of transcription, DNA-dependent;GO:0006511//ubiquitin-dependent protein catabolic process;GO:0044092//negative regulation of molecular function;GO:0016567//protein ubiquitination;GO:0009790//embryo development;GO:0010876	gi|256085825|ref|XP_002579112.1|/0/nedd-4-like E3 ubiquitin-protein ligase [Schistosoma mansoni]
Sjc_0109000|Sjp_0109000|SJC_S005791.265	18	0	3.95	0.01	-8.62571	4.1549e-06	1.12983e-05	GO:0004672//protein kinase activity;GO:0000166//nucleotide binding	GO:0006796//phosphate metabolic process	gi|76154702|gb|AAX26133.2|/1.433e-130/SJCHGC04128 protein [Schistosoma japonicum]
Sjc_0113720|Sjp_0113720|SJC_S008039.5334	18	0	3.95	0.01	-8.62571	4.1549e-06	1.13062e-05	-	-	gi|256087750|ref|XP_002580027.1|/1.78732e-40/serpin [Schistosoma mansoni]
Sjc_0116250|Sjp_0116250|SJC_S008723.1425	18	2	3.95	0.44	-3.16628	0.000239032	0.000518691	-	GO:0043062//extracellular structure organization;GO:0035151//regulation of tube size, open tracheal system;GO:0006909//phagocytosis;GO:0035148//tube formation;GO:0002168//instar larval development;GO:0040003//chitin-based cuticle development;GO:0019915//lipid storage;GO:0048193//Golgi vesicle transport;GO:0015031//protein transport;GO:0035146	gi|257216428|emb|CAX82419.1|/6.86549e-40/Coatomer subunit gamma [Schistosoma japonicum]
Sjc_0119240|Sjp_0119240|SJC_S011117.119	18	0	3.95	0.01	-8.62571	4.1549e-06	1.13498e-05	-	-	gi|238658763|emb|CAZ29812.1|/7.33451e-117/expressed protein [Schistosoma mansoni]
Sjc_0002780|Sjp_0002780|SJC_S000006.596620	17	0	3.73	0.01	-8.54303	8.27252e-06	2.16268e-05	-	-	gi|226488923|emb|CAX74811.1|/9.53439e-99/E3 ubiquitin-protein ligase RNF19 [Schistosoma japonicum]
Sjc_0010820|Sjp_0010820|SJC_S000041.132007	17	0	3.73	0.01	-8.54303	8.27252e-06	2.18617e-05	-	GO:0060026//convergent extension;GO:0016055//Wnt receptor signaling pathway;GO:0001667//ameboidal cell migration;GO:0048513//organ development;GO:0012502//induction of programmed cell death	gi|29841114|gb|AAP06127.1|/5.98842e-100/similar to NM_033083 EAF1 protein in Homo sapiens [Schistosoma japonicum]
Sjc_0011500|Sjp_0011500|SJC_S000045.543099	17	0	3.73	0.01	-8.54303	8.27252e-06	2.19212e-05	-	-	gi|238662937|emb|CAZ33850.1|/0/expressed protein [Schistosoma mansoni]
Sjc_0011800|Sjp_0011800|SJC_S000048.232874	17	0	3.73	0.01	-8.54303	8.27252e-06	2.18914e-05	-	-	gi|76154099|gb|AAX25608.2|/2.18024e-119/SJCHGC04703 protein [Schistosoma japonicum]
Sjc_0013170|Sjp_0013170|SJC_S000057.602194	17	0	3.73	0.01	-8.54303	8.27252e-06	2.16705e-05	GO:0008757//S-adenosylmethionine-dependent methyltransferase activity;GO:0008276//protein methyltransferase activity	-	gi|256072449|ref|XP_002572548.1|/1.6987e-132/protein arginine n-methyltransferase [Schistosoma mansoni]
Sjc_0013410|Sjp_0013410|SJC_S000058.534120	17	0	3.73	0.01	-8.54303	8.27252e-06	2.16778e-05	-	-	gi|238662996|emb|CAZ33907.1|/9.54498e-138/expressed protein [Schistosoma mansoni]
Sjc_0015230|Sjp_0015230|SJC_S000069.502620	17	0	3.73	0.01	-8.54303	8.27252e-06	2.16997e-05	GO:0004672//protein kinase activity;GO:0032559	GO:0006464//protein modification process	gi|256075755|ref|XP_002574182.1|/0/tyrosine kinase [Schistosoma mansoni]
Sjc_0019280|Sjp_0019280|SJC_S000099.247432	17	0	3.73	0.01	-8.54303	8.27252e-06	2.18988e-05	GO:0042393//histone binding	GO:0009987//cellular process;GO:0007599//hemostasis	gi|256078354|ref|XP_002575461.1|/0/chromobox protein-related (chromobox 1) (heterochromatin 1) [Schistosoma mansoni]
Sjc_0023410|Sjp_0023410|SJC_S000133.174790	17	2	3.73	0.44	-3.0836	0.00043286	0.000904026	GO:0003824//catalytic activity	GO:0055092//sterol homeostasis;GO:0051726//regulation of cell cycle;GO:0008152//metabolic process	gi|226477858|emb|CAX72636.1|/4.38863e-62/5'-AMP-activated protein kinase subunit gamma-2 (AMPK gamma-2 chain) (AMPK gamma2) [Schistosoma japonicum]
Sjc_0027150|Sjp_0027150|SJC_S000165.202592	17	0	3.73	0.01	-8.54303	8.27252e-06	2.18025e-05	-	-	gi|76153562|gb|AAX25185.2|/2.04773e-164/SJCHGC03905 protein [Schistosoma japonicum]
Sjc_0029630|Sjp_0029630|SJC_S000189.61085	17	0	3.73	0.01	-8.54303	8.27252e-06	2.16196e-05	-	-	gi|76152983|gb|AAX24652.2|/5.89209e-60/SJCHGC07556 protein [Schistosoma japonicum]
Sjc_0033810|Sjp_0033810|SJC_S000228.202092	17	0	3.73	0.01	-8.54303	8.27252e-06	2.18247e-05	GO:0016787//hydrolase activity	-	gi|256084186|ref|XP_002578312.1|/6.32917e-118/phospholipase d-related [Schistosoma mansoni]
Sjc_0034620|Sjp_0034620|SJC_S000238.176397	17	0	3.73	0.01	-8.54303	8.27252e-06	2.17143e-05	-	-	gi|238659230|emb|CAZ30270.1|/1.2909e-168/expressed protein [Schistosoma mansoni]
Sjc_0039770|Sjp_0039770|SJC_S000302.124258	17	0	3.73	0.01	-8.54303	8.27252e-06	2.20111e-05	-	-	gi|256082783|ref|XP_002577632.1|/0/ectopic virus integration site [Schistosoma mansoni]
Sjc_0041130|Sjp_0041130|SJC_S000321.30445	17	2	3.73	0.44	-3.0836	0.00043286	0.000904754	GO:0000828//inositol hexakisphosphate kinase activity	GO:0019751	gi|256079265|ref|XP_002575909.1|/0/histidine acid phosphatase [Schistosoma mansoni]
Sjc_0049240|Sjp_0049240|SJC_S000455.156099	17	0	3.73	0.01	-8.54303	8.27252e-06	2.16632e-05	GO:0005488//binding	GO:0030041//actin filament polymerization	gi|56754353|gb|AAW25364.1|/5.75601e-127/SJCHGC09300 protein [Schistosoma japonicum]
Sjc_0055640|Sjp_0055640|SJC_S000578.193857	17	2	3.73	0.44	-3.0836	0.00043286	0.000905726	-	-	gi|56757940|gb|AAW27110.1|/2.64353e-96/SJCHGC05592 protein [Schistosoma japonicum]
Sjc_0061930|Sjp_0061930|SJC_S000718.219140	17	0	3.73	0.01	-8.54303	8.27252e-06	2.17804e-05	-	-	gi|256090166|ref|XP_002581082.1|/0/low-density lipoprotein receptor (ldl) [Schistosoma mansoni]
Sjc_0062580|Sjp_0062580|SJC_S000728.23334	17	0	3.73	0.01	-8.54303	8.27252e-06	2.16487e-05	GO:0015631//tubulin binding	GO:0043462//regulation of ATPase activity	gi|189503142|gb|ACE06952.1|/0/unknown [Schistosoma japonicum]
Sjc_0064570|Sjp_0064570|SJC_S000795.34922	17	0	3.73	0.01	-8.54303	8.27252e-06	2.15906e-05	-	-	gi|189503072|gb|ACE06917.1|/1.58431e-67/unknown [Schistosoma japonicum]
Sjc_0078090|Sjp_0078090|SJC_S001326.103404	17	0	3.73	0.01	-8.54303	8.27252e-06	2.18099e-05	-	-	gi|238664862|emb|CAZ35667.1|/0/expressed protein [Schistosoma mansoni]
Sjc_0078720|Sjp_0078720|SJC_S001356.29911	17	0	3.73	0.01	-8.54303	8.27252e-06	2.19287e-05	-	-	gi|256079844|ref|XP_002576194.1|/8.64578e-56/hypothetical protein [Schistosoma mansoni]
Sjc_0086650|Sjp_0086650|SJC_S001894.21907	17	0	3.73	0.01	-8.54303	8.27252e-06	2.15978e-05	GO:0005488//binding	-	gi|256079783|ref|XP_002576164.1|/6.86951e-165/ctd sr related rna binding protein [Schistosoma mansoni]
Sjc_0090210|Sjp_0090210|SJC_S002276.42	17	0	3.73	0.01	-8.54303	8.27252e-06	2.16414e-05	GO:0005515//protein binding	GO:0009987//cellular process	gi|256077985|ref|XP_002575279.1|/6.2293e-149/actin bundling/missing in metastasis-related [Schistosoma mansoni]
Sjc_0101840|Sjp_0101840|SJC_S003973.44584	17	0	3.73	0.01	-8.54303	8.27252e-06	2.1773e-05	-	-	gi|256081817|ref|XP_002577164.1|/1.83923e-71/tubby tubby-like [Schistosoma mansoni]
Sjc_0103040|Sjp_0103040|SJC_S004090.45540	17	0	3.73	0.01	-8.54303	8.27252e-06	2.1884e-05	GO:0005515//protein binding;GO:0004713//protein tyrosine kinase activity	GO:0007599//hemostasis;GO:0007611//learning or memory;GO:0050851//antigen receptor-mediated signaling pathway;GO:0051179//localization;GO:0031294;GO:0050688//regulation of defense response to virus;GO:0006935//chemotaxis;GO:0035556//intracellular signal transduction	gi|37776869|emb|CAE51198.1|/0/src tyrosine kinase [Schistosoma mansoni]
Sjc_0105200|Sjp_0105200|SJC_S004432.8099	17	0	3.73	0.01	-8.54303	8.27252e-06	2.16924e-05	GO:0004672//protein kinase activity	GO:0009987//cellular process	gi|37722427|gb|AAN72832.1|/4.59777e-63/LOK-like protein kinase [Schistosoma mansoni]
Sjc_0106090|Sjp_0106090|SJC_S004720.402	17	0	3.73	0.01	-8.54303	8.27252e-06	2.19586e-05	GO:0017110//nucleoside-diphosphatase activity	GO:0009195	gi|256086226|ref|XP_002579303.1|/1.07438e-98/guanosine-diphosphatase [Schistosoma mansoni]
Sjc_0106560|Sjp_0106560|SJC_S004813.472	17	0	3.73	0.01	-8.54303	8.27252e-06	2.17583e-05	-	-	gi|76157606|gb|AAX28480.2|/6.32174e-108/SJCHGC04069 protein [Schistosoma japonicum]
Sjc_0113250|Sjp_0113250|SJC_S007947.1984	17	0	3.73	0.01	-8.54303	8.27252e-06	2.17878e-05	GO:0005515//protein binding	GO:0044267//cellular protein metabolic process	gi|226469894|emb|CAX70228.1|/7.15594e-13/DnaJ homolog, subfamily B, member 12 [Schistosoma japonicum]
Sjc_0114220|Sjp_0114220|SJC_S008169.3457	17	0	3.73	0.01	-8.54303	8.27252e-06	2.18321e-05	-	-	gi|257205674|emb|CAX82488.1|/4.29751e-132/phosphoglucomutase 3 [Schistosoma japonicum]
Sjc_0118010|Sjp_0118010|SJC_S009984.457	17	2	3.73	0.44	-3.0836	0.00043286	0.00090524	GO:0015036//disulfide oxidoreductase activity;GO:0005543//phospholipid binding;GO:0004674//protein serine/threonine kinase activity;GO:0032559	GO:0040003//chitin-based cuticle development;GO:0010975//regulation of neuron projection development;GO:0007169//transmembrane receptor protein tyrosine kinase signaling pathway;GO:0045927//positive regulation of growth;GO:0019725//cellular homeostasis;GO:0006464//protein modification process;GO:0016049//cell growth;GO:0035264//multicellular organism growth;GO:0060541//respiratory system developm…	gi|76154530|gb|AAX25998.2|/6.06375e-115/SJCHGC09382 protein [Schistosoma japonicum]
Sjc_0133740|Sjp_0133740|SJC_S027350.554	17	0	3.73	0.01	-8.54303	8.27252e-06	2.17436e-05	-	-	gi|76153030|gb|AAX24699.2|/1.74501e-19/SJCHGC03192 protein [Schistosoma japonicum]
Sjc_0000950|Sjp_0000950|SJC_S000001.1451577	16	0	3.51	0.01	-8.45533	1.64708e-05	4.14191e-05	GO:0005515//protein binding	GO:0001505//regulation of neurotransmitter levels;GO:0032940//secretion by cell;GO:0001654//eye development	gi|256078534|ref|XP_002575550.1|/0/amyloid beta A4 protein related [Schistosoma mansoni]
Sjc_0001440|Sjp_0001440|SJC_S000003.121786	16	0	3.51	0.01	-8.45533	1.64708e-05	4.13523e-05	-	-	gi|238664239|emb|CAZ35090.1|/1.76376e-163/expressed protein [Schistosoma mansoni]
Sjc_0001630|Sjp_0001630|SJC_S000003.914000	16	0	3.51	0.01	-8.45533	1.64708e-05	4.20023e-05	-	-	gi|256089155|ref|XP_002580681.1|/0/hypothetical protein [Schistosoma mansoni]
Sjc_0002060|Sjp_0002060|SJC_S000004.685364	16	0	3.51	0.01	-8.45533	1.64708e-05	4.19748e-05	-	-	gi|238663507|emb|CAZ34386.1|/0/expressed protein [Schistosoma mansoni]
Sjc_0007320|Sjp_0007320|SJC_S000023.293518	16	0	3.51	0.01	-8.45533	1.64708e-05	4.16883e-05	GO:0004672//protein kinase activity;GO:0015631//tubulin binding;GO:0032182//small conjugating protein binding;GO:0032559	GO:0012501//programmed cell death;GO:0048731;GO:0006796//phosphate metabolic process;GO:0000226//microtubule cytoskeleton organization;GO:0006464//protein modification process	gi|256052796|ref|XP_002569937.1|/0/serine/threonine protein kinase [Schistosoma mansoni]
Sjc_0011830|Sjp_0011830|SJC_S000048.290828	16	0	3.51	0.01	-8.45533	1.64708e-05	4.14458e-05	GO:0046983//protein dimerization activity	GO:0007275//multicellular organismal development;GO:0042692//muscle cell differentiation	gi|256086510|ref|XP_002579441.1|/5.90517e-179/myogenic factor [Schistosoma mansoni]
Sjc_0014770|Sjp_0014770|SJC_S000065.513576	16	0	3.51	0.01	-8.45533	1.64708e-05	4.18379e-05	-	-	gi|256070220|ref|XP_002571441.1|/1.38239e-72/G-protein coupled receptor fragment [Schistosoma mansoni]
Sjc_0015890|Sjp_0015890|SJC_S000075.22405	16	0	3.51	0.01	-8.45533	1.64708e-05	4.16477e-05	-	-	gi|226478746|emb|CAX72868.1|/3.44299e-126/hypothetical protein [Schistosoma japonicum]
Sjc_0017990|Sjp_0017990|SJC_S000087.330711	16	0	3.51	0.01	-8.45533	1.64708e-05	4.15264e-05	GO:0008092//cytoskeletal protein binding;GO:0016791//phosphatase activity	GO:0007010//cytoskeleton organization;GO:0006464//protein modification process	gi|256076256|ref|XP_002574429.1|/1.05307e-128/slingshot dual specificity phosphatase [Schistosoma mansoni]
Sjc_0020150|Sjp_0020150|SJC_S000108.22239	16	0	3.51	0.01	-8.45533	1.64708e-05	4.17697e-05	-	-	gi|256075595|ref|XP_002574103.1|/1.79546e-140/tyrosine kinase [Schistosoma mansoni]
Sjc_0029580|Sjp_0029580|SJC_S000188.293825	16	0	3.51	0.01	-8.45533	1.64708e-05	4.21541e-05	GO:0005488//binding	-	gi|256081676|ref|XP_002577094.1|/0/serine/threonine protein phosphatase 2a regulatory subunit A [Schistosoma mansoni]
Sjc_0032400|Sjp_0032400|SJC_S000211.71231	16	0	3.51	0.01	-8.45533	1.64708e-05	4.1961e-05	-	-	gi|256087805|ref|XP_002580054.1|/3.85113e-56/hypothetical protein [Schistosoma mansoni]
Sjc_0032830|Sjp_0032830|SJC_S000216.1966	16	0	3.51	0.01	-8.45533	1.64708e-05	4.14592e-05	-	-	gi|76157556|gb|AAX28443.2|/1.02889e-57/SJCHGC07916 protein [Schistosoma japonicum]
Sjc_0037660|Sjp_0037660|SJC_S000270.105176	16	0	3.51	0.01	-8.45533	1.64708e-05	4.16748e-05	-	-	gi|226480700|emb|CAX73447.1|/0/glypican-4 [Schistosoma japonicum]
Sjc_0043290|Sjp_0043290|SJC_S000353.109097	16	0	3.51	0.01	-8.45533	1.64708e-05	4.17154e-05	-	-	gi|56752791|gb|AAW24607.1|/1.41951e-67/SJCHGC02320 protein [Schistosoma japonicum]
Sjc_0052640|Sjp_0052640|SJC_S000502.23396	16	0	3.51	0.01	-8.45533	1.64708e-05	4.15533e-05	-	-	gi|256078907|ref|XP_002575734.1|/1.18545e-73/adamts (A disintegrin and metalloprotease [Schistosoma mansoni]
Sjc_0053540|Sjp_0053540|SJC_S000530.139126	16	0	3.51	0.01	-8.45533	1.64708e-05	4.14325e-05	-	-	gi|256081499|ref|XP_002577007.1|/5.94997e-178/radial spokehead-l [Schistosoma mansoni]
Sjc_0055380|Sjp_0055380|SJC_S000570.76454	16	0	3.51	0.01	-8.45533	1.64708e-05	4.12991e-05	-	-	gi|76153603|gb|AAX25221.2|/8.11657e-115/SJCHGC06359 protein [Schistosoma japonicum]
Sjc_0057690|Sjp_0057690|SJC_S000620.88763	16	0	3.51	0.01	-8.45533	1.64708e-05	4.18925e-05	GO:0046872//metal ion binding;GO:0003677//DNA binding;GO:0004879//ligand-dependent nuclear receptor activity	GO:0050794//regulation of cellular process;GO:0006351//transcription, DNA-dependent	gi|56131040|gb|AAV80236.1|/0/TR4/TR2 [Schistosoma mansoni]
Sjc_0058330|Sjp_0058330|SJC_S000633.33139	16	0	3.51	0.01	-8.45533	1.64708e-05	4.2016e-05	-	-	gi|256081528|ref|XP_002577021.1|/2.52271e-147/hypothetical protein [Schistosoma mansoni]
Sjc_0059050|Sjp_0059050|SJC_S000654.4827	16	0	3.51	0.01	-8.45533	1.64708e-05	4.19336e-05	-	-	gi|256084861|ref|XP_002578644.1|/2.58348e-150/SPFH domain / Band 7 family [Schistosoma mansoni]
Sjc_0060590|Sjp_0060590|SJC_S000685.189608	16	0	3.51	0.01	-8.45533	1.64708e-05	4.20711e-05	GO:0016881//acid-amino acid ligase activity;GO:0008324//cation transmembrane transporter activity;GO:0032559	GO:0043412;GO:0006812//cation transport	gi|226479946|emb|CAX73269.1|/2.32897e-105/putative alpha-tubulin polyglutamylase [Schistosoma japonicum]
Sjc_0063090|Sjp_0063090|SJC_S000751.30304	16	0	3.51	0.01	-8.45533	1.64708e-05	4.18106e-05	GO:0005488//binding;GO:0016274//protein-arginine N-methyltransferase activity	GO:0006355//regulation of transcription, DNA-dependent;GO:0006996//organelle organization;GO:0035246//peptidyl-arginine N-methylation	gi|226479056|emb|CAX73023.1|/0/protein arginine N-methyltransferase 5 [Schistosoma japonicum]
Sjc_0065270|Sjp_0065270|SJC_S000810.119471	16	0	3.51	0.01	-8.45533	1.64708e-05	4.15129e-05	-	GO:0048523//negative regulation of cellular process;GO:0007165//signal transduction	gi|76156728|gb|AAX27874.2|/5.61263e-86/SJCHGC07934 protein [Schistosoma japonicum]
Sjc_0066510|Sjp_0066510|SJC_S000839.26399	16	0	3.51	0.01	-8.45533	1.64708e-05	4.13657e-05	-	-	gi|56755739|gb|AAW26048.1|/1.76868e-168/SJCHGC05827 protein [Schistosoma japonicum]
Sjc_0070340|Sjp_0070340|SJC_S000970.5128	16	0	3.51	0.01	-8.45533	1.64708e-05	4.17426e-05	GO:0005085//guanyl-nucleotide exchange factor activity	GO:0007265//Ras protein signal transduction;GO:0048666//neuron development	gi|256071692|ref|XP_002572173.1|/6.34388e-144/rhogef and pleckstrin domain protein [Schistosoma mansoni]
Sjc_0071660|Sjp_0071660|SJC_S001019.231434	16	0	3.51	0.01	-8.45533	1.64708e-05	4.14861e-05	-	-	gi|238665233|emb|CAZ35991.1|/0/expressed protein [Schistosoma mansoni]
Sjc_0075910|Sjp_0075910|SJC_S001242.112368	16	0	3.51	0.01	-8.45533	1.64708e-05	4.18788e-05	-	-	gi|256090670|ref|XP_002581306.1|/0/ENSANGP00000015045-related; cyclic nucleotide-gated ion channel [Schistosoma mansoni]
Sjc_0085790|Sjp_0085790|SJC_S001827.1479	16	0	3.51	0.01	-8.45533	1.64708e-05	4.20988e-05	GO:0070011	GO:0019538//protein metabolic process	gi|256075192|ref|XP_002573904.1|/0/NAALADASE L peptidase (M28 family) [Schistosoma mansoni]
Sjc_0086280|Sjp_0086280|SJC_S001863.26847	16	0	3.51	0.01	-8.45533	1.64708e-05	4.15802e-05	-	-	gi|238660640|emb|CAZ31635.1|/0/expressed protein [Schistosoma mansoni]
Sjc_0091520|Sjp_0091520|SJC_S002423.12910	16	0	3.51	0.01	-8.45533	1.64708e-05	4.20573e-05	GO:0005488//binding	-	gi|226466534|emb|CAX69402.1|/1.14884e-84/DnaJ (Hsp40) homolog, subfamily C, member 17 [Schistosoma japonicum]
Sjc_0092980|Sjp_0092980|SJC_S002529.22990	16	0	3.51	0.01	-8.45533	1.64708e-05	4.20298e-05	GO:0046872//metal ion binding	GO:0016337//cell-cell adhesion	gi|256073036|ref|XP_002572839.1|/0/cadherin [Schistosoma mansoni]
Sjc_0099620|Sjp_0099620|SJC_S003662.11889	16	0	3.51	0.01	-8.45533	1.64708e-05	4.18652e-05	-	-	gi|256085035|ref|XP_002578730.1|/4.14626e-50/G-protein coupled receptor fragment [Schistosoma mansoni]
Sjc_0101860|Sjp_0101860|SJC_S003975.16828	16	0	3.51	0.01	-8.45533	1.64708e-05	4.1797e-05	GO:0008641//small protein activating enzyme activity;GO:0046983//protein dimerization activity	GO:0032446//protein modification by small protein conjugation	gi|256086141|ref|XP_002579263.1|/0/ubiquitin-activating enzyme E1b [Schistosoma mansoni]
Sjc_0102960|Sjp_0102960|SJC_S004087.2966	16	0	3.51	0.01	-8.45533	1.64708e-05	4.19062e-05	GO:0035258//steroid hormone receptor binding;GO:0003712//transcription cofactor activity;GO:0042623//ATPase activity, coupled;GO:0042393//histone binding	GO:0030326//embryonic limb morphogenesis;GO:0048048//embryonic eye morphogenesis;GO:0033334//fin morphogenesis;GO:0001824//blastocyst development;GO:0001709//cell fate determination;GO:0007420//brain development;GO:0043062//extracellular structure organization;GO:0032989;GO:0021603;GO:0033144//negative regulation of steroid hormone receptor signaling pathway;GO:0016477//cell migration;GO:0006342/…	gi|256083283|ref|XP_002577876.1|/0/helicase [Schistosoma mansoni]
Sjc_0102970|Sjp_0102970|SJC_S004087.19880	16	0	3.51	0.01	-8.45533	1.64708e-05	4.21264e-05	-	-	gi|257216390|emb|CAX82400.1|/3.17473e-117/pyruvate dehydrogenase E2 component [Schistosoma japonicum]
Sjc_0105900|Sjp_0105900|SJC_S004640.1056	16	0	3.51	0.01	-8.45533	1.64708e-05	4.17834e-05	GO:0015662//ATPase activity, coupled to transmembrane movement of ions, phosphorylative mechanism	GO:0050658//RNA transport;GO:0006811//ion transport;GO:0010259//multicellular organismal aging	gi|226481579|emb|CAX73687.1|/9.63853e-134/Vacuolar H+-ATPase SFD subunit [Schistosoma japonicum]
Sjc_0108010|Sjp_0108010|SJC_S005518.841	16	0	3.51	0.01	-8.45533	1.64708e-05	4.19885e-05	GO:0005488//binding;GO:0016818//hydrolase activity, acting on acid anhydrides, in phosphorus-containing anhydrides	GO:0006259//DNA metabolic process	gi|76154067|gb|AAX25582.2|/3.82869e-84/SJCHGC06106 protein [Schistosoma japonicum]
Sjc_0000960|Sjp_0000960|SJC_S000001.1486515	15	0	3.29	0.01	-8.36194	3.27938e-05	8.01375e-05	-	-	gi|238660792|emb|CAZ31784.1|/0/expressed protein [Schistosoma mansoni]
Sjc_0001860|Sjp_0001860|SJC_S000004.114127	15	0	3.29	0.01	-8.36194	3.27938e-05	8.06945e-05	-	GO:0009987//cellular process	gi|256086043|ref|XP_002579216.1|/0/rab6-interacting protein 2/elks/erc/cast [Schistosoma mansoni]
Sjc_0002640|Sjp_0002640|SJC_S000006.92225	15	0	3.29	0.01	-8.36194	3.27938e-05	7.93408e-05	-	-	gi|256089083|ref|XP_002580646.1|/0/endosomal trafficking protein [Schistosoma mansoni]
Sjc_0006370|Sjp_0006370|SJC_S000020.89315	15	0	3.29	0.01	-8.36194	3.27938e-05	8.0669e-05	-	-	gi|256082496|ref|XP_002577491.1|/0/cadherin [Schistosoma mansoni]
Sjc_0007720|Sjp_0007720|SJC_S000024.841990	15	0	3.29	0.01	-8.36194	3.27938e-05	8.03391e-05	-	-	gi|226466860|emb|CAX69565.1|/1.29291e-141/Putative transporter [Schistosoma japonicum]
Sjc_0011330|Sjp_0011330|SJC_S000045.143937	15	0	3.29	0.01	-8.36194	3.27938e-05	7.99118e-05	GO:0016616//oxidoreductase activity, acting on the CH-OH group of donors, NAD or NADP as acceptor	GO:0046398//UDP-glucuronate metabolic process;GO:0006023;GO:0006006//glucose metabolic process	gi|256086815|ref|XP_002579582.1|/0/UDP-glucose 6-dehydrogenase [Schistosoma mansoni]
Sjc_0014230|Sjp_0014230|SJC_S000062.319728	15	0	3.29	0.01	-8.36194	3.27938e-05	7.94148e-05	GO:0046872//metal ion binding	GO:0006984//ER-nucleus signaling pathway;GO:0055065//metal ion homeostasis;GO:0007275//multicellular organismal development	gi|256076929|ref|XP_002574761.1|/8.45124e-125/adipocyte-specific protein 4-related [Schistosoma mansoni]
Sjc_0015510|Sjp_0015510|SJC_S000072.160268	15	0	3.29	0.01	-8.36194	3.27938e-05	8.01878e-05	-	-	gi|76154441|gb|AAX25922.2|/4.10552e-105/SJCHGC04234 protein [Schistosoma japonicum]
Sjc_0017590|Sjp_0017590|SJC_S000085.210439	15	0	3.29	0.01	-8.36194	3.27938e-05	7.93902e-05	GO:0046872//metal ion binding;GO:0004672//protein kinase activity;GO:0000166//nucleotide binding	-	gi|76153299|gb|AAX24939.2|/2.68241e-114/SJCHGC03615 protein [Schistosoma japonicum]
Sjc_0018060|Sjp_0018060|SJC_S000087.582541	15	0	3.29	0.01	-8.36194	3.27938e-05	8.0213e-05	GO:0017111//nucleoside-triphosphatase activity	GO:0006996//organelle organization	gi|238664580|emb|CAZ35405.1|/0/expressed protein [Schistosoma mansoni]
Sjc_0018790|Sjp_0018790|SJC_S000093.259162	15	0	3.29	0.01	-8.36194	3.27938e-05	8.04404e-05	-	-	gi|256078882|ref|XP_002575722.1|/0/hypothetical protein [Schistosoma mansoni]
Sjc_0025500|Sjp_0025500|SJC_S000149.438289	15	0	3.29	0.01	-8.36194	3.27938e-05	7.95137e-05	GO:0005488//binding	GO:0009987//cellular process	gi|256076286|ref|XP_002574444.1|/0/dedicator of cytokinesis protein 1 (DOCK1) [Schistosoma mansoni]
Sjc_0025620|Sjp_0025620|SJC_S000151.93083	15	0	3.29	0.01	-8.36194	3.27938e-05	7.9267e-05	-	-	gi|256052389|ref|XP_002569754.1|/1.97764e-157/hypothetical protein [Schistosoma mansoni]
Sjc_0026390|Sjp_0026390|SJC_S000159.227822	15	0	3.29	0.01	-8.36194	3.27938e-05	7.98868e-05	GO:0004672//protein kinase activity	-	gi|238658449|emb|CAZ29504.1|/8.967e-157/expressed protein [Schistosoma mansoni]
Sjc_0031900|Sjp_0031900|SJC_S000207.9649	15	0	3.29	0.01	-8.36194	3.27938e-05	7.94643e-05	-	-	gi|56756000|gb|AAW26178.1|/1.61506e-105/SJCHGC05363 protein [Schistosoma japonicum]
Sjc_0038410|Sjp_0038410|SJC_S000280.159861	15	0	3.29	0.01	-8.36194	3.27938e-05	7.97123e-05	-	-	gi|238657181|emb|CAZ28260.1|/0/expressed protein [Schistosoma mansoni]
Sjc_0041000|Sjp_0041000|SJC_S000318.110324	15	0	3.29	0.01	-8.36194	3.27938e-05	8.00621e-05	GO:0022857//transmembrane transporter activity	-	gi|256072445|ref|XP_002572546.1|/0/sodium bicarbonate cotransporter (nbc2 3) [Schistosoma mansoni]
Sjc_0042730|Sjp_0042730|SJC_S000343.187833	15	0	3.29	0.01	-8.36194	3.27938e-05	7.98369e-05	GO:0016758//transferase activity, transferring hexosyl groups	-	gi|226478920|emb|CAX72955.1|/0/Glycoprotein-N-acetylgalactosamine 3-beta-galactosyltransferase 1 [Schistosoma japonicum]
Sjc_0054630|Sjp_0054630|SJC_S000552.160872	15	0	3.29	0.01	-8.36194	3.27938e-05	8.06181e-05	-	-	gi|226466720|emb|CAX69495.1|/6.62677e-95/Protein of unknown function DUF788,domain-containing protein [Schistosoma japonicum]
Sjc_0054700|Sjp_0054700|SJC_S000554.136	15	0	3.29	0.01	-8.36194	3.27938e-05	7.95385e-05	GO:0043169//cation binding	-	gi|256084167|ref|XP_002578303.1|/0/adducin related protein [Schistosoma mansoni]
Sjc_0058570|Sjp_0058570|SJC_S000637.107016	15	0	3.29	0.01	-8.36194	3.27938e-05	8.02634e-05	-	-	gi|226478694|emb|CAX72842.1|/3.39585e-92/Ankyrin repeat and zinc finger domain-containing protein 1 [Schistosoma japonicum]
Sjc_0065630|Sjp_0065630|SJC_S000824.209539	15	0	3.29	0.01	-8.36194	3.27938e-05	8.03139e-05	GO:0035251//UDP-glucosyltransferase activity	GO:0006464//protein modification process	gi|256074509|ref|XP_002573567.1|/1.81318e-154/udp-glucose glycoprotein:glucosyltransferase [Schistosoma mansoni]
Sjc_0066150|Sjp_0066150|SJC_S000834.58039	15	0	3.29	0.01	-8.36194	3.27938e-05	7.97372e-05	-	-	gi|256087820|ref|XP_002580061.1|/0/Ribosome-binding protein 1 (Ribosome receptor protein) (mRRp) [Schistosoma mansoni]
Sjc_0072740|Sjp_0072740|SJC_S001047.2400	15	0	3.29	0.01	-8.36194	3.27938e-05	8.05927e-05	-	-	gi|76157578|gb|AAX28459.2|/1.33687e-141/SJCHGC06044 protein [Schistosoma japonicum]
Sjc_0073490|Sjp_0073490|SJC_S001102.14984	15	0	3.29	0.01	-8.36194	3.27938e-05	8.04911e-05	-	-	gi|256052984|ref|XP_002570000.1|/2.21588e-136/dro/myosuppressin receptor [Schistosoma mansoni]
Sjc_0073770|Sjp_0073770|SJC_S001124.14891	15	0	3.29	0.01	-8.36194	3.27938e-05	8.00119e-05	-	-	gi|238663282|emb|CAZ34178.1|/1.77537e-107/expressed protein [Schistosoma mansoni]
Sjc_0077920|Sjp_0077920|SJC_S001319.130691	15	0	3.29	0.01	-8.36194	3.27938e-05	7.93655e-05	-	-	gi|76154712|gb|AAX26141.2|/5.17432e-78/SJCHGC08769 protein [Schistosoma japonicum]
Sjc_0077960|Sjp_0077960|SJC_S001321.59201	15	0	3.29	0.01	-8.36194	3.27938e-05	8.02886e-05	GO:0005488//binding	-	gi|76155333|gb|AAX26603.2|/8.53237e-108/SJCHGC06460 protein [Schistosoma japonicum]
Sjc_0079550|Sjp_0079550|SJC_S001419.23449	15	0	3.29	0.01	-8.36194	3.27938e-05	8.03644e-05	GO:0017111//nucleoside-triphosphatase activity;GO:0003676//nucleic acid binding;GO:0000166//nucleotide binding	GO:0044260;GO:0090304;GO:0006974//response to DNA damage stimulus	gi|256075464|ref|XP_002574039.1|/0/DNA repair and recombination protein rad54-related [Schistosoma mansoni]
Sjc_0080190|Sjp_0080190|SJC_S001480.23181	15	0	3.29	0.01	-8.36194	3.27938e-05	7.96129e-05	-	-	gi|238659035|emb|CAZ30078.1|/1.58886e-83/expressed protein [Schistosoma mansoni]
Sjc_0080590|Sjp_0080590|SJC_S001538.1038	15	0	3.29	0.01	-8.36194	3.27938e-05	7.96625e-05	-	-	gi|256083345|ref|XP_002577906.1|/4.66555e-25/zinc finger protein [Schistosoma mansoni]
Sjc_0089360|Sjp_0089360|SJC_S002232.42765	15	0	3.29	0.01	-8.36194	3.27938e-05	8.0037e-05	-	-	gi|256087536|ref|XP_002579923.1|/0/cation efflux protein/ zinc transporter [Schistosoma mansoni]
Sjc_0092700|Sjp_0092700|SJC_S002520.119861	15	0	3.29	0.01	-8.36194	3.27938e-05	7.95881e-05	GO:0005488//binding	GO:0009790//embryo development;GO:0040009//regulation of growth rate;GO:0006897//endocytosis	gi|226477856|emb|CAX72635.1|/1.67224e-129/putative dihydrolipoamide S-acetyltransferase (E2 component of pyruvate dehydrogenase complex) [Schistosoma japonicum]
Sjc_0104360|Sjp_0104360|SJC_S004247.4065	15	0	3.29	0.01	-8.36194	3.27938e-05	8.04657e-05	-	GO:0048513//organ development;GO:0050794//regulation of cellular process	gi|256070729|ref|XP_002571695.1|/6.39041e-154/follistatin [Schistosoma mansoni]
Sjc_0104870|Sjp_0104870|SJC_S004326.3030	15	0	3.29	0.01	-8.36194	3.27938e-05	8.05672e-05	GO:0004812//aminoacyl-tRNA ligase activity;GO:0000166//nucleotide binding	GO:0006412//translation	gi|56753563|gb|AAW24984.1|/0/SJCHGC06626 protein [Schistosoma japonicum]
Sjc_0115360|Sjp_0115360|SJC_S008505.1649	15	0	3.29	0.01	-8.36194	3.27938e-05	7.92916e-05	-	-	gi|256078651|ref|XP_002575608.1|/2.86828e-52/G-protein coupled receptor fragment [Schistosoma mansoni]
Sjc_0001790|Sjp_0001790|SJC_S000003.1474086	14	0	3.07	0.01	-8.26209	6.52936e-05	0.000155412	-	-	gi|56754259|gb|AAW25317.1|/1.19133e-61/SJCHGC01155 protein [Schistosoma japonicum]
Sjc_0005100|Sjp_0005100|SJC_S000016.184030	14	0	3.07	0.01	-8.26209	6.52936e-05	0.000154514	-	-	gi|56755715|gb|AAW26036.1|/3.84658e-10/SJCHGC04105 protein [Schistosoma japonicum]
Sjc_0006740|Sjp_0006740|SJC_S000021.796459	14	0	3.07	0.01	-8.26209	6.52936e-05	0.000153813	-	-	gi|238657942|emb|CAZ29010.1|/2.85618e-121/expressed protein [Schistosoma mansoni]
Sjc_0007860|Sjp_0007860|SJC_S000025.449239	14	0	3.07	0.01	-8.26209	6.52936e-05	0.000155032	-	-	gi|76156907|gb|AAX28005.2|/2.18828e-115/SJCHGC08986 protein [Schistosoma japonicum]
Sjc_0008920|Sjp_0008920|SJC_S000030.589994	14	0	3.07	0.01	-8.26209	6.52936e-05	0.000154374	GO:0005488//binding	-	gi|226479272|emb|CAX73131.1|/1.03362e-177/Protein DEK [Schistosoma japonicum]
Sjc_0010870|Sjp_0010870|SJC_S000041.475323	14	0	3.07	0.01	-8.26209	6.52936e-05	0.000154186	-	-	gi|226481367|emb|CAX73581.1|/0/Protein FAM46C [Schistosoma japonicum]
Sjc_0011980|Sjp_0011980|SJC_S000048.880854	14	0	3.07	0.01	-8.26209	6.52936e-05	0.000152202	-	-	gi|238659179|emb|CAZ30220.1|/1.57712e-141/expressed protein [Schistosoma mansoni]
Sjc_0012960|Sjp_0012960|SJC_S000056.83312	14	0	3.07	0.01	-8.26209	6.52936e-05	0.000152521	-	-	gi|256088322|ref|XP_002580291.1|/0/cement precursor protein 3B variant 3 [Schistosoma mansoni]
Sjc_0014370|Sjp_0014370|SJC_S000063.155141	14	0	3.07	0.01	-8.26209	6.52936e-05	0.000151567	-	GO:0050896//response to stimulus;GO:0009987//cellular process	gi|227284317|emb|CAY16865.1|/1.35254e-146/expressed protein [Schistosoma mansoni]
Sjc_0015570|Sjp_0015570|SJC_S000072.312812	14	0	3.07	0.01	-8.26209	6.52936e-05	0.000154655	-	-	gi|238652651|emb|CAZ39105.1|/0/expressed protein [Schistosoma mansoni]
Sjc_0016200|Sjp_0016200|SJC_S000077.120155	14	0	3.07	0.01	-8.26209	6.52936e-05	0.000151748	-	GO:0048856//anatomical structure development	gi|238659108|emb|CAZ30150.1|/0/expressed protein [Schistosoma mansoni]
Sjc_0016590|Sjp_0016590|SJC_S000080.38213	14	0	3.07	0.01	-8.26209	6.52936e-05	0.000153767	-	-	gi|238662969|emb|CAZ33881.1|/0/expressed protein [Schistosoma mansoni]
Sjc_0016680|Sjp_0016680|SJC_S000080.344390	14	0	3.07	0.01	-8.26209	6.52936e-05	0.000154467	GO:0070567	GO:0016192//vesicle-mediated transport;GO:0007472//wing disc morphogenesis;GO:0006656//phosphatidylcholine biosynthetic process;GO:0007423//sensory organ development;GO:0010259//multicellular organismal aging;GO:0007292//female gamete generation;GO:0001736//establishment of planar polarity	gi|76156532|gb|AAX27722.2|/4.86237e-108/SJCHGC03609 protein [Schistosoma japonicum]
Sjc_0019440|Sjp_0019440|SJC_S000101.77892	14	0	3.07	0.01	-8.26209	6.52936e-05	0.000155174	-	-	gi|238659050|emb|CAZ30093.1|/1.75731e-151/expressed protein [Schistosoma mansoni]
Sjc_0023760|Sjp_0023760|SJC_S000136.305754	14	0	3.07	0.01	-8.26209	6.52936e-05	0.000155127	-	-	gi|256085432|ref|XP_002578925.1|/2.95908e-81/family S10 non-peptidase homologue (S10 family) [Schistosoma mansoni]
Sjc_0027570|Sjp_0027570|SJC_S000168.351198	14	0	3.07	0.01	-8.26209	6.52936e-05	0.000153303	-	-	gi|76152667|gb|AAX24351.2|/9.6826e-123/SJCHGC04212 protein [Schistosoma japonicum]
Sjc_0027750|Sjp_0027750|SJC_S000169.456044	14	0	3.07	0.01	-8.26209	6.52936e-05	0.000154797	-	-	gi|76155505|gb|AAX26797.2|/9.75486e-91/SJCHGC08348 protein [Schistosoma japonicum]
Sjc_0036460|Sjp_0036460|SJC_S000258.62895	14	0	3.07	0.01	-8.26209	6.52936e-05	0.000154749	GO:0008134//transcription factor binding;GO:0031420;GO:0043565//sequence-specific DNA binding;GO:0046914//transition metal ion binding;GO:0019899//enzyme binding;GO:0004407//histone deacetylase activity	GO:0016925//protein sumoylation;GO:0030098//lymphocyte differentiation;GO:0043392//negative regulation of DNA binding;GO:0003299;GO:0006952//defense response;GO:0010830;GO:0016575//histone deacetylation;GO:0000122//negative regulation of transcription from RNA polymerase II promoter;GO:0008283//cell proliferation;GO:0034097//response to cytokine stimulus;GO:0043388//positive regulation of DNA bin…	gi|256069095|ref|XP_002571029.1|/5.27594e-143/histone deacetylase 4 5 [Schistosoma mansoni]
Sjc_0036590|Sjp_0036590|SJC_S000258.478122	14	0	3.07	0.01	-8.26209	6.52936e-05	0.000152065	-	-	gi|256073518|ref|XP_002573077.1|/8.28778e-71/DNA double-strand break repair rad50 ATPase [Schistosoma mansoni]
Sjc_0036670|Sjp_0036670|SJC_S000258.730788	14	0	3.07	0.01	-8.26209	6.52936e-05	0.000153535	-	-	gi|256087648|ref|XP_002579977.1|/0/ef-hand domain (C-terminal) containing protein [Schistosoma mansoni]
Sjc_0040980|Sjp_0040980|SJC_S000318.9102	14	0	3.07	0.01	-8.26209	6.52936e-05	0.000152339	GO:0004672//protein kinase activity;GO:0046872//metal ion binding;GO:0032559	GO:0015980//energy derivation by oxidation of organic compounds;GO:0007179//transforming growth factor beta receptor signaling pathway;GO:0008283//cell proliferation;GO:0006633//fatty acid biosynthetic process;GO:0007169//transmembrane receptor protein tyrosine kinase signaling pathway;GO:0022402//cell cycle process;GO:0006915//apoptosis;GO:0006464//protein modification process;GO:0019217//regula…	gi|256072439|ref|XP_002572543.1|/2.66083e-178/serine/threonine protein kinase [Schistosoma mansoni]
Sjc_0042550|Sjp_0042550|SJC_S000339.168924	14	0	3.07	0.01	-8.26209	6.52936e-05	0.000152842	-	-	gi|238664610|emb|CAZ35433.1|/1.06959e-127/expressed protein [Schistosoma mansoni]
Sjc_0044220|Sjp_0044220|SJC_S000368.160449	14	0	3.07	0.01	-8.26209	6.52936e-05	0.000154891	GO:0019904//protein domain specific binding	GO:0006513//protein monoubiquitination;GO:0016574//histone ubiquitination	gi|256084411|ref|XP_002578423.1|/0/tpr repeat nuclear phosphoprotein [Schistosoma mansoni]
Sjc_0045190|Sjp_0045190|SJC_S000385.143760	14	0	3.07	0.01	-8.26209	6.52936e-05	0.000152613	-	GO:0030534//adult behavior	gi|76154107|gb|AAX25616.2|/5.72369e-46/SJCHGC08951 protein [Schistosoma japonicum]
Sjc_0047750|Sjp_0047750|SJC_S000423.204363	14	0	3.07	0.01	-8.26209	6.52936e-05	0.000151838	-	-	gi|256052154|ref|XP_002569642.1|/5.945e-148/single-stranded DNA-binding protein mssp-1 [Schistosoma mansoni]
Sjc_0050420|Sjp_0050420|SJC_S000471.175339	14	0	3.07	0.01	-8.26209	6.52936e-05	0.000155317	-	-	gi|238665349|emb|CAZ36097.1|/0/expressed protein [Schistosoma mansoni]
Sjc_0051180|Sjp_0051180|SJC_S000484.30833	14	0	3.07	0.01	-8.26209	6.52936e-05	0.000154608	-	GO:0070838//divalent metal ion transport	gi|15283995|gb|AAK51116.1|/0/high voltage-activated calcium channel beta subunit CavB [Schistosoma japonicum]
Sjc_0062200|Sjp_0062200|SJC_S000722.221468	14	0	3.07	0.01	-8.26209	6.52936e-05	0.000153396	GO:0005488//binding	GO:0050896//response to stimulus;GO:0000038//very long-chain fatty acid metabolic process;GO:0035336//long-chain fatty-acyl-CoA metabolic process;GO:0006641//triglyceride metabolic process;GO:0030497//fatty acid elongation	gi|226466748|emb|CAX69509.1|/4.4252e-108/Elongation of very long chain fatty acids protein 4 [Schistosoma japonicum]
Sjc_0063230|Sjp_0063230|SJC_S000754.109	14	0	3.07	0.01	-8.26209	6.52936e-05	0.000153211	GO:0005515//protein binding	GO:0010927	gi|226479208|emb|CAX73099.1|/6.73843e-128/Four and a half LIM domains protein 2 [Schistosoma japonicum]
Sjc_0067560|Sjp_0067560|SJC_S000873.374	14	0	3.07	0.01	-8.26209	6.52936e-05	0.000151522	-	-	gi|256076112|ref|XP_002574358.1|/1.31239e-143/tight junction protein [Schistosoma mansoni]
Sjc_0067790|Sjp_0067790|SJC_S000888.7866	14	0	3.07	0.01	-8.26209	6.52936e-05	0.000151974	GO:0016211//ammonia ligase activity	-	gi|256086782|ref|XP_002579567.1|/1.15269e-163/long-chain-fatty-acid--CoA ligase [Schistosoma mansoni]
Sjc_0074400|Sjp_0074400|SJC_S001155.11304	14	0	3.07	0.01	-8.26209	6.52936e-05	0.000152247	-	GO:0000226//microtubule cytoskeleton organization;GO:0048699//generation of neurons;GO:0007155//cell adhesion;GO:0016055//Wnt receptor signaling pathway;GO:0046669//regulation of compound eye retinal cell programmed cell death;GO:0030902//hindbrain development;GO:0008363//larval chitin-based cuticle development;GO:0003002//regionalization;GO:0001700//embryonic development via the syncytial blasto…	gi|256052094|ref|XP_002569613.1|/2.96046e-173/adenomatous polyposis coli protein [Schistosoma mansoni]
Sjc_0075960|Sjp_0075960|SJC_S001244.25164	14	0	3.07	0.01	-8.26209	6.52936e-05	0.000154561	-	-	gi|256070832|ref|XP_002571746.1|/2.11626e-170/peroxidasin [Schistosoma mansoni]
Sjc_0078080|Sjp_0078080|SJC_S001326.3651	14	0	3.07	0.01	-8.26209	6.52936e-05	0.000154046	-	-	gi|256086473|ref|XP_002579423.1|/5.76218e-151/serine-threonine rich antigen [Schistosoma mansoni]
Sjc_0080790|Sjp_0080790|SJC_S001559.84992	14	0	3.07	0.01	-8.26209	6.52936e-05	0.000152659	GO:0004812//aminoacyl-tRNA ligase activity;GO:0000166//nucleotide binding	GO:0006418//tRNA aminoacylation for protein translation	gi|56757733|gb|AAW27007.1|/0/SJCHGC02346 protein [Schistosoma japonicum]
Sjc_0082690|Sjp_0082690|SJC_S001665.3742	14	0	3.07	0.01	-8.26209	6.52936e-05	0.000154327	GO:0030695//GTPase regulator activity	GO:0007010//cytoskeleton organization;GO:0002118//aggressive behavior;GO:0000768//syncytium formation by plasma membrane fusion	gi|256073563|ref|XP_002573099.1|/0/cytohesin-related guanine nucleotide-exchange protein [Schistosoma mansoni]
Sjc_0085170|Sjp_0085170|SJC_S001796.57430	14	0	3.07	0.01	-8.26209	6.52936e-05	0.000152156	GO:0016787//hydrolase activity;GO:0005488//binding	-	gi|256070792|ref|XP_002571726.1|/0/ATP-dependent RNA Helicase [Schistosoma mansoni]
Sjc_0086880|Sjp_0086880|SJC_S001911.653	14	0	3.07	0.01	-8.26209	6.52936e-05	0.000154233	-	-	gi|256077549|ref|XP_002575065.1|/0/hypothetical protein [Schistosoma mansoni]
Sjc_0089990|Sjp_0089990|SJC_S002258.37760	14	0	3.07	0.01	-8.26209	6.52936e-05	0.000153627	-	-	gi|256081765|ref|XP_002577138.1|/0/protein phosphatase 1 regulatory inhibitor subunit 16a [Schistosoma mansoni]
Sjc_0090420|Sjp_0090420|SJC_S002290.50162	14	0	3.07	0.01	-8.26209	6.52936e-05	0.000151476	-	-	gi|256080512|ref|XP_002576525.1|/0/hypothetical protein [Schistosoma mansoni]
Sjc_0092250|Sjp_0092250|SJC_S002485.16588	14	0	3.07	0.01	-8.26209	6.52936e-05	0.000151657	-	-	gi|56755443|gb|AAW25901.1|/3.91018e-48/SJCHGC02250 protein [Schistosoma japonicum]
Sjc_0098550|Sjp_0098550|SJC_S003528.569	14	0	3.07	0.01	-8.26209	6.52936e-05	0.000155364	-	-	gi|256066556|ref|XP_002570566.1|/8.04248e-148/hypothetical protein [Schistosoma mansoni]
Sjc_0098710|Sjp_0098710|SJC_S003569.6697	14	0	3.07	0.01	-8.26209	6.52936e-05	0.00015386	-	-	gi|256053263|ref|XP_002570118.1|/1.74281e-35/cadherin [Schistosoma mansoni]
Sjc_0100500|Sjp_0100500|SJC_S003764.22186	14	0	3.07	0.01	-8.26209	6.52936e-05	0.00015298	GO:0005057//receptor signaling protein activity;GO:0005515//protein binding;GO:0004674//protein serine/threonine kinase activity;GO:0032559;GO:0043169//cation binding	GO:0009653//anatomical structure morphogenesis;GO:0001934//positive regulation of protein phosphorylation;GO:0007267//cell-cell signaling;GO:0010033//response to organic substance;GO:0007169//transmembrane receptor protein tyrosine kinase signaling pathway;GO:0043066//negative regulation of apoptosis;GO:0000165//MAPKKK cascade	gi|256089417|ref|XP_002580806.1|/1.06773e-162/serine/threonine protein kinase [Schistosoma mansoni]
Sjc_0109640|Sjp_0109640|SJC_S006167.715	14	0	3.07	0.01	-8.26209	6.52936e-05	0.000154985	-	-	gi|256073130|ref|XP_002572885.1|/0/rhodopsin-like orphan GPCR [Schistosoma mansoni]
Sjc_0110810|Sjp_0110810|SJC_S007246.289	14	0	3.07	0.01	-8.26209	6.52936e-05	0.000153906	-	-	gi|256071516|ref|XP_002572086.1|/4.92592e-35/zinc finger protein [Schistosoma mansoni]
Sjc_0111860|Sjp_0111860|SJC_S007701.9706	14	0	3.07	0.01	-8.26209	6.52936e-05	0.00015372	-	-	gi|256050569|ref|XP_002569531.1|/2.07978e-102/hypothetical protein [Schistosoma mansoni]
Sjc_0112790|Sjp_0112790|SJC_S007853.11398	14	0	3.07	0.01	-8.26209	6.52936e-05	0.000153165	-	GO:0009987//cellular process	gi|56752659|gb|AAW24543.1|/0/SJCHGC05202 protein [Schistosoma japonicum]
Sjc_0114610|Sjp_0114610|SJC_S008358.4074	14	0	3.07	0.01	-8.26209	6.52936e-05	0.000152293	GO:0005488//binding	GO:0006810//transport;GO:0009987//cellular process	gi|256075808|ref|XP_002574208.1|/2.31278e-91/mitochondrial solute carrier [Schistosoma mansoni]
Sjc_0115500|Sjp_0115500|SJC_S008537.4907	14	0	3.07	0.01	-8.26209	6.52936e-05	0.000154702	-	-	gi|256085132|ref|XP_002578777.1|/9.86304e-56/transducer of erbb2 (tob) [Schistosoma mansoni]
Sjc_0120420|Sjp_0120420|SJC_S013065.394	14	0	3.07	0.01	-8.26209	6.52936e-05	0.00015243	GO:0005515//protein binding;GO:0005328//neurotransmitter:sodium symporter activity;GO:0008504//monoamine transmembrane transporter activity	GO:0051937;GO:0048732//gland development;GO:0042417//dopamine metabolic process;GO:0014070//response to organic cyclic compound;GO:0042133//neurotransmitter metabolic process;GO:0010038//response to metal ion;GO:0050789//regulation of biological process	gi|301766916|ref|XP_002918874.1|/3.17531e-13/PREDICTED: sodium-dependent dopamine transporter-like [Ailuropoda melanoleuca]
Sjc_0122560|Sjp_0122560|SJC_S014787.65	14	0	3.07	0.01	-8.26209	6.52936e-05	0.000153442	-	-	gi|76153035|gb|AAX24704.2|/1.26998e-42/SJCHGC03060 protein [Schistosoma japonicum]
Sjc_0131110|Sjp_0131110|SJC_S025833.773	14	0	3.07	0.01	-8.26209	6.52936e-05	0.000152476	-	-	gi|238662591|emb|CAZ33522.1|/8.35603e-65/expressed protein [Schistosoma mansoni]
Sjc_0006930|Sjp_0006930|SJC_S000022.218549	13	0	2.85	0.01	-8.15482	0.000130001	0.000289106	GO:0043565//sequence-specific DNA binding	GO:0006357//regulation of transcription from RNA polymerase II promoter	gi|256087049|ref|XP_002579691.1|/0/gabp alpha [Schistosoma mansoni]
Sjc_0007280|Sjp_0007280|SJC_S000023.98184	13	0	2.85	0.01	-8.15482	0.000130001	0.000294317	-	-	gi|76153177|gb|AAX24833.2|/1.99815e-88/SJCHGC08785 protein [Schistosoma japonicum]
Sjc_0011090|Sjp_0011090|SJC_S000042.226996	13	0	2.85	0.01	-8.15482	0.000130001	0.000290767	GO:0015075//ion transmembrane transporter activity	GO:0006820//anion transport	gi|256074702|ref|XP_002573662.1|/4.83291e-67/hypothetical protein [Schistosoma mansoni]
Sjc_0011950|Sjp_0011950|SJC_S000048.811943	13	0	2.85	0.01	-8.15482	0.000130001	0.000292446	-	-	gi|256076236|ref|XP_002574419.1|/8.81143e-20/diaminopimelate epimerase DafE [Schistosoma mansoni]
Sjc_0014380|Sjp_0014380|SJC_S000063.223087	13	0	2.85	0.01	-8.15482	0.000130001	0.000289271	-	-	gi|256052100|ref|XP_002569616.1|/1.39061e-53/Epa1p-like protein [Schistosoma mansoni]
Sjc_0016460|Sjp_0016460|SJC_S000078.234907	13	0	2.85	0.01	-8.15482	0.000130001	0.000291185	GO:0008556//potassium-transporting ATPase activity;GO:0032559	GO:0009605//response to external stimulus;GO:0007626//locomotory behavior;GO:0007267//cell-cell signaling;GO:0007043//cell-cell junction assembly;GO:0030001//metal ion transport;GO:0010259//multicellular organismal aging;GO:0035151//regulation of tube size, open tracheal system;GO:0009792//embryo development ending in birth or egg hatching;GO:0009628//response to abiotic stimulus;GO:0050877//neur…	gi|256073306|ref|XP_002572972.1|/0/Na+/K+ transporting ATPase subunit alpha [Schistosoma mansoni]
Sjc_0017000|Sjp_0017000|SJC_S000081.579309	13	0	2.85	0.01	-8.15482	0.000130001	0.000293719	-	-	gi|226486446|emb|CAX74352.1|/0/Protein CHMP7 [Schistosoma japonicum]
Sjc_0017050|Sjp_0017050|SJC_S000082.85801	13	0	2.85	0.01	-8.15482	0.000130001	0.000288201	-	-	gi|256052586|ref|XP_002569844.1|/2.56379e-85/hypothetical protein [Schistosoma mansoni]
Sjc_0018000|Sjp_0018000|SJC_S000087.375209	13	0	2.85	0.01	-8.15482	0.000130001	0.000288119	GO:0005515//protein binding	GO:0071363//cellular response to growth factor stimulus;GO:0001840//neural plate development;GO:0010631//epithelial cell migration;GO:0001837//epithelial to mesenchymal transition;GO:0009952//anterior/posterior pattern formation;GO:0043393//regulation of protein binding;GO:0003382//epithelial cell morphogenesis;GO:0010468//regulation of gene expression;GO:0007162//negative regulation of cell adhe…	gi|256076250|ref|XP_002574426.1|/5.56035e-172/hypothetical protein [Schistosoma mansoni]
Sjc_0021770|Sjp_0021770|SJC_S000118.328770	13	0	2.85	0.01	-8.15482	0.000130001	0.000290934	GO:0046914//transition metal ion binding	GO:0050794//regulation of cellular process;GO:0006351//transcription, DNA-dependent	gi|256072108|ref|XP_002572379.1|/4.10495e-40/cationic amino acid transporter [Schistosoma mansoni]
Sjc_0022170|Sjp_0022170|SJC_S000122.569	13	0	2.85	0.01	-8.15482	0.000130001	0.000289024	GO:0004690//cyclic nucleotide-dependent protein kinase activity	GO:0006464//protein modification process	gi|256070727|ref|XP_002571694.1|/1.25822e-170/serine/threonine protein kinase [Schistosoma mansoni]
Sjc_0023520|Sjp_0023520|SJC_S000134.108193	13	0	2.85	0.01	-8.15482	0.000130001	0.000289519	GO:0046914//transition metal ion binding;GO:0001071//nucleic acid binding transcription factor activity;GO:0003677//DNA binding	GO:0007420//brain development;GO:0006351//transcription, DNA-dependent;GO:0009653//anatomical structure morphogenesis	gi|256070921|ref|XP_002571790.1|/5.96086e-23/hypothetical protein [Schistosoma mansoni]
Sjc_0029550|Sjp_0029550|SJC_S000187.278732	13	0	2.85	0.01	-8.15482	0.000130001	0.000292025	-	-	gi|256090321|ref|XP_002581146.1|/3.59304e-137/helicase [Schistosoma mansoni]
Sjc_0029780|Sjp_0029780|SJC_S000191.202251	13	0	2.85	0.01	-8.15482	0.000130001	0.000293124	-	-	gi|56757994|gb|AAW27137.1|/6.03249e-33/SJCHGC06320 protein [Schistosoma japonicum]
Sjc_0030660|Sjp_0030660|SJC_S000195.121570	13	0	2.85	0.01	-8.15482	0.000130001	0.000292531	GO:0005488//binding	GO:0048731	gi|256087592|ref|XP_002579950.1|/1.97029e-91/bromodomain containing protein [Schistosoma mansoni]
Sjc_0032300|Sjp_0032300|SJC_S000210.62290	13	0	2.85	0.01	-8.15482	0.000130001	0.00029152	-	-	gi|226486720|emb|CAX74437.1|/0/hypothetical protein [Schistosoma japonicum]
Sjc_0034330|Sjp_0034330|SJC_S000235.34636	13	0	2.85	0.01	-8.15482	0.000130001	0.000289437	-	-	gi|256083971|ref|XP_002578208.1|/2.23003e-70/sialin (solute carrier family 17 member 5) (sodium/sialic acid cotransporter) (ast) (membrane glycoprotein hp59) [Schistosoma mansoni]
Sjc_0037130|Sjp_0037130|SJC_S000264.140783	13	0	2.85	0.01	-8.15482	0.000130001	0.000290266	GO:0032561	GO:0016192//vesicle-mediated transport;GO:0035556//intracellular signal transduction	gi|56758006|gb|AAW27143.1|/3.75528e-104/SJCHGC06676 protein [Schistosoma japonicum]
Sjc_0039560|Sjp_0039560|SJC_S000298.334577	13	0	2.85	0.01	-8.15482	0.000130001	0.000289768	-	-	gi|56755017|gb|AAW25691.1|/7.46108e-93/SJCHGC04351 protein [Schistosoma japonicum]
Sjc_0040710|Sjp_0040710|SJC_S000315.195072	13	0	2.85	0.01	-8.15482	0.000130001	0.000294831	GO:0004672//protein kinase activity;GO:0016879//ligase activity, forming carbon-nitrogen bonds;GO:0032559	GO:0015698//inorganic anion transport;GO:0065007//biological regulation;GO:0033036;GO:0006464//protein modification process	gi|256082114|ref|XP_002577307.1|/0/protein kinase [Schistosoma mansoni]
Sjc_0041540|Sjp_0041540|SJC_S000327.338160	13	0	2.85	0.01	-8.15482	0.000130001	0.000289602	-	-	gi|226478564|emb|CAX72777.1|/1.83986e-92/hypothetical protein [Schistosoma japonicum]
Sjc_0042120|Sjp_0042120|SJC_S000335.229306	13	0	2.85	0.01	-8.15482	0.000130001	0.000289189	-	-	gi|238664865|emb|CAZ35670.1|/8.74083e-103/expressed protein [Schistosoma mansoni]
Sjc_0042790|Sjp_0042790|SJC_S000344.16351	13	0	2.85	0.01	-8.15482	0.000130001	0.000294745	-	-	gi|256086330|ref|XP_002579353.1|/5.93574e-120/Ubiquitin-protein ligase BRE1 [Schistosoma mansoni]
Sjc_0045770|Sjp_0045770|SJC_S000393.8632	13	0	2.85	0.01	-8.15482	0.000130001	0.000287791	-	-	gi|56754537|gb|AAW25456.1|/2.18231e-50/SJCHGC08187 protein [Schistosoma japonicum]
Sjc_0045840|Sjp_0045840|SJC_S000395.16018	13	0	2.85	0.01	-8.15482	0.000130001	0.00029406	-	-	gi|238657379|emb|CAZ28456.1|/0/expressed protein [Schistosoma mansoni]
Sjc_0046780|Sjp_0046780|SJC_S000412.281090	13	0	2.85	0.01	-8.15482	0.000130001	0.00029085	-	GO:0009987//cellular process	gi|256053056|ref|XP_002570026.1|/0/hypothetical protein [Schistosoma mansoni]
Sjc_0048700|Sjp_0048700|SJC_S000441.28797	13	0	2.85	0.01	-8.15482	0.000130001	0.000287709	GO:0004672//protein kinase activity;GO:0032559	GO:0006464//protein modification process	gi|76156763|gb|AAX27900.2|/0/SJCHGC02729 protein [Schistosoma japonicum]
Sjc_0059630|Sjp_0059630|SJC_S000662.185666	13	0	2.85	0.01	-8.15482	0.000130001	0.0002927	-	-	gi|256088483|ref|XP_002580363.1|/0/factor for adipocyte differentiation [Schistosoma mansoni]
Sjc_0062420|Sjp_0062420|SJC_S000724.161548	13	0	2.85	0.01	-8.15482	0.000130001	0.000287955	GO:0016772//transferase activity, transferring phosphorus-containing groups;GO:0005488//binding;GO:0005548//phospholipid transporter activity	GO:0006644//phospholipid metabolic process	gi|56758514|gb|AAW27397.1|/5.89733e-82/SJCHGC02164 protein [Schistosoma japonicum]
Sjc_0066780|Sjp_0066780|SJC_S000842.42825	13	0	2.85	0.01	-8.15482	0.000130001	0.000294659	-	-	gi|238663462|emb|CAZ34346.1|/3.01e-103/expressed protein [Schistosoma mansoni]
Sjc_0079950|Sjp_0079950|SJC_S001452.24669	13	0	2.85	0.01	-8.15482	0.000130001	0.000289685	GO:0005488//binding	GO:0007050//cell cycle arrest;GO:0006261//DNA-dependent DNA replication;GO:0051320	gi|290998011|ref|XP_002681574.1|/1.44342e-78/predicted protein [Naegleria gruberi]
Sjc_0081550|Sjp_0081550|SJC_S001581.1692	13	0	2.85	0.01	-8.15482	0.000130001	0.000293804	-	-	gi|256053246|ref|XP_002570110.1|/1.0112e-59/eukaryotictranslation initiation factor [Schistosoma mansoni]
Sjc_0085990|Sjp_0085990|SJC_S001839.561	13	0	2.85	0.01	-8.15482	0.000130001	0.000290183	-	GO:0006810//transport;GO:0042221//response to chemical stimulus	gi|256075851|ref|XP_002574229.1|/0/nucleoporin 145 (S59 family) [Schistosoma mansoni]
Sjc_0086200|Sjp_0086200|SJC_S001852.107642	13	0	2.85	0.01	-8.15482	0.000130001	0.000292362	GO:0016887//ATPase activity	GO:0048667//cell morphogenesis involved in neuron differentiation;GO:0007010//cytoskeleton organization;GO:0000087//M phase of mitotic cell cycle;GO:0007292//female gamete generation;GO:0048812//neuron projection morphogenesis;GO:0010769//regulation of cell morphogenesis involved in differentiation;GO:0010970//microtubule-based transport	gi|56755079|gb|AAW25719.1|/2.92636e-150/SJCHGC02364 protein [Schistosoma japonicum]
Sjc_0088000|Sjp_0088000|SJC_S002035.26608	13	0	2.85	0.01	-8.15482	0.000130001	0.0002906	-	-	gi|256080808|ref|XP_002576668.1|/7.03363e-80/Protein VTS1 [Schistosoma mansoni]
Sjc_0089390|Sjp_0089390|SJC_S002234.935	13	0	2.85	0.01	-8.15482	0.000130001	0.000289851	-	-	gi|256072104|ref|XP_002572377.1|/2.41348e-152/synapsin [Schistosoma mansoni]
Sjc_0089410|Sjp_0089410|SJC_S002234.106300	13	0	2.85	0.01	-8.15482	0.000130001	0.000287383	-	-	gi|238657531|emb|CAZ28605.1|/0/expressed protein [Schistosoma mansoni]
Sjc_0094520|Sjp_0094520|SJC_S002645.23298	13	0	2.85	0.01	-8.15482	0.000130001	0.000288612	GO:0005488//binding	GO:0051169//nuclear transport	gi|56758056|gb|AAW27168.1|/1.28258e-154/SJCHGC06473 protein [Schistosoma japonicum]
Sjc_0097810|Sjp_0097810|SJC_S003239.962	13	0	2.85	0.01	-8.15482	0.000130001	0.000288283	-	-	gi|76152955|gb|AAX24626.2|/5.9087e-44/SJCHGC06390 protein [Schistosoma japonicum]
Sjc_0099870|Sjp_0099870|SJC_S003693.17098	13	0	2.85	0.01	-8.15482	0.000130001	0.000293039	-	-	gi|76152646|gb|AAX24330.2|/1.18006e-36/SJCHGC06688 protein [Schistosoma japonicum]
Sjc_0107430|Sjp_0107430|SJC_S005061.401	13	0	2.85	0.01	-8.15482	0.000130001	0.00029389	GO:0003676//nucleic acid binding	-	gi|256079218|ref|XP_002575886.1|/3.87262e-75/hypothetical protein [Schistosoma mansoni]
Sjc_0108700|Sjp_0108700|SJC_S005737.5296	13	0	2.85	0.01	-8.15482	0.000130001	0.000290683	-	-	gi|256083228|ref|XP_002577851.1|/5.0159e-25/hypothetical protein [Schistosoma mansoni]
Sjc_0115690|Sjp_0115690|SJC_S008559.440	13	0	2.85	0.01	-8.15482	0.000130001	0.000292193	-	-	gi|256081894|ref|XP_002577202.1|/3.82374e-83/troponin I [Schistosoma mansoni]
Sjc_0132480|Sjp_0132480|SJC_S026346.577	13	0	2.85	0.01	-8.15482	0.000130001	0.000291352	GO:0016740//transferase activity	-	gi|226481379|emb|CAX73587.1|/3.19132e-58/Glycoprotein 3-alpha-L-fucosyltransferase A [Schistosoma japonicum]
Sjc_0132650|Sjp_0132650|SJC_S026474.496	13	0	2.85	0.01	-8.15482	0.000130001	0.0002901	GO:0004175//endopeptidase activity	GO:0019538//protein metabolic process	gi|56758090|gb|AAW27185.1|/8.13024e-169/SJCHGC06231 protein [Schistosoma japonicum]
Sjc_0003700|Sjp_0003700|SJC_S000009.606022	12	0	2.64	0.01	-8.04439	0.000258836	0.000555321	GO:0018024//histone-lysine N-methyltransferase activity	GO:0006479//protein methylation	gi|256082581|ref|XP_002577533.1|/0/suppressor of variegation 4-20-related [Schistosoma mansoni]
Sjc_0005160|Sjp_0005160|SJC_S000016.250759	12	0	2.64	0.01	-8.04439	0.000258836	0.000550318	-	-	gi|256052204|ref|XP_002569666.1|/0/ral guanine nucleotide dissociation stimulator ralgds [Schistosoma mansoni]
Sjc_0008440|Sjp_0008440|SJC_S000027.537670	12	0	2.64	0.01	-8.04439	0.000258836	0.000549718	-	-	gi|238663144|emb|CAZ34050.1|/0/expressed protein [Schistosoma mansoni]
Sjc_0008530|Sjp_0008530|SJC_S000028.241246	12	0	2.64	0.01	-8.04439	0.000258836	0.000558862	-	GO:0009987//cellular process	gi|256078062|ref|XP_002575317.1|/0/laminin [Schistosoma mansoni]
Sjc_0009880|Sjp_0009880|SJC_S000034.384315	12	0	2.64	0.01	-8.04439	0.000258836	0.00054867	-	-	gi|256072504|ref|XP_002572575.1|/0/polybromo-1 [Schistosoma mansoni]
Sjc_0010470|Sjp_0010470|SJC_S000039.297875	12	0	2.64	0.01	-8.04439	0.000258836	0.000552581	-	-	gi|238661518|emb|CAZ32490.1|/0/expressed protein [Schistosoma mansoni]
Sjc_0011160|Sjp_0011160|SJC_S000043.64805	12	0	2.64	0.01	-8.04439	0.000258836	0.000551372	-	-	gi|256086274|ref|XP_002579326.1|/4.52706e-120/protein tyrosine kinase [Schistosoma mansoni]
Sjc_0012550|Sjp_0012550|SJC_S000053.105299	12	0	2.64	0.01	-8.04439	0.000258836	0.000556087	-	-	gi|256077293|ref|XP_002574941.1|/0/cell adhesion molecule [Schistosoma mansoni]
Sjc_0017930|Sjp_0017930|SJC_S000087.208207	12	0	2.64	0.01	-8.04439	0.000258836	0.000554405	-	-	gi|238659636|emb|CAZ30664.1|/0/expressed protein [Schistosoma mansoni]
Sjc_0020450|Sjp_0020450|SJC_S000110.240754	12	0	2.64	0.01	-8.04439	0.000258836	0.000553491	-	-	gi|238664323|emb|CAZ35172.1|/1.07967e-81/expressed protein [Schistosoma mansoni]
Sjc_0024150|Sjp_0024150|SJC_S000138.705512	12	0	2.64	0.01	-8.04439	0.000258836	0.000559482	-	-	gi|238657574|emb|CAZ28647.1|/0/expressed protein [Schistosoma mansoni]
Sjc_0025260|Sjp_0025260|SJC_S000148.256229	12	0	2.64	0.01	-8.04439	0.000258836	0.000559793	GO:0005488//binding	-	gi|226481647|emb|CAX73721.1|/0/Muscleblind-like protein 3 [Schistosoma japonicum]
Sjc_0028840|Sjp_0028840|SJC_S000181.161582	12	0	2.64	0.01	-8.04439	0.000258836	0.000558552	-	-	gi|256084670|ref|XP_002578550.1|/0/hypothetical protein [Schistosoma mansoni]
Sjc_0029230|Sjp_0029230|SJC_S000185.69042	12	0	2.64	0.01	-8.04439	0.000258836	0.00055471	GO:0060089;GO:0005267//potassium channel activity	GO:0007165//signal transduction;GO:0034220//ion transmembrane transport;GO:0030001//metal ion transport	gi|256084289|ref|XP_002578363.1|/0/voltage-gated potassium channel [Schistosoma mansoni]
Sjc_0031120|Sjp_0031120|SJC_S000199.323573	12	0	2.64	0.01	-8.04439	0.000258836	0.000552884	GO:0005261//cation channel activity;GO:0019899//enzyme binding	GO:0007243//intracellular protein kinase cascade;GO:0009612//response to mechanical stimulus;GO:0051283;GO:0009855//determination of bilateral symmetry;GO:0048513//organ development;GO:0046058//cAMP metabolic process;GO:0022402//cell cycle process;GO:0070838//divalent metal ion transport;GO:0032413//negative regulation of ion transmembrane transporter activity;GO:0001701//in utero embryonic devel…	gi|238664591|emb|CAZ35415.1|/0/expressed protein [Schistosoma mansoni]
Sjc_0033600|Sjp_0033600|SJC_S000226.424286	12	0	2.64	0.01	-8.04439	0.000258836	0.000551221	GO:0005488//binding	GO:0007049//cell cycle	gi|256076072|ref|XP_002574338.1|/0/androgen induced inhibitor of proliferation (as3) / pds5-related [Schistosoma mansoni]
Sjc_0035420|Sjp_0035420|SJC_S000249.261324	12	0	2.64	0.01	-8.04439	0.000258836	0.000553339	GO:0016772//transferase activity, transferring phosphorus-containing groups;GO:0005488//binding	GO:0016070//RNA metabolic process	gi|256087336|ref|XP_002579827.1|/3.09687e-99/serine/threonine protein kinase [Schistosoma mansoni]
Sjc_0036880|Sjp_0036880|SJC_S000261.75959	12	0	2.64	0.01	-8.04439	0.000258836	0.000559638	-	GO:0019884//antigen processing and presentation of exogenous antigen;GO:0046638//positive regulation of alpha-beta T cell differentiation;GO:0016044//cellular membrane organization;GO:0032879//regulation of localization;GO:0034613//cellular protein localization;GO:0015031//protein transport	gi|256076455|ref|XP_002574527.1|/0/hypothetical protein [Schistosoma mansoni]
Sjc_0038580|Sjp_0038580|SJC_S000283.719	12	0	2.64	0.01	-8.04439	0.000258836	0.000550468	-	GO:0006810//transport	gi|256076977|ref|XP_002574785.1|/7.61888e-78/adapter-related protein complex 3 beta subunit [Schistosoma mansoni]
Sjc_0046310|Sjp_0046310|SJC_S000403.168340	12	0	2.64	0.01	-8.04439	0.000258836	0.000557471	-	GO:0048856//anatomical structure development;GO:0032501//multicellular organismal process	gi|238667038|emb|CAZ37428.1|/1.85464e-42/expressed protein [Schistosoma mansoni]
Sjc_0047780|Sjp_0047780|SJC_S000423.276867	12	0	2.64	0.01	-8.04439	0.000258836	0.000558088	-	-	gi|227284342|emb|CAY16888.1|/0/expressed protein [Schistosoma mansoni]
Sjc_0049580|Sjp_0049580|SJC_S000458.187524	12	0	2.64	0.01	-8.04439	0.000258836	0.000556394	GO:0004674//protein serine/threonine kinase activity;GO:0005515//protein binding;GO:0032559	GO:0048731;GO:0006796//phosphate metabolic process;GO:0023052//signaling;GO:0045597//positive regulation of cell differentiation;GO:0051169//nuclear transport;GO:0006464//protein modification process	gi|256083082|ref|XP_002577779.1|/1.51868e-125/serine/threonine protein kinase [Schistosoma mansoni]
Sjc_0049980|Sjp_0049980|SJC_S000464.29908	12	0	2.64	0.01	-8.04439	0.000258836	0.000553643	-	-	gi|76155649|gb|AAX26938.2|/2.0398e-111/SJCHGC07447 protein [Schistosoma japonicum]
Sjc_0050690|Sjp_0050690|SJC_S000475.30048	12	0	2.64	0.01	-8.04439	0.000258836	0.000555933	-	-	gi|256073366|ref|XP_002573002.1|/2.61432e-164/prominin (prom) protein [Schistosoma mansoni]
Sjc_0051280|Sjp_0051280|SJC_S000484.355734	12	0	2.64	0.01	-8.04439	0.000258836	0.00055624	GO:0008252//nucleotidase activity;GO:0046872//metal ion binding	-	gi|56755513|gb|AAW25935.1|/0/SJCHGC05618 protein [Schistosoma japonicum]
Sjc_0053220|Sjp_0053220|SJC_S000526.65113	12	0	2.64	0.01	-8.04439	0.000258836	0.000556547	-	-	gi|256073002|ref|XP_002572822.1|/0/hypothetical protein [Schistosoma mansoni]
Sjc_0056140|Sjp_0056140|SJC_S000584.249545	12	0	2.64	0.01	-8.04439	0.000258836	0.000550619	-	-	gi|238665075|emb|CAZ35853.1|/0/expressed protein [Schistosoma mansoni]
Sjc_0060400|Sjp_0060400|SJC_S000682.19176	12	0	2.64	0.01	-8.04439	0.000258836	0.000553036	-	-	gi|256085033|ref|XP_002578729.1|/0/hypothetical protein [Schistosoma mansoni]
Sjc_0063100|Sjp_0063100|SJC_S000751.56169	12	0	2.64	0.01	-8.04439	0.000258836	0.000559949	-	-	gi|256087697|ref|XP_002580001.1|/0/sin3b [Schistosoma mansoni]
Sjc_0067660|Sjp_0067660|SJC_S000878.36700	12	0	2.64	0.01	-8.04439	0.000258836	0.00054882	GO:0043566//structure-specific DNA binding;GO:0005515//protein binding;GO:0043565//sequence-specific DNA binding;GO:0000981//sequence-specific DNA binding RNA polymerase II transcription factor activity	GO:0033007;GO:0060644//mammary gland epithelial cell differentiation;GO:0010810;GO:0008284//positive regulation of cell proliferation;GO:0003006//developmental process involved in reproduction;GO:0043009//chordate embryonic development;GO:0043062//extracellular structure organization;GO:0031348//negative regulation of defense response;GO:0030859//polarized epithelial cell differentiation;GO:00140…	gi|256085183|ref|XP_002578802.1|/4.00868e-161/forkhead protein/ forkhead protein domain [Schistosoma mansoni]
Sjc_0070440|Sjp_0070440|SJC_S000971.46538	12	0	2.64	0.01	-8.04439	0.000258836	0.000552732	-	GO:0009987//cellular process	gi|256079696|ref|XP_002576121.1|/0/Rootletin (Ciliary rootlet coiled-coil protein) [Schistosoma mansoni]
Sjc_0072650|Sjp_0072650|SJC_S001042.35049	12	0	2.64	0.01	-8.04439	0.000258836	0.000549868	GO:0046914//transition metal ion binding	-	gi|256084058|ref|XP_002578250.1|/0/hypothetical protein [Schistosoma mansoni]
Sjc_0072800|Sjp_0072800|SJC_S001050.18841	12	0	2.64	0.01	-8.04439	0.000258836	0.000553795	-	GO:0050896//response to stimulus;GO:0023052//signaling;GO:0048513//organ development;GO:0050794//regulation of cellular process;GO:0009653//anatomical structure morphogenesis;GO:0007389//pattern specification process	gi|256075425|ref|XP_002574020.1|/0/hypothetical protein [Schistosoma mansoni]
Sjc_0073680|Sjp_0073680|SJC_S001118.1082	12	0	2.64	0.01	-8.04439	0.000258836	0.000551523	GO:0005515//protein binding	GO:0048731;GO:0006810//transport;GO:0033036	gi|238804720|emb|CAZ39177.1|/4.30934e-97/expressed protein [Schistosoma mansoni]
[truncated: 12 more rows]
