# Supplementary material for: Novel expression profiles of microRNAs suggest that specific miRNAs regulate gene expression for the sexual maturation of female Schistosoma japonicum after pairing
Source: Parasit Vectors. 2014 Apr 10;7:177. doi: 10.1186/1756-3305-7-177 (PMC4021575; doi:10.1186/1756-3305-7-177)
Supplement: Additional file 6: Table S4 — Predicted target genes of miR-1-miR-71-miR-7-miR-7-5p in up-regulated genes in 23DSI. [file 1756-3305-7-177-S6.xlsx]

## Sheet: Sheet1
Gene	RawIntensity-23SSI	RawIntensity-23DSI	log2 Ratio(23DSI/23SSI)	P-Value	FDR	GO Component	GO Function	GO Process	blast nr
Sjc_0070710|Sjp_0070710|SJC_S000983.72365	6928	14676	1.09596	0	0	GO:0005198//structural molecule activity	GO:0006412//translation;GO:0022618//ribonucleoprotein complex assembly	gi|226475894|emb|CAX72037.1|/1.92699e-63/40S ribosomal protein S17 [Schistosoma japonicum]
Sjc_0032370|Sjp_0032370|SJC_S000210.378287	1955	11833	2.61057	0	0	GO:0016705//oxidoreductase activity, acting on paired donors, with incorporation or reduction of molecular oxygen;GO:0016209//antioxidant activity	GO:0008152//metabolic process;GO:0019725//cellular homeostasis	gi|226489432|emb|CAX75860.1|/2.80977e-109/Thioredoxin peroxidase [Schistosoma japonicum]
Sjc_0004280|Sjp_0004280|SJC_S000011.664038	4263	10833	1.35849	0	0	GO:0017111//nucleoside-triphosphatase activity;GO:0032561	GO:0043623//cellular protein complex assembly;GO:0009207;GO:0007017//microtubule-based process	gi|256087763|ref|XP_002580033.1|/0/alpha tubulin [Schistosoma mansoni]
Sjc_0066500|Sjp_0066500|SJC_S000837.212969	4057	10368	1.36666	0	0	GO:0003676//nucleic acid binding;GO:0005198//structural molecule activity	GO:0010467//gene expression	gi|226475302|emb|CAX71939.1|/3.31945e-63/small subunit ribosomal protein S20e [Schistosoma japonicum]
Sjc_0054240|Sjp_0054240|SJC_S000544.55028	4128	8942	1.12816	0	0	GO:0015078//hydrogen ion transmembrane transporter activity	GO:0006979//response to oxidative stress;GO:0010259//multicellular organismal aging;GO:0022904//respiratory electron transport chain;GO:0051234//establishment of localization;GO:0017062//respiratory chain complex III assembly	gi|29841122|gb|AAP06135.1|/2.29565e-72/SJCHGC00717 protein [Schistosoma japonicum]
Sjc_0001030|Sjp_0001030|SJC_S000002.177330	2003	8032	2.01661	0	0	GO:0005488//binding;GO:0016859//cis-trans isomerase activity	GO:0044267//cellular protein metabolic process	gi|56755261|gb|AAW25810.1|/1.05422e-93/SJCHGC06679 protein [Schistosoma japonicum]
Sjc_0009310|Sjp_0009310|SJC_S000031.859578	1125	6729	2.59348	0	0	GO:0005198//structural molecule activity	GO:0010467//gene expression	gi|226478448|emb|CAX78482.1|/3.46982e-91/putative ribosomal protein L18a [Schistosoma japonicum]
Sjc_0005660|Sjp_0005660|SJC_S000017.422659	1320	6040	2.207	0	0	GO:0003723//RNA binding;GO:0005198//structural molecule activity	GO:0010467//gene expression	gi|29841450|gb|AAP06482.1|/5.47616e-154/SJCHGC06323 protein [Schistosoma japonicum]
Sjc_0050970|Sjp_0050970|SJC_S000479.27242	2601	5810	1.17247	2.27054e-281	2.05616e-279	GO:0019900//kinase binding;GO:0032561;GO:0017111//nucleoside-triphosphatase activity;GO:0005083//small GTPase regulator activity	GO:0021843;GO:0050688//regulation of defense response to virus;GO:0051641//cellular localization;GO:0001894//tissue homeostasis;GO:0009966//regulation of signal transduction;GO:0007169//transmembrane receptor protein tyrosine kinase signaling pathway;GO:0031175//neuron projection development;GO:0035567//non-canonical Wnt receptor signaling pathway;GO:0009207;GO:0006970//response to osmotic stress…	gi|56753165|gb|AAW24792.1|/1.5051e-94/SJCHGC01385 protein [Schistosoma japonicum]
Sjc_0078050|Sjp_0078050|SJC_S001324.49011	972	5419	2.49202	0	0	-	-	gi|56755355|gb|AAW25857.1|/1.25395e-132/SJCHGC01683 protein [Schistosoma japonicum]
Sjc_0025140|Sjp_0025140|SJC_S000147.106221	1327	4830	1.87687	0	0	GO:0005527//macrolide binding;GO:0016859//cis-trans isomerase activity	GO:0003007//heart morphogenesis;GO:0048519;GO:0032879//regulation of localization;GO:0010033//response to organic substance;GO:0044267//cellular protein metabolic process;GO:0050794//regulation of cellular process;GO:0006811//ion transport;GO:0033554//cellular response to stress	gi|226475122|emb|CAX71849.1|/8.78427e-56/peptidylprolyl isomerase [Schistosoma japonicum]
Sjc_0048080|Sjp_0048080|SJC_S000430.99783	966	4383	2.19486	0	0	GO:0005488//binding	-	gi|56758208|gb|AAW27244.1|/7.05072e-55/SJCHGC09413 protein [Schistosoma japonicum]
Sjc_0030480|Sjp_0030480|SJC_S000194.134118	1199	4283	1.84981	0	0	-	-	gi|56753872|gb|AAW25133.1|/1.40397e-61/SJCHGC06289 protein [Schistosoma japonicum]
Sjc_0058770|Sjp_0058770|SJC_S000642.39790	998	4195	2.08458	0	0	GO:0032559;GO:0016776//phosphotransferase activity, phosphate group as acceptor	GO:0009209//pyrimidine ribonucleoside triphosphate biosynthetic process;GO:0006796//phosphate metabolic process;GO:0030858//positive regulation of epithelial cell differentiation;GO:0008284//positive regulation of cell proliferation;GO:0006915//apoptosis;GO:0009206;GO:0009132//nucleoside diphosphate metabolic process	gi|189502914|gb|ACE06838.1|/5.59719e-79/unknown [Schistosoma japonicum]
Sjc_0046710|Sjp_0046710|SJC_S000412.116878	1504	4011	1.42817	5.063e-264	4.10736e-262	-	-	gi|226472284|emb|CAX77178.1|/8.40244e-140/ribosomal protein L7a [Schistosoma japonicum]
Sjc_0093550|Sjp_0093550|SJC_S002562.7033	248	3899	3.9878	0	0	GO:0005198//structural molecule activity	GO:0010467//gene expression	gi|189502876|gb|ACE06819.1|/6.57227e-99/unknown [Schistosoma japonicum]
Sjc_0075950|Sjp_0075950|SJC_S001243.77896	603	3843	2.68496	0	0	GO:0003723//RNA binding;GO:0005198//structural molecule activity	GO:0010467//gene expression	gi|29841451|gb|AAP06483.1|/3.70409e-88/similar to NM_057813 ribosomal protein L9 in Ictalurus punctatus [Schistosoma japonicum]
Sjc_0015980|Sjp_0015980|SJC_S000075.406255	611	3500	2.53114	0	0	GO:0004871//signal transducer activity;GO:0008172//S-methyltransferase activity	GO:0006259//DNA metabolic process	gi|56756148|gb|AAW26252.1|/0/SJCHGC01669 protein [Schistosoma japonicum]
Sjc_0074810|Sjp_0074810|SJC_S001173.97628	733	3327	2.19538	0	0	GO:0051536//iron-sulfur cluster binding	-	gi|29840961|gb|AAP05962.1|/6.02087e-73/SJCHGC06294 protein [Schistosoma japonicum]
Sjc_0002420|Sjp_0002420|SJC_S000005.711118	968	3299	1.78198	4.06926e-299	4.16992e-297	GO:0004175//endopeptidase activity	GO:0006508//proteolysis	gi|56754849|gb|AAW25607.1|/3.97804e-142/SJCHGC06118 protein [Schistosoma japonicum]
Sjc_0090690|Sjp_0090690|SJC_S002317.21650	1187	3168	1.42925	3.32184e-209	2.39542e-207	-	-	gi|226489288|emb|CAX75788.1|/0/Tubulin beta-2C chain [Schistosoma japonicum]
Sjc_0091980|Sjp_0091980|SJC_S002467.11983	921	3113	1.77005	9.16688e-280	8.20594e-278	GO:0017111//nucleoside-triphosphatase activity;GO:0032561	GO:0043623//cellular protein complex assembly;GO:0009207;GO:0007017//microtubule-based process	gi|226487270|emb|CAX75500.1|/0/Tubulin alpha-1 chain [Schistosoma japonicum]
Sjc_0010920|Sjp_0010920|SJC_S000041.730971	327	3083	3.25003	0	0	-	-	gi|60692257|gb|AAX30618.1|/1.31464e-27/SJCHGC05844 protein [Schistosoma japonicum]
Sjc_0056570|Sjp_0056570|SJC_S000589.339119	1095	2930	1.43301	2.1574e-194	1.38858e-192	-	-	gi|226488070|emb|CAX75700.1|/0/Innexin unc-9 [Schistosoma japonicum]
Sjc_0059730|Sjp_0059730|SJC_S000664.27965	704	2801	2.00526	5.39654e-298	5.45821e-296	GO:0042287//MHC protein binding;GO:0019829//cation-transporting ATPase activity;GO:0015078//hydrogen ion transmembrane transporter activity;GO:0046872//metal ion binding;GO:0032559;GO:0043498//cell surface binding;GO:0015662//ATPase activity, coupled to transmembrane movement of ions, phosphorylative mechanism;GO:0004888//transmembrane receptor activity	GO:0009180;GO:0015988//energy coupled proton transport, against electrochemical gradient;GO:0006929//substrate-dependent cell migration;GO:0022900//electron transport chain;GO:0009207;GO:0015986//ATP synthesis coupled proton transport;GO:0006897//endocytosis;GO:0030641//regulation of cellular pH;GO:0048646//anatomical structure formation involved in morphogenesis;GO:0006839//mitochondrial transpo…	gi|226487050|emb|CAX75390.1|/0/ATP synthase, H+ transporting, mitochondrial F1 complex, beta polypeptide [Schistosoma japonicum]
Sjc_0039440|Sjp_0039440|SJC_S000297.325669	893	2629	1.57079	8.00688e-200	5.32971e-198	GO:0016859//cis-trans isomerase activity;GO:0005488//binding	GO:0044267//cellular protein metabolic process	gi|226470456|emb|CAX70508.1|/7.38589e-120/peptidyl-prolyl cis-trans isomerase B (cyclophilin B) [Schistosoma japonicum]
Sjc_0010930|Sjp_0010930|SJC_S000041.734900	1095	2570	1.24386	1.03474e-137	5.03658e-136	GO:0005198//structural molecule activity;GO:0005488//binding	GO:0010467//gene expression	gi|226473882|emb|CAX77387.1|/4.63191e-65/Ribosomal protein L34a [Schistosoma japonicum]
Sjc_0083140|Sjp_0083140|SJC_S001697.14392	899	2289	1.36133	4.90404e-141	2.43265e-139	GO:0015002//heme-copper terminal oxidase activity	GO:0008152//metabolic process	gi|56754718|gb|AAW25544.1|/3.4869e-96/SJCHGC09183 protein [Schistosoma japonicum]
Sjc_0005830|Sjp_0005830|SJC_S000018.364375	417	2276	2.46135	0	0	GO:0005488//binding	GO:0000377;GO:0000087//M phase of mitotic cell cycle;GO:0048534;GO:0007399//nervous system development;GO:0030154//cell differentiation	gi|56756683|gb|AAW26514.1|/2.02723e-52/SJCHGC04758 protein [Schistosoma japonicum]
Sjc_0058780|Sjp_0058780|SJC_S000642.48254	829	2273	1.46815	8.7571e-157	4.87145e-155	GO:0015077//monovalent inorganic cation transmembrane transporter activity	GO:0006810//transport;GO:0006754//ATP biosynthetic process	gi|226482546|emb|CAX73872.1|/5.35224e-135/ATP synthase, subunit b [Schistosoma japonicum]
Sjc_0075650|Sjp_0075650|SJC_S001225.41876	603	2128	1.83221	3.5008e-201	2.41276e-199	GO:0004175//endopeptidase activity	GO:0006508//proteolysis	gi|29841035|gb|AAP06048.1|/1.42874e-107/similar to NM_017284 proteasome (prosome, macropain) subunit, beta type, 2 in Rattus norvegicus [Schistosoma japonicum]
Sjc_0082530|Sjp_0082530|SJC_S001652.6464	659	1887	1.53079	1.04723e-138	5.1619e-137	GO:0015662//ATPase activity, coupled to transmembrane movement of ions, phosphorylative mechanism;GO:0005515//protein binding;GO:0032559	GO:0000278//mitotic cell cycle;GO:0044267//cellular protein metabolic process;GO:0006909//phagocytosis	gi|56754732|gb|AAW25551.1|/0/SJCHGC06338 protein [Schistosoma japonicum]
Sjc_0116450|Sjp_0116450|SJC_S008781.5132	802	1841	1.21179	2.82186e-95	9.811e-94	-	-	gi|226478728|emb|CAX72859.1|/9.8039e-39/ribosomal protein L19 [Schistosoma japonicum]
Sjc_0071910|Sjp_0071910|SJC_S001024.53841	605	1823	1.60438	1.9047e-143	9.75907e-142	GO:0017111//nucleoside-triphosphatase activity;GO:0032561	GO:0000278//mitotic cell cycle;GO:0035556//intracellular signal transduction;GO:0002164//larval development;GO:0031109//microtubule polymerization or depolymerization;GO:0007292//female gamete generation;GO:0009207;GO:0051169//nuclear transport;GO:0015031//protein transport;GO:0009790//embryo development	gi|256085737|ref|XP_002579070.1|/2.37251e-121/ran [Schistosoma mansoni]
Sjc_0008250|Sjp_0008250|SJC_S000026.790346	685	1687	1.31333	6.1952e-99	2.23371e-97	GO:0016776//phosphotransferase activity, phosphate group as acceptor;GO:0032559	GO:0009197;GO:0006796//phosphate metabolic process;GO:0009212//pyrimidine deoxyribonucleoside triphosphate biosynthetic process	gi|29841447|gb|AAP06479.1|/2.44157e-136/SJCHGC06009 protein [Schistosoma japonicum]
Sjc_0103030|Sjp_0103030|SJC_S004090.30581	194	1551	3.01222	1.22672e-265	1.01635e-263	GO:0005515//protein binding	GO:0044267//cellular protein metabolic process	gi|29841126|gb|AAP06139.1|/1.37382e-77/similar to GenBank Accession Number AF192462 J domain-containing protein isoform a in Drosophila melanogaster [Schistosoma japonicum]
Sjc_0074360|Sjp_0074360|SJC_S001154.129663	711	1519	1.10824	1.14502e-68	2.9626e-67	-	-	gi|226471686|emb|CAX70924.1|/9.87354e-124/Splicing factor, arginine/serine-rich 4 [Schistosoma japonicum]
Sjc_0083130|Sjp_0083130|SJC_S001696.27497	282	1510	2.43377	2.97278e-205	2.08577e-203	GO:0046872//metal ion binding;GO:0016765//transferase activity, transferring alkyl or aryl (other than methyl) groups;GO:0032559	GO:0009108//coenzyme biosynthetic process;GO:0009719;GO:0048511//rhythmic process;GO:0006730//one-carbon metabolic process;GO:0010033//response to organic substance	gi|226489921|emb|CAX75111.1|/8.50639e-171/methionine adenosyltransferase II, alpha [Schistosoma japonicum]
Sjc_0062180|Sjp_0062180|SJC_S000722.67902	735	1502	1.0441	8.32372e-62	1.97037e-60	GO:0005515//protein binding;GO:0032559	GO:0044267//cellular protein metabolic process	gi|256080440|ref|XP_002576489.1|/0/lar interacting protein (lip)-related protein [Schistosoma mansoni]
Sjc_0049920|Sjp_0049920|SJC_S000462.278217	548	1497	1.46277	2.3124e-103	8.61673e-102	GO:0017111//nucleoside-triphosphatase activity;GO:0032561	GO:0043623//cellular protein complex assembly;GO:0009207;GO:0007017//microtubule-based process	gi|56758174|gb|AAW27227.1|/0/unknown [Schistosoma japonicum]
Sjc_0131560|Sjp_0131560|SJC_S026056.18122	254	1487	2.56255	1.74551e-214	1.28246e-212	-	-	gi|226485545|emb|CAX75192.1|/9.08059e-29/hypothetical protein [Schistosoma japonicum]
Sjc_0072280|Sjp_0072280|SJC_S001033.111565	735	1471	1.01401	8.26202e-58	1.85967e-56	GO:0016862//intramolecular oxidoreductase activity, interconverting keto- and enol-groups;GO:0015036//disulfide oxidoreductase activity	GO:0018904;GO:0019725//cellular homeostasis	gi|226468622|emb|CAX76339.1|/0/putative protein disulfide isomerase-associated 3 precursor [Schistosoma japonicum]
Sjc_0043480|Sjp_0043480|SJC_S000355.182361	392	1435	1.88506	1.29055e-141	6.4844e-140	GO:0043021//ribonucleoprotein binding;GO:0019838//growth factor binding	GO:0006606//protein import into nucleus;GO:0043161//proteasomal ubiquitin-dependent protein catabolic process	gi|226487976|emb|CAX75653.1|/2.24715e-22/protein translocation complex beta [Schistosoma japonicum]
Sjc_0048690|Sjp_0048690|SJC_S000441.22771	634	1320	1.07102	8.97688e-57	1.98051e-55	-	-	gi|226486980|emb|CAX75355.1|/4.91589e-43/hypothetical protein [Schistosoma japonicum]
Sjc_0011460|Sjp_0011460|SJC_S000045.439314	144	1281	3.16632	1.12811e-230	8.61347e-229	-	-	gi|226473716|emb|CAX71543.1|/5.80564e-68/ribosomal protein L27 [Schistosoma japonicum]
Sjc_0090030|Sjp_0090030|SJC_S002261.47867	298	1257	2.08969	3.89668e-142	1.97061e-140	-	-	gi|226470292|emb|CAX70426.1|/3.38829e-58/Cupin, RmlC-type,domain-containing protein [Schistosoma japonicum]
Sjc_0086760|Sjp_0086760|SJC_S001905.2087	500	1256	1.34179	1.43751e-76	4.13111e-75	GO:0008134//transcription factor binding	GO:0080090//regulation of primary metabolic process;GO:0043086//negative regulation of catalytic activity;GO:0031323//regulation of cellular metabolic process;GO:0009968//negative regulation of signal transduction;GO:0010468//regulation of gene expression;GO:0034097//response to cytokine stimulus;GO:0052547//regulation of peptidase activity;GO:0006915//apoptosis;GO:0006464//protein modification p…	gi|226468352|emb|CAX69853.1|/1.47701e-117/DnaJ homolog subfamily A member 3, mitochondrial precursor (Tumorous imaginal discs protein Tid56 homolog) [Schistosoma japonicum]
Sjc_0070110|Sjp_0070110|SJC_S000967.69510	209	1205	2.54044	1.77048e-172	1.04458e-170	GO:0000166//nucleotide binding;GO:0019787//small conjugating protein ligase activity	GO:0043161//proteasomal ubiquitin-dependent protein catabolic process;GO:0010993//regulation of ubiquitin homeostasis;GO:0000209//protein polyubiquitination;GO:0000087//M phase of mitotic cell cycle;GO:0051443//positive regulation of ubiquitin-protein ligase activity	gi|56752611|gb|AAW24519.1|/2.0088e-116/unknown [Schistosoma japonicum]
Sjc_0063520|Sjp_0063520|SJC_S000759.8449	437	1202	1.47272	3.47146e-84	1.05197e-82	-	-	gi|226467624|emb|CAX69688.1|/4.58563e-116/lethal (3) neo18 [Schistosoma japonicum]
Sjc_0082240|Sjp_0082240|SJC_S001631.18232	431	1193	1.48188	2.5286e-84	7.72264e-83	-	-	gi|76162964|gb|ABA40864.1|/1.46556e-72/SJCHGC07036 protein [Schistosoma japonicum]
Sjc_0076300|Sjp_0076300|SJC_S001256.83207	541	1186	1.14542	7.37604e-57	1.63195e-55	-	-	gi|29841261|gb|AAP06293.1|/7.18793e-141/SJCHGC02774 protein [Schistosoma japonicum]
Sjc_0069310|Sjp_0069310|SJC_S000950.3684	477	1179	1.31859	4.0862e-70	1.0679e-68	GO:0003676//nucleic acid binding;GO:0005198//structural molecule activity	GO:0010467//gene expression	gi|226471750|emb|CAX70956.1|/3.64915e-25/small subunit ribosomal protein S2e [Schistosoma japonicum]
Sjc_0048880|Sjp_0048880|SJC_S000446.258758	575	1175	1.04399	9.85234e-49	1.91347e-47	-	-	gi|226470114|emb|CAX70338.1|/1.70315e-134/TLC domain-containing protein 1 precursor [Schistosoma japonicum]
Sjc_0071060|Sjp_0071060|SJC_S000998.62585	179	1158	2.70661	6.9405e-178	4.19013e-176	GO:0046872//metal ion binding;GO:0016728	GO:0006259//DNA metabolic process;GO:0009165//nucleotide biosynthetic process;GO:0051262//protein tetramerization;GO:0009132//nucleoside diphosphate metabolic process;GO:0000082//G1/S transition of mitotic cell cycle;GO:0008283//cell proliferation	gi|256081213|ref|XP_002576867.1|/0/ribonucleoside-diphosphate reductase small chain [Schistosoma mansoni]
Sjc_0025920|Sjp_0025920|SJC_S000154.403375	406	1108	1.46143	7.11036e-77	2.06625e-75	GO:0017111//nucleoside-triphosphatase activity;GO:0042802//identical protein binding;GO:0030234//enzyme regulator activity	GO:0051234//establishment of localization;GO:0007010//cytoskeleton organization;GO:0006351//transcription, DNA-dependent;GO:0007017//microtubule-based process;GO:0031327;GO:0016310//phosphorylation;GO:0044271//cellular nitrogen compound biosynthetic process;GO:0006917//induction of apoptosis;GO:0022402//cell cycle process;GO:0001505//regulation of neurotransmitter levels;GO:0007276//gamete genera…	gi|60701888|gb|AAX31134.1|/9.62585e-47/T-cell-stimulating antigen [Schistosoma japonicum]
Sjc_0043790|Sjp_0043790|SJC_S000360.96475	186	1070	2.53715	3.81796e-153	2.06488e-151	-	GO:0015031//protein transport	gi|56754728|gb|AAW25549.1|/3.48242e-91/SJCHGC05794 protein [Schistosoma japonicum]
Sjc_0029210|Sjp_0029210|SJC_S000185.44105	305	1069	1.82242	2.83462e-101	1.04132e-99	-	-	gi|226472590|emb|CAX70981.1|/2.48383e-93/hypothetical protein [Schistosoma japonicum]
Sjc_0005740|Sjp_0005740|SJC_S000018.40567	317	1037	1.72281	4.80426e-91	1.59896e-89	GO:0022892	GO:0009790//embryo development;GO:0009653//anatomical structure morphogenesis;GO:0002164//larval development;GO:0015031//protein transport	gi|56756645|gb|AAW26495.1|/5.04862e-101/unknown [Schistosoma japonicum]
Sjc_0066180|Sjp_0066180|SJC_S000835.29562	135	1014	2.9219	4.54444e-169	2.62164e-167	GO:0005488//binding	-	gi|226467139|emb|CAX76050.1|/1.45065e-120/RNA-binding protein 4 [Schistosoma japonicum]
Sjc_0012890|Sjp_0012890|SJC_S000055.565050	197	998	2.35398	4.69642e-131	2.16424e-129	GO:0015002//heme-copper terminal oxidase activity	-	gi|226469518|emb|CAX76589.1|/2.00171e-84/Cytochrome C Oxidase [Schistosoma japonicum]
Sjc_0060520|Sjp_0060520|SJC_S000684.54599	294	990	1.7645	6.58952e-90	2.14725e-88	GO:0003676//nucleic acid binding;GO:0046914//transition metal ion binding	-	gi|226468258|emb|CAX69806.1|/9.47162e-112/Nanos homolog 1 [Schistosoma japonicum]
Sjc_0020330|Sjp_0020330|SJC_S000109.316793	372	988	1.42213	4.593e-66	1.14648e-64	GO:0000166//nucleotide binding;GO:0004672//protein kinase activity	GO:0050896//response to stimulus;GO:0071842;GO:0050794//regulation of cellular process	gi|256076804|ref|XP_002574699.1|/0/serine/threonine protein kinase [Schistosoma mansoni]
Sjc_0029290|Sjp_0029290|SJC_S000185.444196	232	981	2.09313	1.41839e-111	5.69403e-110	-	-	gi|226469178|emb|CAX70068.1|/5.78986e-37/Serine/arginine repetitive matrix protein 2 [Schistosoma japonicum]
Sjc_0073580|Sjp_0073580|SJC_S001106.11645	339	952	1.50263	4.9053e-69	1.27342e-67	GO:0016787//hydrolase activity	-	gi|56756495|gb|AAW26420.1|/6.06197e-90/SJCHGC06602 protein [Schistosoma japonicum]
Sjc_0030540|Sjp_0030540|SJC_S000194.226811	337	945	1.50054	2.10882e-68	5.42029e-67	GO:0005515//protein binding;GO:0004842//ubiquitin-protein ligase activity	GO:0045596//negative regulation of cell differentiation;GO:0045687//positive regulation of glial cell differentiation;GO:0000398//nuclear mRNA splicing, via spliceosome;GO:0016567//protein ubiquitination;GO:0006629//lipid metabolic process;GO:0001832//blastocyst growth;GO:0033554//cellular response to stress	gi|56756248|gb|AAW26299.1|/0/SJCHGC06229 protein [Schistosoma japonicum]
Sjc_0012160|Sjp_0012160|SJC_S000050.378700	383	927	1.28823	1.31029e-53	2.77296e-52	-	-	gi|56757571|gb|AAW26947.1|/5.24968e-79/SJCHGC05407 protein [Schistosoma japonicum]
Sjc_0099250|Sjp_0099250|SJC_S003622.63251	202	896	2.16217	2.668e-106	1.01855e-104	GO:0005198//structural molecule activity	GO:0006412//translation;GO:0019080;GO:0031016//pancreas development	gi|56759068|gb|AAW27674.1|/6.69259e-74/SJCHGC04249 protein [Schistosoma japonicum]
Sjc_0129170|Sjp_0129170|SJC_S023879.277	278	880	1.67548	1.33977e-74	3.73983e-73	-	-	gi|56755601|gb|AAW25979.1|/2.44905e-80/SJCHGC09026 protein [Schistosoma japonicum]
Sjc_0119070|Sjp_0119070|SJC_S010898.1545	349	872	1.33415	3.02986e-53	6.39473e-52	GO:0005488//binding	-	gi|226480816|emb|CAX73505.1|/6.51311e-171/RNA-binding region RNP-1 (RNA recognition motif),domain-containing protein [Schistosoma japonicum]
Sjc_0019080|Sjp_0019080|SJC_S000097.304856	278	866	1.65229	4.93992e-72	1.32207e-70	GO:0003676//nucleic acid binding;GO:0070011;GO:0017111//nucleoside-triphosphatase activity;GO:0032559	GO:0019538//protein metabolic process;GO:0006325//chromatin organization	gi|256073537|ref|XP_002573086.1|/0/harp (smarcal1)-related [Schistosoma mansoni]
Sjc_0030160|Sjp_0030160|SJC_S000192.702914	246	835	1.77627	8.64906e-77	2.49477e-75	GO:0004871//signal transducer activity	-	gi|56754997|gb|AAW25681.1|/5.94912e-81/SJCHGC05940 protein [Schistosoma japonicum]
Sjc_0090370|Sjp_0090370|SJC_S002287.51223	228	833	1.88231	8.1295e-83	2.42577e-81	GO:0004175//endopeptidase activity	GO:0006508//proteolysis	gi|226489268|emb|CAX75778.1|/1.87362e-111/proteasome (prosome, macropain) subunit, beta type, 1 [Schistosoma japonicum]
Sjc_0107350|Sjp_0107350|SJC_S005033.2395	244	821	1.76335	8.37094e-75	2.34507e-73	-	-	gi|76153635|gb|AAX25249.2|/0/SJCHGC04867 protein [Schistosoma japonicum]
Sjc_0060500|Sjp_0060500|SJC_S000684.14052	368	817	1.1636	1.11474e-40	1.77538e-39	GO:0017111//nucleoside-triphosphatase activity;GO:0032561	GO:0043623//cellular protein complex assembly;GO:0009207;GO:0007017//microtubule-based process	gi|226475798|emb|CAX71989.1|/0/Tubulin beta-2C chain [Schistosoma japonicum]
Sjc_0047110|Sjp_0047110|SJC_S000415.51097	322	774	1.27839	1.58282e-44	2.79524e-43	-	GO:0031032//actomyosin structure organization;GO:0006909//phagocytosis;GO:0007476//imaginal disc-derived wing morphogenesis;GO:0008154//actin polymerization or depolymerization	gi|226489641|emb|CAX74971.1|/0/Putative actin-interacting protein 1 [Schistosoma japonicum]
Sjc_0062490|Sjp_0062490|SJC_S000727.30759	323	762	1.25136	1.76509e-42	2.9373e-41	GO:0005488//binding;GO:0005198//structural molecule activity	GO:0006412//translation	gi|56755229|gb|AAW25794.1|/0/SJCHGC06667 protein [Schistosoma japonicum]
Sjc_0064110|Sjp_0064110|SJC_S000781.77985	336	748	1.1676	1.40165e-37	2.07925e-36	GO:0003676//nucleic acid binding	GO:0006351//transcription, DNA-dependent	gi|56758052|gb|AAW27166.1|/4.69239e-65/SJCHGC09481 protein [Schistosoma japonicum]
Sjc_0007120|Sjp_0007120|SJC_S000022.692502	97	739	2.94266	1.39262e-124	6.2692e-123	-	-	gi|226467596|emb|CAX69674.1|/4.68337e-106/Splicing factor, arginine/serine-rich 7 [Schistosoma japonicum]
Sjc_0060860|Sjp_0060860|SJC_S000691.165046	151	701	2.22791	1.10372e-86	3.46603e-85	-	-	gi|226467572|emb|CAX69662.1|/6.90737e-53/hypothetical protein [Schistosoma japonicum]
Sjc_0010400|Sjp_0010400|SJC_S000039.99106	338	689	1.04044	4.04764e-29	4.62893e-28	GO:0000166//nucleotide binding;GO:0043021//ribonucleoprotein binding;GO:0004869//cysteine-type endopeptidase inhibitor activity;GO:0019899//enzyme binding	GO:0021577;GO:0007179//transforming growth factor beta receptor signaling pathway;GO:0016567//protein ubiquitination;GO:0009790//embryo development;GO:0021695//cerebellar cortex development;GO:0006508//proteolysis;GO:0030968//endoplasmic reticulum unfolded protein response;GO:0009267//cellular response to starvation;GO:0043066//negative regulation of apoptosis;GO:0010466//negative regulation of p…	gi|189502946|gb|ACE06854.1|/0/unknown [Schistosoma japonicum]
Sjc_0022320|Sjp_0022320|SJC_S000123.354974	311	681	1.14373	2.65602e-33	3.56026e-32	GO:0005488//binding	-	gi|226467508|emb|CAX69630.1|/1.32972e-51/short coiled-coil protein [Schistosoma japonicum]
Sjc_0086190|Sjp_0086190|SJC_S001852.93653	314	680	1.12775	1.50072e-32	1.97426e-31	GO:0016853//isomerase activity	GO:0034645//cellular macromolecule biosynthetic process;GO:0010467//gene expression;GO:0044238//primary metabolic process	gi|256073346|ref|XP_002572992.1|/1.0233e-112/isopentenyl-diphosphate delta-isomerase [Schistosoma mansoni]
Sjc_0053490|Sjp_0053490|SJC_S000529.307114	62	675	3.45712	1.42482e-132	6.60506e-131	GO:0005488//binding	-	gi|256071830|ref|XP_002572241.1|/1.88259e-115/polyadenylate binding protein [Schistosoma mansoni]
Sjc_0120450|Sjp_0120450|SJC_S013119.245	260	672	1.38288	1.12867e-43	1.95771e-42	GO:0005488//binding;GO:0016407//acetyltransferase activity	GO:0006473//protein acetylation	gi|226480016|emb|CAX73304.1|/3.92874e-115/N-acetyltransferase NAT13 [Schistosoma japonicum]
Sjc_0071230|Sjp_0071230|SJC_S001001.106674	243	663	1.46093	1.08876e-46	2.02853e-45	GO:0005488//binding	-	gi|238658691|emb|CAZ29742.1|/5.06906e-166/expressed protein [Schistosoma mansoni]
Sjc_0084480|Sjp_0084480|SJC_S001767.7024	193	659	1.78481	2.26048e-61	5.31862e-60	GO:0017111//nucleoside-triphosphatase activity;GO:0008135//translation factor activity, nucleic acid binding;GO:0016740//transferase activity;GO:0032561	GO:0006412//translation;GO:0009207	gi|226480502|emb|CAX73349.1|/0/Elongation factor Tu mitochondrial [Schistosoma japonicum]
Sjc_0024840|Sjp_0024840|SJC_S000145.163079	57	653	3.53076	1.21154e-130	5.55026e-129	-	-	gi|56758640|gb|AAW27460.1|/1.28758e-109/SJCHGC01717 protein [Schistosoma japonicum]
Sjc_0106930|Sjp_0106930|SJC_S004866.6549	83	651	2.98428	1.5876e-111	6.34061e-110	-	-	gi|226469632|emb|CAX76646.1|/1.35773e-50/Mitochondrial import receptor subunit TOM22 homolog [Schistosoma japonicum]
Sjc_0081030|Sjp_0081030|SJC_S001563.85214	287	638	1.16547	3.27456e-32	4.24331e-31	-	-	gi|56752567|gb|AAW24497.1|/5.35451e-144/SJCHGC02469 protein [Schistosoma japonicum]
Sjc_0038880|Sjp_0038880|SJC_S000288.125094	204	593	1.5525	1.01506e-45	1.82571e-44	-	-	gi|226469256|emb|CAX70107.1|/1.53557e-98/chloride channel, nucleotide-sensitive, 1A [Schistosoma japonicum]
Sjc_0114080|Sjp_0114080|SJC_S008134.950	176	585	1.74597	4.46058e-53	9.38892e-52	GO:0032561;GO:0005515//protein binding;GO:0051287//NAD binding;GO:0016597//amino acid binding;GO:0032559;GO:0016639//oxidoreductase activity, acting on the CH-NH2 group of donors, NAD or NADP as acceptor	GO:0007613//memory;GO:0050796//regulation of insulin secretion;GO:0006536//glutamate metabolic process	gi|226488875|emb|CAX74787.1|/0/glutamate dehydrogenase 1 [Schistosoma japonicum]
Sjc_0001970|Sjp_0001970|SJC_S000004.403193	179	577	1.7016	1.40872e-50	2.8131e-49	-	GO:0032446//protein modification by small protein conjugation	gi|226479164|emb|CAX73077.1|/1.11895e-18/Ubiquitin-fold modifier 1 precursor [Schistosoma japonicum]
Sjc_0007970|Sjp_0007970|SJC_S000026.2526	186	577	1.64616	2.48602e-48	4.78052e-47	-	-	gi|226484816|emb|CAX74317.1|/3.84568e-94/hypothetical protein [Schistosoma japonicum]
Sjc_0064170|Sjp_0064170|SJC_S000783.91799	173	560	1.70781	2.24212e-49	4.37635e-48	GO:0042802//identical protein binding	GO:0046838//phosphorylated carbohydrate dephosphorylation;GO:0023052//signaling	gi|226489807|emb|CAX75054.1|/5.43776e-160/inositol(myo)-1(or 4)-monophosphatase 2 [Schistosoma japonicum]
Sjc_0037620|Sjp_0037620|SJC_S000270.49711	278	554	1.00789	1.34694e-22	1.17865e-21	-	-	gi|227287367|emb|CAY17620.1|/2.96038e-100/expressed protein [Schistosoma mansoni]
Sjc_0100160|Sjp_0100160|SJC_S003728.2904	243	537	1.15686	4.54378e-27	4.76913e-26	-	-	gi|226488795|emb|CAX74747.1|/5.54737e-117/cytochrome c oxidase subunit XV assembly protein [Schistosoma japonicum]
Sjc_0046570|Sjp_0046570|SJC_S000408.261830	267	537	1.021	2.1394e-22	1.85749e-21	-	-	gi|56754807|gb|AAW25586.1|/0/SJCHGC02821 protein [Schistosoma japonicum]
Sjc_0066570|Sjp_0066570|SJC_S000839.181230	152	519	1.7847	1.06885e-48	2.07069e-47	-	-	gi|56756156|gb|AAW26256.1|/1.46175e-69/SJCHGC06423 protein [Schistosoma japonicum]
Sjc_0112520|Sjp_0112520|SJC_S007804.12249	175	504	1.5392	1.22801e-38	1.87524e-37	-	-	gi|256052273|ref|XP_002569699.1|/1.48033e-99/rrp4 [Schistosoma mansoni]
Sjc_0021400|Sjp_0021400|SJC_S000116.155541	224	474	1.0945	3.72744e-22	3.19003e-21	GO:0046914//transition metal ion binding;GO:0001071//nucleic acid binding transcription factor activity;GO:0016671//oxidoreductase activity, acting on a sulfur group of donors, disulfide as acceptor	GO:0010467//gene expression;GO:0044267//cellular protein metabolic process	gi|56756150|gb|AAW26253.1|/6.6228e-120/SJCHGC09116 protein [Schistosoma japonicum]
Sjc_0030270|Sjp_0030270|SJC_S000193.144364	121	461	1.94296	1.4897e-48	2.87173e-47	-	-	gi|226485799|emb|CAX75319.1|/2.16767e-138/hypothetical protein [Schistosoma japonicum]
Sjc_0017950|Sjp_0017950|SJC_S000087.263673	62	440	2.83968	3.1584e-72	8.51129e-71	GO:0016859//cis-trans isomerase activity	GO:0000377;GO:0046662//regulation of oviposition;GO:0044267//cellular protein metabolic process	gi|226486452|emb|CAX74355.1|/1.687e-83/Cyclophilin-like protein [Schistosoma japonicum]
Sjc_0006250|Sjp_0006250|SJC_S000019.849848	135	419	1.64687	1.42286e-35	2.01844e-34	-	-	gi|226479858|emb|CAX73225.1|/2.8573e-87/Density-regulated protein [Schistosoma japonicum]
Sjc_0069460|Sjp_0069460|SJC_S000958.4737	173	419	1.28928	3.6394e-25	3.55629e-24	-	-	gi|56758350|gb|AAW27315.1|/1.37955e-167/SJCHGC06241 protein [Schistosoma japonicum]
Sjc_0084940|Sjp_0084940|SJC_S001790.75350	152	396	1.39442	1.00937e-26	1.05234e-25	GO:0042802//identical protein binding;GO:0046983//protein dimerization activity;GO:0016407//acetyltransferase activity	GO:0007417//central nervous system development;GO:0009987//cellular process;GO:0048232//male gamete generation;GO:0044238//primary metabolic process	gi|56758332|gb|AAW27306.1|/2.42224e-126/SJCHGC01287 protein [Schistosoma japonicum]
Sjc_0075380|Sjp_0075380|SJC_S001203.297	96	392	2.04298	2.93748e-44	5.16413e-43	-	-	gi|226480048|emb|CAX73320.1|/1.85153e-148/Mitochondrial carrier homolog 2 [Schistosoma japonicum]
Sjc_0024330|Sjp_0024330|SJC_S000139.388727	168	391	1.23197	4.48138e-22	3.82686e-21	-	-	gi|226469140|emb|CAX70049.1|/8.0541e-78/Protein BUD31 homolog [Schistosoma japonicum]
Sjc_0093030|Sjp_0093030|SJC_S002531.23903	163	388	1.26404	9.16452e-23	8.04659e-22	GO:0005488//binding;GO:0016301//kinase activity	GO:0012501//programmed cell death;GO:0006289//nucleotide-excision repair;GO:0000377;GO:0006352//transcription initiation, DNA-dependent;GO:0006397//mRNA processing;GO:0045935;GO:0006354//transcription elongation, DNA-dependent	gi|56757637|gb|AAW26970.1|/1.04849e-86/SJCHGC02592 protein [Schistosoma japonicum]
Sjc_0073540|Sjp_0073540|SJC_S001104.12654	108	386	1.8505	1.97409e-38	2.98529e-37	-	-	gi|60688034|gb|AAX30350.1|/2.58739e-39/SJCHGC03056 protein [Schistosoma japonicum]
Sjc_0013300|Sjp_0013300|SJC_S000058.269457	77	385	2.33501	3.89522e-51	7.87947e-50	-	-	gi|256052758|ref|XP_002569919.1|/7.01463e-94/hypothetical protein [Schistosoma mansoni]
Sjc_0090650|Sjp_0090650|SJC_S002314.9388	154	379	1.31234	1.65478e-23	1.50378e-22	-	-	gi|56756362|gb|AAW26354.1|/0/SJCHGC02216 protein [Schistosoma japonicum]
Sjc_0014630|Sjp_0014630|SJC_S000065.11127	128	379	1.57913	1.60421e-30	1.94908e-29	-	-	gi|238667057|emb|CAZ37444.1|/5.11384e-73/expressed protein [Schistosoma mansoni]
Sjc_0011050|Sjp_0011050|SJC_S000042.155510	136	358	1.40917	1.11611e-24	1.06916e-23	-	-	gi|226478810|emb|CAX72900.1|/4.37151e-131/putative Cytochrome c-type heme lyase (CCHL) [Schistosoma japonicum]
Sjc_0082300|Sjp_0082300|SJC_S001633.22706	83	353	2.10122	1.90075e-41	3.10989e-40	-	-	gi|226471316|emb|CAX70739.1|/3.88915e-142/Antolefinin (Antolefinine) [Schistosoma japonicum]
Sjc_0018570|Sjp_0018570|SJC_S000091.183425	97	350	1.86446	2.46182e-35	3.46703e-34	GO:0005488//binding;GO:0004576//oligosaccharyl transferase activity	GO:0006487//protein N-linked glycosylation	gi|256083468|ref|XP_002577965.1|/0/oligosaccharyl transferase [Schistosoma mansoni]
Sjc_0013380|Sjp_0013380|SJC_S000058.475487	114	347	1.61856	4.73616e-29	5.39258e-28	-	-	gi|238663000|emb|CAZ33911.1|/1.02336e-122/expressed protein [Schistosoma mansoni]
Sjc_0060840|Sjp_0060840|SJC_S000691.140702	103	339	1.7316	4.12892e-31	5.11225e-30	-	-	gi|56754491|gb|AAW25433.1|/3.68695e-104/SJCHGC05144 protein [Schistosoma japonicum]
Sjc_0045930|Sjp_0045930|SJC_S000397.16123	113	332	1.56761	1.13302e-26	1.1781e-25	-	-	gi|76153895|gb|AAX25465.2|/4.60856e-61/SJCHGC08583 protein [Schistosoma japonicum]
Sjc_0053650|Sjp_0053650|SJC_S000531.86594	113	330	1.55896	2.55508e-26	2.62519e-25	GO:0032561;GO:0017111//nucleoside-triphosphatase activity	GO:0006906//vesicle fusion;GO:0007017//microtubule-based process;GO:0001709//cell fate determination;GO:0044087;GO:0034331;GO:0042051//compound eye photoreceptor development;GO:0001700//embryonic development via the syncytial blastoderm;GO:0007281//germ cell development;GO:0007297//ovarian follicle cell migration;GO:0035556//intracellular signal transduction;GO:0007293//germarium-derived egg cham…	gi|226469320|emb|CAX70139.1|/4.28525e-92/Rab-protein 11 [Schistosoma japonicum]
Sjc_0018720|Sjp_0018720|SJC_S000092.259205	101	324	1.69472	5.85142e-29	6.62367e-28	-	GO:0007041//lysosomal transport;GO:0016197//endosome transport;GO:0007033//vacuole organization	gi|238661600|emb|CAZ32572.1|/0/expressed protein [Schistosoma mansoni]
Sjc_0029160|Sjp_0029160|SJC_S000184.360940	69	315	2.20391	2.33798e-39	3.61992e-38	-	-	gi|56753381|gb|AAW24894.1|/4.96066e-140/SJCHGC05721 protein [Schistosoma japonicum]
Sjc_0006000|Sjp_0006000|SJC_S000018.883646	104	314	1.60711	3.52532e-26	3.58891e-25	-	-	gi|238656785|emb|CAZ27870.1|/0/expressed protein [Schistosoma mansoni]
Sjc_0043580|Sjp_0043580|SJC_S000358.147564	146	309	1.0947	5.6186e-15	3.34028e-14	GO:0005488//binding	GO:0032501//multicellular organismal process;GO:0009888//tissue development;GO:0032446//protein modification by small protein conjugation	gi|56754907|gb|AAW25636.1|/2.40897e-176/SJCHGC09369 protein [Schistosoma japonicum]
Sjc_0030670|Sjp_0030670|SJC_S000195.147496	134	305	1.19952	6.6842e-17	4.49538e-16	-	-	gi|256087592|ref|XP_002579950.1|/0/bromodomain containing protein [Schistosoma mansoni]
Sjc_0084130|Sjp_0084130|SJC_S001753.83775	19	300	3.9948	5.27288e-67	1.32897e-65	-	-	gi|256070357|ref|XP_002571509.1|/1.71936e-50/hypothetical protein [Schistosoma mansoni]
Sjc_0008990|Sjp_0008990|SJC_S000030.748485	41	297	2.87031	8.4969e-50	1.67529e-48	GO:0015077//monovalent inorganic cation transmembrane transporter activity;GO:0019829//cation-transporting ATPase activity	GO:0001101//response to acid;GO:0040007//growth;GO:0007169//transmembrane receptor protein tyrosine kinase signaling pathway;GO:0006875//cellular metal ion homeostasis;GO:0015988//energy coupled proton transport, against electrochemical gradient;GO:0015031//protein transport	gi|60693076|gb|AAX30664.1|/5.15028e-40/SJCHGC06727 protein [Schistosoma japonicum]
Sjc_0062400|Sjp_0062400|SJC_S000724.119783	132	295	1.17307	7.02906e-16	4.4147e-15	GO:0051732;GO:0000166//nucleotide binding	GO:0006351//transcription, DNA-dependent;GO:0000394//RNA splicing, via endonucleolytic cleavage and ligation;GO:0006397//mRNA processing;GO:0016246//RNA interference	gi|226489795|emb|CAX75048.1|/0/Pre-mRNA cleavage complex II protein Clp1 [Schistosoma japonicum]
Sjc_0009340|Sjp_0009340|SJC_S000031.877359	76	295	1.96964	3.30606e-32	4.27701e-31	-	-	gi|29841061|gb|AAP06074.1|/1.51337e-178/similar to XM_087888 hypothetical protein FLJ21087 in Homo sapiens; hypothetical protein FLJ21087 in Homo sapiens [Schistosoma japonicum]
Sjc_0022850|Sjp_0022850|SJC_S000128.242788	116	290	1.33512	8.48866e-19	6.30818e-18	GO:0070011;GO:0046914//transition metal ion binding;GO:0016803	GO:0010038//response to metal ion;GO:0009725//response to hormone stimulus;GO:0060487//lung epithelial cell differentiation;GO:0009058//biosynthetic process;GO:0019538//protein metabolic process;GO:0006691//leukotriene metabolic process	gi|226466700|emb|CAX69485.1|/0/leukotriene A4 hydrolase [Schistosoma japonicum]
Sjc_0095880|Sjp_0095880|SJC_S002855.2171	131	272	1.06687	7.0876e-13	3.62907e-12	-	-	gi|238664052|emb|CAZ34909.1|/4.95929e-75/expressed protein [Schistosoma mansoni]
Sjc_0035030|Sjp_0035030|SJC_S000245.73776	44	266	2.6094	1.54568e-40	2.45668e-39	-	-	gi|56759352|gb|AAW27816.1|/0/SJCHGC02339 protein [Schistosoma japonicum]
Sjc_0075570|Sjp_0075570|SJC_S001218.24369	51	266	2.39599	6.7791e-37	9.86834e-36	GO:0046914//transition metal ion binding;GO:0005515//protein binding;GO:0016836//hydro-lyase activity	GO:0006779//porphyrin biosynthetic process;GO:0051259//protein oligomerization	gi|256079259|ref|XP_002575906.1|/4.4573e-168/porphobilinogen synthase [Schistosoma mansoni]
Sjc_0131830|Sjp_0131830|SJC_S026109.152	101	260	1.37731	9.17368e-18	6.44807e-17	GO:0016787//hydrolase activity	-	gi|226488901|emb|CAX74800.1|/1.55923e-136/Glycerophosphodiester phosphodiesterase domain-containing protein 1 [Schistosoma japonicum]
Sjc_0048620|Sjp_0048620|SJC_S000439.90243	90	251	1.49302	3.22818e-19	2.43615e-18	GO:0043169//cation binding;GO:0003676//nucleic acid binding	GO:0006259//DNA metabolic process	gi|56754867|gb|AAW25616.1|/5.94363e-176/SJCHGC00877 protein [Schistosoma japonicum]
Sjc_0092160|Sjp_0092160|SJC_S002477.23634	119	250	1.08418	3.18856e-12	1.55106e-11	-	-	gi|226467273|emb|CAX76117.1|/6.90015e-78/hypothetical protein [Schistosoma japonicum]
Sjc_0085220|Sjp_0085220|SJC_S001798.52398	113	247	1.14109	5.16462e-13	2.69044e-12	-	-	gi|256083170|ref|XP_002577822.1|/1.24985e-94/sugar transporter [Schistosoma mansoni]
Sjc_0052780|Sjp_0052780|SJC_S000511.132471	86	245	1.52306	2.545e-19	1.93182e-18	GO:0015002//heme-copper terminal oxidase activity	-	gi|256052034|ref|XP_002569584.1|/8.30072e-22/hypothetical protein [Schistosoma mansoni]
Sjc_0087200|Sjp_0087200|SJC_S001938.5156	62	244	1.9891	3.01836e-27	3.17233e-26	GO:0046914//transition metal ion binding;GO:0016787//hydrolase activity	-	gi|256090065|ref|XP_002581041.1|/5.49313e-155/UfSP2 peptidase (C78 family) [Schistosoma mansoni]
Sjc_0075430|Sjp_0075430|SJC_S001207.12897	106	243	1.20986	6.21486e-14	3.42786e-13	GO:0005488//binding;GO:0016763//transferase activity, transferring pentosyl groups;GO:0016787//hydrolase activity	GO:0035601//protein deacylation	gi|256081038|ref|XP_002576781.1|/1.5824e-118/chromatin regulatory protein sir2 [Schistosoma mansoni]
Sjc_0089900|Sjp_0089900|SJC_S002252.79139	121	243	1.01915	6.50782e-11	2.85216e-10	-	GO:0006464//protein modification process	gi|47086091|ref|NP_998426.1|/2.32118e-06/phosphatidylinositol N-acetylglucosaminyltransferase subunit C [Danio rerio]
Sjc_0072410|Sjp_0072410|SJC_S001036.130666	60	243	2.0306	7.70226e-28	8.29671e-27	-	-	gi|56753951|gb|AAW25168.1|/5.29514e-105/SJCHGC09541 protein [Schistosoma japonicum]
Sjc_0023320|Sjp_0023320|SJC_S000132.376729	35	242	2.80198	6.75136e-40	1.06007e-38	GO:0031369//translation initiation factor binding	GO:0007169//transmembrane receptor protein tyrosine kinase signaling pathway;GO:0019935//cyclic-nucleotide-mediated signaling;GO:0006446//regulation of translational initiation	gi|56752543|gb|AAW24485.1|/1.59716e-65/SJCHGC06694 protein [Schistosoma japonicum]
Sjc_0076480|Sjp_0076480|SJC_S001266.2969	114	241	1.09288	5.64282e-12	2.68129e-11	-	-	gi|256070245|ref|XP_002571453.1|/0/26s proteasome regulatory particle subunit [Schistosoma mansoni]
Sjc_0029720|Sjp_0029720|SJC_S000190.20719	81	240	1.57982	6.50798e-20	5.07857e-19	GO:0042625//ATPase activity, coupled to transmembrane movement of ions;GO:0046872//metal ion binding;GO:0005548//phospholipid transporter activity;GO:0032559	GO:0009206;GO:0006869//lipid transport	gi|56756577|gb|AAW26461.1|/0/SJCHGC06596 protein [Schistosoma japonicum]
Sjc_0022630|Sjp_0022630|SJC_S000126.112108	57	240	2.08665	1.9105e-28	2.10751e-27	-	-	gi|56755713|gb|AAW26035.1|/5.42393e-69/SJCHGC05093 protein [Schistosoma japonicum]
Sjc_0094960|Sjp_0094960|SJC_S002699.17205	90	238	1.41631	5.01108e-17	3.38183e-16	GO:0008375//acetylglucosaminyltransferase activity	GO:0006487//protein N-linked glycosylation	gi|256079173|ref|XP_002575864.1|/1.33774e-75/glycosyltransferase-related [Schistosoma mansoni]
Sjc_0051110|Sjp_0051110|SJC_S000482.170978	59	236	2.01275	8.6658e-27	9.05896e-26	-	-	gi|29841400|gb|AAP06432.1|/6.95136e-61/similar to GenBank Accession Number AK008759 CG13867 gene product [Schistosoma japonicum]
Sjc_0100910|Sjp_0100910|SJC_S003821.9626	65	232	1.84906	1.07911e-23	9.87555e-23	-	GO:0006412//translation	gi|257215790|emb|CAX83047.1|/4.70148e-37/ribosomal protein, large P2 [Schistosoma japonicum]
Sjc_0031810|Sjp_0031810|SJC_S000206.56823	84	222	1.41504	5.73566e-16	3.6111e-15	GO:0034212//peptide N-acetyltransferase activity;GO:0005488//binding	GO:0006473//protein acetylation	gi|56754738|gb|AAW25554.1|/2.00049e-99/SJCHGC06121 protein [Schistosoma japonicum]
Sjc_0016380|Sjp_0016380|SJC_S000077.741533	42	218	2.38948	2.0465e-30	2.4672e-29	-	GO:0009987//cellular process;GO:0001666//response to hypoxia;GO:0006810//transport	gi|226469990|emb|CAX70276.1|/0/putative mitochondrial import receptor subunit TOM40 homolog [Schistosoma japonicum]
Sjc_0014570|Sjp_0014570|SJC_S000064.303785	63	215	1.78333	4.3476e-21	3.57541e-20	-	-	gi|56755167|gb|AAW25763.1|/5.02396e-70/SJCHGC08089 protein [Schistosoma japonicum]
Sjc_0020280|Sjp_0020280|SJC_S000109.146168	28	213	2.94013	5.05114e-37	7.38054e-36	GO:0005488//binding	GO:0001832//blastocyst growth;GO:0007049//cell cycle;GO:0006260//DNA replication	gi|256071721|ref|XP_002572187.1|/5.94902e-98/partner of sld5 [Schistosoma mansoni]
Sjc_0021450|Sjp_0021450|SJC_S000116.250133	86	209	1.2937	2.24344e-13	1.19262e-12	GO:0003676//nucleic acid binding	GO:0000398//nuclear mRNA splicing, via spliceosome	gi|256069911|ref|XP_002571306.1|/0/spliceosome-associated protein [Schistosoma mansoni]
Sjc_0037220|Sjp_0037220|SJC_S000265.149469	38	206	2.45077	1.14194e-29	1.32342e-28	-	-	gi|76153256|gb|AAX24902.2|/1.08261e-85/SJCHGC08152 protein [Schistosoma japonicum]
Sjc_0085100|Sjp_0085100|SJC_S001794.45322	45	206	2.20803	2.48862e-26	2.56029e-25	GO:0000166//nucleotide binding	-	gi|226469850|emb|CAX70206.1|/2.16074e-30/Replication factor C 38kD subunit [Schistosoma japonicum]
Sjc_0083680|Sjp_0083680|SJC_S001718.23933	88	192	1.13832	2.13238e-10	8.88549e-10	-	-	gi|29841357|gb|AAP06389.1|/0/similar to GenBank Accession Number BC016778 HIV-1 rev binding protein 2 in Homo sapiens [Schistosoma japonicum]
Sjc_0008080|Sjp_0008080|SJC_S000026.219041	76	190	1.33484	8.03402e-13	4.09751e-12	GO:0016758//transferase activity, transferring hexosyl groups;GO:0000339//RNA cap binding	GO:0006413//translational initiation;GO:0006497//protein lipidation;GO:0010468//regulation of gene expression;GO:0000956//nuclear-transcribed mRNA catabolic process;GO:0032241;GO:0006353//transcription termination, DNA-dependent;GO:0000398//nuclear mRNA splicing, via spliceosome;GO:0006354//transcription elongation, DNA-dependent;GO:0045935;GO:0006405//RNA export from nucleus	gi|226483675|emb|CAX74138.1|/1.77855e-64/Nuclear cap-binding protein subunit 2 [Schistosoma japonicum]
Sjc_0049900|Sjp_0049900|SJC_S000462.140789	76	185	1.29664	4.93398e-12	2.36176e-11	GO:0004672//protein kinase activity;GO:0019207//kinase regulator activity;GO:0005515//protein binding	GO:0016055//Wnt receptor signaling pathway;GO:0007243//intracellular protein kinase cascade;GO:0019222//regulation of metabolic process;GO:0006935//chemotaxis;GO:0019221//cytokine-mediated signaling pathway;GO:0006461//protein complex assembly;GO:0016310//phosphorylation;GO:0051098//regulation of binding;GO:0008283//cell proliferation	gi|226468496|emb|CAX69925.1|/3.95989e-124/beta subunit of casein kinase II [Schistosoma japonicum]
Sjc_0047790|Sjp_0047790|SJC_S000423.294590	55	184	1.75489	6.88326e-18	4.87778e-17	GO:0016772//transferase activity, transferring phosphorus-containing groups;GO:0005488//binding;GO:0019787//small conjugating protein ligase activity	GO:0043161//proteasomal ubiquitin-dependent protein catabolic process;GO:0051439//regulation of ubiquitin-protein ligase activity involved in mitotic cell cycle;GO:0006796//phosphate metabolic process;GO:0051320	gi|29841010|gb|AAP06023.1|/1.94495e-92/SJCHGC06138 protein [Schistosoma japonicum]
Sjc_0021290|Sjp_0021290|SJC_S000115.328717	87	184	1.09318	1.75957e-09	6.75385e-09	-	-	gi|238661504|emb|CAZ32476.1|/0/expressed protein [Schistosoma mansoni]
Sjc_0051700|Sjp_0051700|SJC_S000489.163854	64	184	1.53591	4.76982e-15	2.84436e-14	GO:0005488//binding	GO:0000819//sister chromatid segregation;GO:0043161//proteasomal ubiquitin-dependent protein catabolic process;GO:0045841//negative regulation of mitotic metaphase/anaphase transition;GO:0031577//spindle checkpoint;GO:0051439//regulation of ubiquitin-protein ligase activity involved in mitotic cell cycle;GO:0051313//attachment of spindle microtubules to chromosome	gi|256079106|ref|XP_002575831.1|/0/mitotic checkpoint protein bub3 [Schistosoma mansoni]
Sjc_0007800|Sjp_0007800|SJC_S000025.138368	61	183	1.59747	9.12952e-16	5.70174e-15	-	-	gi|226479760|emb|CAX73176.1|/1.98152e-128/Transmembrane protein 86A [Schistosoma japonicum]
Sjc_0113070|Sjp_0113070|SJC_S007893.8590	19	181	3.26584	6.53446e-35	9.15295e-34	GO:0016866//intramolecular transferase activity;GO:0003723//RNA binding	GO:0042254//ribosome biogenesis;GO:0001522//pseudouridine synthesis	gi|226485507|emb|CAX75173.1|/1.39405e-51/Putative H/ACA ribonucleoprotein complex subunit 1-like protein [Schistosoma japonicum]
Sjc_0023070|Sjp_0023070|SJC_S000131.57968	63	180	1.52718	1.22478e-14	7.16649e-14	-	-	gi|56759412|gb|AAW27846.1|/3.0583e-107/SJCHGC06508 protein [Schistosoma japonicum]
Sjc_0074300|Sjp_0074300|SJC_S001153.15834	50	179	1.85317	1.1216e-18	8.29534e-18	GO:0004175//endopeptidase activity	GO:0019538//protein metabolic process	gi|257205990|emb|CAX82646.1|/4.70692e-81/phosphatidylinositol glycan, class K [Schistosoma japonicum]
Sjc_0031580|Sjp_0031580|SJC_S000202.135533	16	177	3.48205	4.27992e-36	6.14982e-35	GO:0046923//ER retention sequence binding;GO:0004871//signal transducer activity	GO:0035437//maintenance of protein localization in endoplasmic reticulum;GO:0023052//signaling;GO:0015031//protein transport	gi|76154230|gb|AAX25723.2|/4.31322e-38/SJCHGC04266 protein [Schistosoma japonicum]
Sjc_0083740|Sjp_0083740|SJC_S001721.45716	47	174	1.90166	8.68432e-19	6.44742e-18	GO:0043566//structure-specific DNA binding	GO:0009314//response to radiation;GO:0000075//cell cycle checkpoint;GO:0000725//recombinational repair	gi|256076865|ref|XP_002574729.1|/4.58302e-28/ob fold nucleic acid binding protein [Schistosoma mansoni]
Sjc_0078300|Sjp_0078300|SJC_S001335.78739	39	174	2.17142	4.93872e-22	4.19899e-21	-	-	gi|226483401|emb|CAX74001.1|/4.08807e-134/hypothetical protein [Schistosoma japonicum]
Sjc_0045900|Sjp_0045900|SJC_S000395.218112	80	173	1.12574	2.32968e-09	8.79474e-09	GO:0003676//nucleic acid binding;GO:0046914//transition metal ion binding;GO:0019904//protein domain specific binding	GO:0000377;GO:0006405//RNA export from nucleus;GO:0006397//mRNA processing;GO:0006353//transcription termination, DNA-dependent	gi|226470094|emb|CAX70328.1|/8.96178e-103/Splicing factor U2AF 35 kDa subunit [Schistosoma japonicum]
Sjc_0086600|Sjp_0086600|SJC_S001889.1216	85	173	1.03813	2.23134e-08	7.70629e-08	-	GO:0006810//transport	gi|226466704|emb|CAX69487.1|/8.46618e-165/RNA U small nuclear RNA export adapter protein [Schistosoma japonicum]
Sjc_0072620|Sjp_0072620|SJC_S001041.24183	81	167	1.05685	2.47182e-08	8.51417e-08	GO:0016740//transferase activity	GO:0000377;GO:0006915//apoptosis	gi|226479848|emb|CAX73220.1|/0/Pleiotropic regulator 1 [Schistosoma japonicum]
Sjc_0071870|Sjp_0071870|SJC_S001023.138837	34	165	2.29109	2.54118e-22	2.20141e-21	GO:0003712//transcription cofactor activity;GO:0001071//nucleic acid binding transcription factor activity;GO:0003677//DNA binding;GO:0005515//protein binding	GO:0006357//regulation of transcription from RNA polymerase II promoter	gi|226470230|emb|CAX70395.1|/6.32201e-109/Dr1-associated corepressor (Dr1-associated protein 1) [Schistosoma japonicum]
Sjc_0050720|Sjp_0050720|SJC_S000476.26123	64	164	1.36996	1.15474e-11	5.37545e-11	-	-	gi|56753467|gb|AAW24937.1|/6.58039e-67/SJCHGC05740 protein [Schistosoma japonicum]
Sjc_0052600|Sjp_0052600|SJC_S000500.70066	2	162	6.35034	2.83014e-46	5.23542e-45	-	-	gi|76154082|gb|AAX25594.2|/3.18411e-73/SJCHGC07210 protein [Schistosoma japonicum]
Sjc_0040100|Sjp_0040100|SJC_S000307.206237	33	161	2.29906	6.73416e-22	5.69442e-21	GO:0004713//protein tyrosine kinase activity;GO:0032559	GO:0006464//protein modification process	gi|29841076|gb|AAP06089.1|/5.84452e-100/similar to GenBank Accession Number AY028916 GAJ in Homo sapiens [Schistosoma japonicum]
Sjc_0100770|Sjp_0100770|SJC_S003803.1198	64	161	1.34352	3.52316e-11	1.56701e-10	GO:0003676//nucleic acid binding;GO:0005198//structural molecule activity	GO:0010467//gene expression	gi|60688682|gb|AAX30394.1|/4.44318e-47/SJCHGC03258 protein [Schistosoma japonicum]
Sjc_0112060|Sjp_0112060|SJC_S007725.22239	47	159	1.77136	7.76622e-16	4.862e-15	GO:0016861//intramolecular oxidoreductase activity, interconverting aldoses and ketoses	GO:0006041//glucosamine metabolic process	gi|56756765|gb|AAW26554.1|/1.00662e-51/SJCHGC01037 protein [Schistosoma japonicum]
Sjc_0074440|Sjp_0074440|SJC_S001156.136086	52	158	1.6162	5.16044e-14	2.85843e-13	GO:0005488//binding	GO:0009987//cellular process;GO:0008152//metabolic process	gi|256072869|ref|XP_002572756.1|/0/fuse-binding protein-interacting repressor siahbp1 [Schistosoma mansoni]
Sjc_0106360|Sjp_0106360|SJC_S004781.4023	43	157	1.88181	7.1268e-17	4.7358e-16	-	GO:0006487//protein N-linked glycosylation	gi|256090446|ref|XP_002581201.1|/1.88051e-118/glycosyltransferase [Schistosoma mansoni]
Sjc_0006220|Sjp_0006220|SJC_S000019.737110	23	152	2.73754	5.18844e-25	5.05727e-24	GO:0016835//carbon-oxygen lyase activity;GO:0042578//phosphoric ester hydrolase activity;GO:0016891//endoribonuclease activity, producing 5'-phosphomonoesters;GO:0003712//transcription cofactor activity;GO:0004527//exonuclease activity;GO:0043169//cation binding;GO:0003677//DNA binding;GO:0004520//endodeoxyribonuclease activity;GO:0003682//chromatin binding;GO:0019104//DNA N-glycosylase activity	GO:0006282//regulation of DNA repair;GO:0045767//regulation of anti-apoptosis;GO:0016071//mRNA metabolic process	gi|226467620|emb|CAX69686.1|/0/APEX nuclease [Schistosoma japonicum]
Sjc_0091590|Sjp_0091590|SJC_S002430.7471	72	143	1.00319	7.81254e-07	2.33208e-06	GO:0004674//protein serine/threonine kinase activity;GO:0032559	GO:0006464//protein modification process	gi|226478816|emb|CAX72903.1|/1.30544e-140/MAP/microtubule affinity-regulating kinase 3 [Schistosoma japonicum]
Sjc_0017580|Sjp_0017580|SJC_S000085.186149	49	140	1.52752	1.0632e-11	4.96117e-11	GO:0005488//binding;GO:0016765//transferase activity, transferring alkyl or aryl (other than methyl) groups	GO:0046203;GO:0051260//protein homooligomerization;GO:0018205//peptidyl-lysine modification;GO:0010467//gene expression;GO:0008283//cell proliferation	gi|256083042|ref|XP_002577759.1|/0/deoxyhypusine synthase [Schistosoma mansoni]
Sjc_0090130|Sjp_0090130|SJC_S002270.15741	51	139	1.45943	5.83196e-11	2.56028e-10	GO:0004175//endopeptidase activity;GO:0046914//transition metal ion binding;GO:0016462//pyrophosphatase activity;GO:0032559	GO:0009057//macromolecule catabolic process;GO:0019538//protein metabolic process	gi|28190030|gb|AAO32953.1|/2.35372e-132/putative AFG3-like protein 2 [Schistosoma japonicum]
Sjc_0072020|Sjp_0072020|SJC_S001027.34005	13	138	3.42355	4.77772e-28	5.1823e-27	GO:0008135//translation factor activity, nucleic acid binding	GO:0006412//translation	gi|226467205|emb|CAX76083.1|/8.80913e-52/eukaryotic translation initiation factor 2 [Schistosoma japonicum]
Sjc_0065670|Sjp_0065670|SJC_S000825.54526	62	137	1.15645	5.64916e-08	1.8858e-07	-	-	gi|56758510|gb|AAW27395.1|/2.20011e-151/SJCHGC09054 protein [Schistosoma japonicum]
Sjc_0068550|Sjp_0068550|SJC_S000914.44287	48	134	1.4941	6.08846e-11	2.66987e-10	GO:0004527//exonuclease activity;GO:0005488//binding	GO:0006810//transport;GO:0034661;GO:0000291//nuclear-transcribed mRNA catabolic process, exonucleolytic;GO:0006304//DNA modification;GO:0042254//ribosome biogenesis	gi|56758880|gb|AAW27580.1|/0/SJCHGC05501 protein [Schistosoma japonicum]
Sjc_0114870|Sjp_0114870|SJC_S008430.4771	52	134	1.37841	7.37966e-10	2.91444e-09	-	-	gi|76161857|gb|AAX30105.2|/5.34024e-37/gene trap locus 3 [Schistosoma japonicum]
Sjc_0028150|Sjp_0028150|SJC_S000173.218298	14	134	3.27367	2.93066e-26	2.99921e-25	-	-	gi|254587273|emb|CAX83693.1|/0/Gap-Pol polyprotein [Schistosoma japonicum]
Sjc_0013780|Sjp_0013780|SJC_S000059.819234	32	132	2.05684	4.89976e-16	3.11759e-15	-	GO:0002164//larval development;GO:0006897//endocytosis	gi|256070395|ref|XP_002571528.1|/0/notchless homolog 1 [Schistosoma mansoni]
Sjc_0045520|Sjp_0045520|SJC_S000389.70298	55	132	1.27582	8.51986e-09	3.03535e-08	-	GO:0000278//mitotic cell cycle;GO:0022403	gi|256077610|ref|XP_002575095.1|/0/cell division cycle [Schistosoma mansoni]
Sjc_0074230|Sjp_0074230|SJC_S001151.33779	43	129	1.59865	1.56773e-11	7.23741e-11	-	-	gi|29841331|gb|AAP06363.1|/3.83993e-83/hypothetical protein [Schistosoma japonicum]
Sjc_0013350|Sjp_0013350|SJC_S000058.417188	59	127	1.11856	3.60074e-07	1.1106e-06	GO:0003913//DNA photolyase activity;GO:0005488//binding	GO:0044238//primary metabolic process;GO:0033554//cellular response to stress;GO:0044260	gi|226479206|emb|CAX73098.1|/1.06144e-114/photorepair [Schistosoma japonicum]
Sjc_0094070|Sjp_0094070|SJC_S002602.2580	18	125	2.80996	2.33648e-21	1.93786e-20	GO:0008320//protein transmembrane transporter activity;GO:0005515//protein binding	GO:0006605//protein targeting	gi|256075435|ref|XP_002574025.1|/7.45109e-109/hypothetical protein [Schistosoma mansoni]
Sjc_0033230|Sjp_0033230|SJC_S000221.40731	9	124	3.79481	1.70588e-27	1.81494e-26	-	-	gi|257206248|emb|CAX82775.1|/1.24922e-125/Conserved hypothetical protein [Schistosoma japonicum]
Sjc_0028500|Sjp_0028500|SJC_S000177.71936	39	123	1.6711	1.09267e-11	5.09565e-11	-	-	gi|256075303|ref|XP_002573959.1|/2.27734e-75/sugar nucleotide epimerase related [Schistosoma mansoni]
Sjc_0037650|Sjp_0037650|SJC_S000270.100746	48	120	1.33501	1.32263e-08	4.6546e-08	-	-	gi|256083364|ref|XP_002577915.1|/0/dice1/dead/h box polypeptide [Schistosoma mansoni]
Sjc_0057440|Sjp_0057440|SJC_S000616.139798	30	120	2.01253	2.45636e-14	1.40353e-13	GO:0005488//binding;GO:0003712//transcription cofactor activity	GO:0006355//regulation of transcription, DNA-dependent	gi|256071931|ref|XP_002572291.1|/1.18339e-109/med-6-related [Schistosoma mansoni]
Sjc_0025150|Sjp_0025150|SJC_S000147.125922	55	117	1.102	1.41374e-06	4.0824e-06	GO:0005515//protein binding	GO:0006996//organelle organization;GO:0006903//vesicle targeting;GO:0006887//exocytosis;GO:0048513//organ development;GO:0015031//protein transport;GO:0010033//response to organic substance	gi|226486618|emb|CAX74386.1|/1.76353e-115/Transmembrane emp24 domain-containing protein 10 precursor [Schistosoma japonicum]
Sjc_0004200|Sjp_0004200|SJC_S000011.358487	25	115	2.21449	2.16798e-15	1.33367e-14	GO:0004175//endopeptidase activity;GO:0003676//nucleic acid binding	GO:0043161//proteasomal ubiquitin-dependent protein catabolic process;GO:0051320;GO:0002437//inflammatory response to antigenic stimulus;GO:0007050//cell cycle arrest;GO:0016070//RNA metabolic process;GO:0051439//regulation of ubiquitin-protein ligase activity involved in mitotic cell cycle;GO:0006520//cellular amino acid metabolic process;GO:0006915//apoptosis;GO:0030330//DNA damage response, si…	gi|256087581|ref|XP_002579945.1|/0/proteasome subunit alpha 1 (T01 family) [Schistosoma mansoni]
Sjc_0104460|Sjp_0104460|SJC_S004262.5544	36	115	1.68762	3.62186e-11	1.60999e-10	GO:0003824//catalytic activity	GO:0008152//metabolic process	gi|76154183|gb|AAX25678.2|/2.70014e-82/SJCHGC02511 protein [Schistosoma japonicum]
Sjc_0014530|Sjp_0014530|SJC_S000064.215763	53	109	1.05293	7.2552e-06	1.9324e-05	-	-	gi|60688907|gb|AAX30421.1|/1.16217e-31/SJCHGC03475 protein [Schistosoma japonicum]
Sjc_0044090|Sjp_0044090|SJC_S000365.110206	22	106	2.28195	9.0163e-15	5.29555e-14	GO:0004312//fatty acid synthase activity;GO:0005488//binding	GO:0000038//very long-chain fatty acid metabolic process;GO:0035336//long-chain fatty-acyl-CoA metabolic process;GO:0006641//triglyceride metabolic process;GO:0019368//fatty acid elongation, unsaturated fatty acid	gi|226468482|emb|CAX69918.1|/3.05865e-115/Elongation of very long chain fatty acids protein 1 [Schistosoma japonicum]
Sjc_0005890|Sjp_0005890|SJC_S000018.481422	11	103	3.23722	2.5078e-20	1.99293e-19	GO:0005488//binding	-	gi|226485577|emb|CAX75208.1|/3.88332e-76/Conserved hypothetical protein [Schistosoma japonicum]
Sjc_0060110|Sjp_0060110|SJC_S000679.1154	46	103	1.17594	1.88797e-06	5.38196e-06	GO:0016301//kinase activity	GO:0019408//dolichol biosynthetic process;GO:0006487//protein N-linked glycosylation	gi|238661427|emb|CAZ32400.1|/6.59148e-63/expressed protein [Schistosoma mansoni]
Sjc_0048650|Sjp_0048650|SJC_S000440.54417	38	103	1.45045	2.05446e-08	7.1017e-08	-	GO:0008152//metabolic process	gi|256083636|ref|XP_002578047.1|/0/Protoporphyrinogen oxidase chloroplast/mitochondrial precursor [Schistosoma mansoni]
Sjc_0035150|Sjp_0035150|SJC_S000247.128755	46	100	1.1336	5.16438e-06	1.38738e-05	GO:0003678//DNA helicase activity;GO:0032559	GO:0007050//cell cycle arrest;GO:0006261//DNA-dependent DNA replication;GO:0051320	gi|256052868|ref|XP_002569971.1|/0/DNA replication licensing factor MCM4 [Schistosoma mansoni]
Sjc_0064000|Sjp_0064000|SJC_S000779.6751	19	97	2.36622	3.58846e-14	2.00193e-13	-	-	gi|76162615|gb|AAX30559.2|/2.39255e-94/SJCHGC05094 protein [Schistosoma japonicum]
Sjc_0085770|Sjp_0085770|SJC_S001825.12083	25	96	1.95394	2.39274e-11	1.08278e-10	GO:0015165//pyrimidine nucleotide sugar transmembrane transporter activity	GO:0015785//UDP-galactose transport	gi|226479982|emb|CAX73287.1|/0/Solute carrier family 35 member B1 [Schistosoma japonicum]
Sjc_0035740|Sjp_0035740|SJC_S000251.260514	47	95	1.02838	4.05534e-05	9.75085e-05	-	-	gi|56752581|gb|AAW24504.1|/1.84128e-117/SJCHGC04236 protein [Schistosoma japonicum]
Sjc_0031590|Sjp_0031590|SJC_S000202.151932	17	94	2.48142	1.75924e-14	1.01039e-13	GO:0016763//transferase activity, transferring pentosyl groups	GO:0043096//purine base salvage	gi|56754305|gb|AAW25340.1|/3.0654e-99/SJCHGC09559 protein [Schistosoma japonicum]
Sjc_0015190|Sjp_0015190|SJC_S000069.430008	44	93	1.09325	1.98174e-05	4.94199e-05	GO:0019787//small conjugating protein ligase activity;GO:0032559	GO:0032446//protein modification by small protein conjugation	gi|56757510|gb|AAW26920.1|/5.02765e-106/SJCHGC06126 protein [Schistosoma japonicum]
Sjc_0052430|Sjp_0052430|SJC_S000496.288138	46	93	1.02899	4.87414e-05	0.000116728	GO:0046872//metal ion binding	-	gi|226470492|emb|CAX70526.1|/7.58061e-96/Sorcin [Schistosoma japonicum]
Sjc_0022840|Sjp_0022840|SJC_S000128.212219	40	92	1.21557	3.87e-06	1.07068e-05	GO:0003678//DNA helicase activity;GO:0003677//DNA binding;GO:0005515//protein binding;GO:0032559	GO:0007050//cell cycle arrest;GO:0051320;GO:0006270//DNA-dependent DNA replication initiation	gi|256053084|ref|XP_002570038.1|/0/DNA replication licensing factor MCM6 [Schistosoma mansoni]
Sjc_0056060|Sjp_0056060|SJC_S000584.93806	36	89	1.31791	1.28087e-06	3.70694e-06	GO:0003676//nucleic acid binding;GO:0005198//structural molecule activity	GO:0010467//gene expression	gi|226470496|emb|CAX70528.1|/0/putative cellular senescence inhibited gene protein [Schistosoma japonicum]
Sjc_0068080|Sjp_0068080|SJC_S000902.27491	20	89	2.16737	6.27852e-12	2.9779e-11	GO:0003676//nucleic acid binding;GO:0001071//nucleic acid binding transcription factor activity;GO:0005515//protein binding;GO:0005198//structural molecule activity	GO:0006355//regulation of transcription, DNA-dependent;GO:0000087//M phase of mitotic cell cycle;GO:0016573//histone acetylation	gi|226487118|emb|CAX75424.1|/1.09551e-124/YEATS domain-containing protein [Schistosoma japonicum]
Sjc_0089930|Sjp_0089930|SJC_S002254.9360	22	89	2.02956	4.38044e-11	1.93724e-10	-	-	gi|238656901|emb|CAZ27984.1|/4.15505e-59/expressed protein [Schistosoma mansoni]
Sjc_0068400|Sjp_0068400|SJC_S000908.145589	37	85	1.21247	9.31304e-06	2.42332e-05	GO:0003824//catalytic activity	-	gi|226471472|emb|CAX70817.1|/1.20385e-119/hypothetical protein [Schistosoma japonicum]
Sjc_0090950|Sjp_0090950|SJC_S002344.24883	24	85	1.83792	1.68064e-09	6.46681e-09	GO:0017111//nucleoside-triphosphatase activity;GO:0032561	GO:0043623//cellular protein complex assembly;GO:0009207;GO:0007017//microtubule-based process	gi|226467259|emb|CAX76110.1|/0/putative tubulin, beta, 2 [Schistosoma japonicum]
Sjc_0036440|Sjp_0036440|SJC_S000258.22375	27	84	1.64997	2.74306e-08	9.4401e-08	-	GO:0014020;GO:0003143//embryonic heart tube morphogenesis;GO:0040007//growth;GO:0051234//establishment of localization;GO:0010467//gene expression;GO:0000578//embryonic axis specification;GO:0001701//in utero embryonic development;GO:0009952//anterior/posterior pattern formation	gi|226470074|emb|CAX70318.1|/6.93141e-107/Transmembrane emp24 domain-containing protein 2 precursor [Schistosoma japonicum]
Sjc_0096100|Sjp_0096100|SJC_S002870.17677	38	84	1.15623	2.18426e-05	5.42616e-05	GO:0004175//endopeptidase activity	-	gi|256076769|ref|XP_002574682.1|/4.82165e-57/Rhomboid-7 peptidase (S54 family) [Schistosoma mansoni]
Sjc_0000050|Sjp_0000050|SJC_S000000.64303	16	80	2.33665	9.21222e-12	4.30383e-11	GO:0008094//DNA-dependent ATPase activity;GO:0005515//protein binding;GO:0032559;GO:0043566//structure-specific DNA binding	GO:0042221//response to chemical stimulus;GO:0006261//DNA-dependent DNA replication;GO:0045003//double-strand break repair via synthesis-dependent strand annealing;GO:0009207;GO:0051054//positive regulation of DNA metabolic process;GO:0051259//protein oligomerization;GO:0022403	gi|256071033|ref|XP_002571846.1|/4.99633e-162/DNA repair protein RAD51 [Schistosoma mansoni]
Sjc_0086470|Sjp_0086470|SJC_S001877.33517	33	80	1.29014	6.4043e-06	1.71221e-05	-	-	gi|226468678|emb|CAX76367.1|/6.97775e-69/Proteasome maturation factor UMP1 domain-containing protein [Schistosoma japonicum]
Sjc_0057220|Sjp_0057220|SJC_S000604.25463	21	77	1.88778	5.30164e-09	1.93301e-08	-	-	gi|29840911|gb|AAP05912.1|/6.00996e-65/SJCHGC05758 protein [Schistosoma japonicum]
Sjc_0046880|Sjp_0046880|SJC_S000413.200902	33	76	1.21584	2.68474e-05	6.64192e-05	GO:0004672//protein kinase activity;GO:0019900//kinase binding;GO:0032559	GO:0043161//proteasomal ubiquitin-dependent protein catabolic process;GO:0006996//organelle organization;GO:0010608//posttranscriptional regulation of gene expression;GO:0007049//cell cycle;GO:0043627//response to estrogen stimulus;GO:0006464//protein modification process	gi|256084952|ref|XP_002578689.1|/1.08562e-132/protein kinase [Schistosoma mansoni]
Sjc_0116430|Sjp_0116430|SJC_S008774.1524	31	75	1.28719	1.30003e-05	3.3481e-05	-	GO:0055085//transmembrane transport;GO:0008643//carbohydrate transport;GO:0030258//lipid modification	gi|226483591|emb|CAX74096.1|/8.80077e-62/GDP-fucose transporter [Schistosoma japonicum]
Sjc_0090590|Sjp_0090590|SJC_S002309.3182	20	72	1.86217	2.29038e-08	7.89968e-08	-	-	gi|56755033|gb|AAW25699.1|/4.22121e-148/SJCHGC06872 protein [Schistosoma japonicum]
Sjc_0002580|Sjp_0002580|SJC_S000005.1117019	3	70	4.55459	5.2624e-18	3.77034e-17	GO:0016646//oxidoreductase activity, acting on the CH-NH group of donors, NAD or NADP as acceptor	GO:0008152//metabolic process	gi|226467650|emb|CAX69701.1|/9.98466e-104/Quinoid DihyroPteridine Reductase [Schistosoma japonicum]
Sjc_0098940|Sjp_0098940|SJC_S003606.109541	20	70	1.82091	5.73378e-08	1.91323e-07	-	-	gi|256075375|ref|XP_002573995.1|/1.11954e-80/diphthine synthase [Schistosoma mansoni]
Sjc_0059580|Sjp_0059580|SJC_S000661.9837	9	66	2.88536	3.3305e-12	1.61809e-11	-	-	gi|56754477|gb|AAW25426.1|/1.25119e-41/SJCHGC08292 protein [Schistosoma japonicum]
Sjc_0013520|Sjp_0013520|SJC_S000059.100972	19	65	1.78795	2.45004e-07	7.71882e-07	-	GO:0009987//cellular process;GO:0050789//regulation of biological process	gi|226489034|emb|CAX74866.1|/3.5419e-122/Oxidoreductase HTATIP2 [Schistosoma japonicum]
Sjc_0086610|Sjp_0086610|SJC_S001891.10870	30	65	1.12772	0.000257908	0.000558251	GO:0008649//rRNA methyltransferase activity	GO:0006364//rRNA processing	gi|226480668|emb|CAX73431.1|/1.92206e-125/DIM1 dimethyladenosine transferase 1-like protein [Schistosoma japonicum]
Sjc_0043960|Sjp_0043960|SJC_S000363.342801	24	64	1.42798	1.33208e-05	3.42837e-05	-	-	gi|226469284|emb|CAX70121.1|/2.38887e-161/39S ribosomal protein L15, mitochondrial precursor [Schistosoma japonicum]
Sjc_0059940|Sjp_0059940|SJC_S000671.46369	16	62	1.96884	7.61002e-08	2.4986e-07	GO:0070011;GO:0017111//nucleoside-triphosphatase activity;GO:0032559	GO:0009057//macromolecule catabolic process;GO:0019538//protein metabolic process;GO:0033554//cellular response to stress;GO:0007052//mitotic spindle organization	gi|226482564|emb|CAX73881.1|/0/Proteasome 26S subunit subunit 4 ATPase [Schistosoma japonicum]
Sjc_0016240|Sjp_0016240|SJC_S000077.303745	17	62	1.88113	1.83481e-07	5.81819e-07	-	-	gi|256075230|ref|XP_002573923.1|/2.08311e-100/n6-DNA-methyltransferase [Schistosoma mansoni]
Sjc_0068760|Sjp_0068760|SJC_S000920.541	16	59	1.89672	3.14652e-07	9.72811e-07	-	-	gi|226467165|emb|CAX76063.1|/1.88757e-82/ATPase, H+ transporting, lysosomal accessory protein 4 [Schistosoma japonicum]
Sjc_0006300|Sjp_0006300|SJC_S000019.1075406	23	58	1.34741	7.36702e-05	0.000170048	GO:0004672//protein kinase activity;GO:0032559	GO:0007049//cell cycle;GO:0006974//response to DNA damage stimulus;GO:0006464//protein modification process	gi|256085361|ref|XP_002578890.1|/0/serine/threonine protein kinase [Schistosoma mansoni]
Sjc_0034930|Sjp_0034930|SJC_S000241.134414	20	58	1.54948	1.08239e-05	2.79962e-05	-	-	gi|238660891|emb|CAZ31882.1|/2.15207e-139/expressed protein [Schistosoma mansoni]
Sjc_0017630|Sjp_0017630|SJC_S000085.334196	12	57	2.25824	1.82264e-08	6.32282e-08	-	GO:0008152//metabolic process	gi|226481585|emb|CAX73690.1|/8.2192e-152/1-pyrroline-5-carboxylate dehydrogenase [Schistosoma japonicum]
Sjc_0112700|Sjp_0112700|SJC_S007843.4445	8	56	2.81786	2.53136e-10	1.05199e-09	GO:0008234//cysteine-type peptidase activity	GO:0019538//protein metabolic process;GO:0009987//cellular process	gi|29841306|gb|AAP06338.1|/1.00699e-114/similar to GenBank Accession Number AE003822 CG8493 gene product in Drosophila melanogaster [Schistosoma japonicum]
Sjc_0129020|Sjp_0129020|SJC_S023765.69	12	53	2.15282	1.39809e-07	4.47158e-07	GO:0005488//binding	GO:0043161//proteasomal ubiquitin-dependent protein catabolic process;GO:0016049//cell growth;GO:0006886//intracellular protein transport;GO:0008283//cell proliferation;GO:0006984//ER-nucleus signaling pathway	gi|29840977|gb|AAP05978.1|/4.65191e-65/similar to XM_028438 CGI-101 protein in Homo sapiens [Schistosoma japonicum]
Sjc_0013480|Sjp_0013480|SJC_S000058.753607	18	50	1.48803	7.51944e-05	0.00017331	-	-	gi|226478884|emb|CAX72937.1|/3.98464e-153/sepiapterin reductase [Schistosoma japonicum]
Sjc_0058500|Sjp_0058500|SJC_S000636.69814	11	50	2.19488	2.31116e-07	7.28717e-07	-	-	gi|226480726|emb|CAX73460.1|/4.81819e-125/hypothetical protein [Schistosoma japonicum]
Sjc_0078240|Sjp_0078240|SJC_S001333.17619	18	50	1.48803	7.51944e-05	0.000173361	-	-	gi|56757033|gb|AAW26688.1|/3.25713e-58/SJCHGC09096 protein [Schistosoma japonicum]
Sjc_0103620|Sjp_0103620|SJC_S004133.24043	3	47	3.98075	1.60464e-11	7.39901e-11	-	-	gi|226476768|emb|CAX72276.1|/1.74379e-61/Stress protein DDR48 (DNA damage-responsive protein 48) [Schistosoma japonicum]
Sjc_0100470|Sjp_0100470|SJC_S003761.63	9	47	2.39578	1.27204e-07	4.12949e-07	GO:0042083//5,10-methylenetetrahydrofolate-dependent methyltransferase activity	GO:0009177;GO:0006730//one-carbon metabolic process	gi|56753539|gb|AAW24972.1|/8.94102e-111/SJCHGC01067 protein [Schistosoma japonicum]
Sjc_0111930|Sjp_0111930|SJC_S007716.37	17	46	1.44991	0.000197196	0.000430669	GO:0003676//nucleic acid binding	GO:0006396//RNA processing	gi|226488853|emb|CAX74776.1|/2.13651e-27/U1 small nuclear ribonucleoprotein A [Schistosoma japonicum]
Sjc_0028910|Sjp_0028910|SJC_S000182.84603	15	45	1.59951	7.6515e-05	0.000176301	-	-	gi|256087116|ref|XP_002579723.1|/1.55971e-148/hypothetical protein [Schistosoma mansoni]
Sjc_0083930|Sjp_0083930|SJC_S001736.9862	16	45	1.50612	0.000153297	0.000336967	-	-	gi|171473984|gb|AAX30294.2|/1.35381e-40/SJCHGC02797 protein [Schistosoma japonicum]
Sjc_0131200|Sjp_0131200|SJC_S025921.43	12	43	1.85194	1.80091e-05	4.49391e-05	-	-	-
Sjc_0043310|Sjp_0043310|SJC_S000353.173394	12	42	1.81824	2.86404e-05	7.07875e-05	-	-	gi|226471190|emb|CAX70676.1|/4.10083e-98/Receptor expression-enhancing protein 6 [Schistosoma japonicum]
Sjc_0011930|Sjp_0011930|SJC_S000048.773304	6	42	2.81824	4.83926e-08	1.6203e-07	-	-	gi|76156576|gb|AAX27760.2|/8.36939e-178/SJCHGC04824 protein [Schistosoma japonicum]
Sjc_0060970|Sjp_0060970|SJC_S000694.100632	7	41	2.56135	3.08914e-07	9.55829e-07	GO:0016462//pyrophosphatase activity;GO:0032559;GO:0003677//DNA binding	GO:0006261//DNA-dependent DNA replication;GO:0051320;GO:0007050//cell cycle arrest;GO:0009207;GO:0006289//nucleotide-excision repair;GO:0000723//telomere maintenance	gi|56754473|gb|AAW25424.1|/1.03449e-112/SJCHGC05804 protein [Schistosoma japonicum]
Sjc_0105540|Sjp_0105540|SJC_S004485.12854	7	39	2.4881	9.20912e-07	2.73638e-06	-	-	gi|256087944|ref|XP_002580121.1|/1.66249e-173/sugar transporter [Schistosoma mansoni]
Sjc_0069900|Sjp_0069900|SJC_S000964.101786	8	38	2.25824	4.80514e-06	1.29355e-05	GO:0005488//binding	GO:0005975//carbohydrate metabolic process	gi|56756741|gb|AAW26542.1|/2.42914e-146/SJCHGC05854 protein [Schistosoma japonicum]
Sjc_0021520|Sjp_0021520|SJC_S000117.40799	8	37	2.22005	8.05742e-06	2.14461e-05	GO:0019205//nucleobase, nucleoside, nucleotide kinase activity	GO:0006139//nucleobase, nucleoside, nucleotide and nucleic acid metabolic process	gi|56754547|gb|AAW25461.1|/4.13033e-125/SJCHGC05778 protein [Schistosoma japonicum]
Sjc_0067710|Sjp_0067710|SJC_S000880.34304	5	36	2.85889	3.83182e-07	1.18093e-06	-	-	gi|226466904|emb|CAX69587.1|/1.2024e-20/tetraspanin [Schistosoma japonicum]
Sjc_0053160|Sjp_0053160|SJC_S000524.19589	10	36	1.85889	8.6913e-05	0.000199258	-	GO:0006810//transport	gi|76154665|gb|AAX26103.2|/9.58777e-76/SJCHGC02477 protein [Schistosoma japonicum]
Sjc_0078670|Sjp_0078670|SJC_S001354.56557	5	25	2.33238	0.000174468	0.000382424	GO:0003676//nucleic acid binding	GO:0034728	gi|256084843|ref|XP_002578635.1|/8.29915e-70/histone H3 [Schistosoma mansoni]
Sjc_0057130|Sjp_0057130|SJC_S000600.51284	0	23	8.99435	1.06963e-07	3.48402e-07	-	-	gi|56756749|gb|AAW26546.1|/2.33315e-152/SJCHGC04922 protein [Schistosoma japonicum]
Sjc_0108530|Sjp_0108530|SJC_S005682.462	2	22	3.47131	1.7659e-05	4.40796e-05	-	-	gi|256083472|ref|XP_002577967.1|/1.18005e-95/helicase [Schistosoma mansoni]
Sjc_0035040|Sjp_0035040|SJC_S000245.78118	0	19	8.71768	1.74261e-06	4.99501e-06	GO:0016741	GO:0006730//one-carbon metabolic process	gi|256052626|ref|XP_002569863.1|/9.02574e-139/methyltransferase-related [Schistosoma mansoni]
Sjc_0000550|Sjp_0000550|SJC_S000001.288689	0	17	8.55842	7.03368e-06	1.87404e-05	-	-	gi|56755860|gb|AAW26108.1|/3.26178e-98/SJCHGC05178 protein [Schistosoma japonicum]
Sjc_0058200|Sjp_0058200|SJC_S000631.12360	0	17	8.55842	7.03368e-06	1.87469e-05	GO:0070011	-	gi|56752879|gb|AAW24651.1|/1.24951e-80/SJCHGC06703 protein [Schistosoma japonicum]
Sjc_0032160|Sjp_0032160|SJC_S000208.435331	0	14	8.27612	5.70372e-05	0.000136218	-	-	gi|256090426|ref|XP_002581192.1|/2.22697e-22/amine GPCR [Schistosoma mansoni]
Sjc_0104440|Sjp_0104440|SJC_S004261.7775	0	11	7.93074	0.000462522	0.000963907	-	-	-
